# Supplementary material for: Untargeted Serum Proteomics in the Fontan Circulation Reveals Three Distinct Molecular Signatures of Fontan Physiology with CYB5R3 Among Key Proteins
Source: Int J Mol Sci. 2026 Jan 26;27(3):1220. doi: 10.3390/ijms27031220 (PMC12897359; doi:10.3390/ijms27031220)
Supplement: Supplementary file 1 [file ijms-27-01220-s001.zip]

Archive with 3 entries (3 files):
- .DS_Store
- Supplementary_Data_S1.xlsx
- Supplementary_Data_S2.xlsx
