# Supplementary material for: Untargeted Serum Proteomics in the Fontan Circulation Reveals Three Distinct Molecular Signatures of Fontan Physiology with CYB5R3 Among Key Proteins
Source: Int J Mol Sci. 2026 Jan 26;27(3):1220. doi: 10.3390/ijms27031220 (PMC12897359; doi:10.3390/ijms27031220)
Supplement: Supplementary file 1 [file ijms-27-01220-s001.zip › Supplementary_Data_S1.xlsx]

## Sheet: Characteristics 
Supplementary Data 1
															Variables for Individual Risk Score Calculation
Patient	ID	Group	age	time since TCPC (months)	sex	weight [kg]	height [cm]	bmi [kg/m2]	protein losing enteropathy (0=no, 1=yes)	collateral flow on angiography (0=no, 1=yes)	ejection fraction <50% (0=no, 1=yes))	reduced cardiac index (<2.5 l/min/m2) (0=no, 1=yes)	Right ventricle (0=no, 1=yes)	open fenestration (0=no, 1=yes)	AV valve regurg (0=no, 1=yes)	tunnel dilation (0=no, 1=y)	diaphr paresis (0=n, 1=y)	high CVP (0=n, 1=y (>15 mm Hg)	reduced SO2 (o=n, 1=y (<90%))	reduced VO2 (0=n, 1=y (ppVO2<45%))	SUMME items	good (0=n, 1=y (<=3))	good (0=n, 1=y (<=4))			Vit K Ant intake (0=no, 1=yes))	Aspirin intake (0=no, 1=yes)	Elastography >=22kPA (0=no, 1=yes)	gGT [U/L]	gGT >=50U/L (0=no, 1=yes)	Hemoglobin [g/dL]	Hemoglobine >=15g/dL (0=no, 1=yes)	Platelets [1/µL]	Platelets <=150.000/µL (0=no, 1=yes)	peakVO2 [ml/kg/min]	Recalc Peak VO2	Recalc % predicted	Recalc % of predicted peak VO2 >=80	Recalc % of predicted peak VO2 >=50	Total protein [g/dL]	Albumin [g/dL]	Harnsaeure [mg/dL]	AST [U/L]	ALT [U/L]	AP [U/L]	CRP [mg/dL]	VO2AT	SO2.max	SO2.min
1	1	Patient	9	115	male	26	131	15.2	1	0	1	0	1	1	0	0	0	0	0		4	0	1			0	0	0	27	0	16.8	1	267	0						7.3	4.5	4	32	28	321			93	91
2	2	Patient	22	251	male	61	172	20.6			0	1	1	0	0	1	0	0	0		3	1	1			1	0																					92	90
3	3	Patient	25	251	male	82	192	22.2	0	0	0	1	0	0		0	0	0	0	0	1	1	1			1	0	1	62	1	16.9	1	139	1	30	51	58.8235	0	1	6.8	4.2	6.4	30	30	64		20	91	89
4	4	Patient	9	77	male	29.3	132	16.8			1	0	0	0	0	0	0		0	0	1	1	1			1	0		34	0	14	0	244		31.5	45	70	0	1	7.1	3.9		37	25	208	4.1	8.1	93	91
5	5	Patient	16	113	female	38	145	18.1	0		1	1	1	0	1	0	0	0	0		4	0	1			1	0				18	1	212							7.4	3.4		23	6		0.32		99
6	6	Patient	23	264	male	76	174	25.1		0	1	1	0	0	0	1	0		0		3	1	1			1	0																					97
7	7	Patient	21	228	female	55	160	21.5			0	1	0	0	0	1	0	0	0	0	2	1	1			1	0	0							23.1	39	59.2308	0	1									100
8	8	Patient	20	169	female	76	182	22			0	1	1	1	0	0	0		1	0	4	0	1			1	0		35	0	15.6	1	120	1	18	39.5	45.5696	0	0	6.6			32	25	63	0.04	16.3	83	76
9	9	Patient	13	144	male	33	146	15		0	0	0	1	0	0	0	0		0	0	1	1	1			1	0		23	0	14.1	0	211	0	34.33	47.5	72.2737	0	1	7.2			29	10	86	1.6	30.46	96	88
10 (=Pat 15)	10	Patient	29	324	female	66	162	25.1	0		0	1	0	1	0	1	0	0			3	1	1			1	0	0												7.5	4
11	11	Patient	14	132	male	26	135	14.3			0	0	1	0		0	0		0	0	1	1	1			1	0		65	1	13.3	0	330	0	27	48	56.25	0	1	6.8	4		77	31		0.79	23.4	94	92
13	13	Patient	26	300	female	62	167	22.2			0	1	0	1	0	1	0		0	0	3	1	1			1	0								34.3	38.5	89.0909	1	1								29	95	89
14	14	Patient	12	108	male	30	143	14.7	0	0	0	0	1	1		0	0	0	0		2	1	1			1	0		145	1	15.7	1	390	0						6.4	4.2	2.7	36	74	63	0.02		97
18	18	Patient	38	300	male	81	174	26.8		1	1	1	0	0	0	0	0	0	0		3	0	1			1	0																					95
19	19	Patient	32	339	male	68	171	23.3		0	1	0	0	0	0	1	0		0	0	2	1	1			0	1	0			16.4	1	144	1	42	50	84	1	1							0.05	32	94	92
20	20	Patient	27	314	female	62	179	19.3	0	1	1	1	0	0		1	0		1	0	5	0	0			1	0	0			13.9	0	145	1	22	38.25	57.5163	0	1	7.1	4.5						20.6	82	77
21	21	Patient	12	89	female	52	153	22.2	1	1	1	1	1	0		0	0	0	0		5	0	0			1	0		30	0	15.2	1	107	1						6	2.9		24	11		0.03		96
22	22	Patient	18	209	female	53	155	22.1	0	1	1	1	1		1	0	0	0	0		5	0	0			1	0		52	1	13	0	128	1							4.5		33	28	73	0.02		96
23	23	Patient	10	77	female	29	135	15.9	0	1	1	0	0	0	0	0	0		0	0	2	1	1			1	0	0	35	0	16.7	1	249	0	36.5	41	89.0244	1	1	4.4	4.2	2.5	32	23		0.06	22.4	95	92
24	24	Patient	17	190	female	46.5	154	19.6		1	1	0	0		0	0	0	0	0	0	2	1	1			1	0				10.5	0	325	0	24	39.75	60.3774	0	1	8			29	14		0.07	19.35	93	82
25	25	Patient	19	175	male	87	187	24.9	0	0	0		0	0	0	0	0		0		0	1	1			1	0	0	65	1	19.9	1	154	0						7.4	4.5			28				91
26 (=Pat 48)	26	Patient	22	216	female	59	154	24.9		0	0	1	1		0	0	0	0	0		2	1	1			1	0													8.6								97
27	27	Patient	26	283	male	54	170	18.69	0	1	1	1	0	0	0	0	0	0	1		4	0	1			1	0		74	1	14.7	0	105	1						7	4.4		34	34				89	83
28	28	Patient	30	235	male	76	175	24.8		0	1	1	0	0	0	0	0	0	0	0	2	1	1			0	1	0	95	1	16.9	1	241	0	27.3	51	53.5294	0	1	8.5			40	40		0.07	26.2	92	90
29	29	Patient	33	360	female	74	160	28.9		1	0	1	0	0	1	0	0		0	1	4	0	1			1	0		214	1					16.6	37.5	44.2667	0	0	7.2			43	60	77			95	89
30	30	Patient	6	19	male	20	115	15.1	0	1	0	0	1		0	1	0		0		3	1	1			1	0				12.2	0	218	0						7.2	4.2					0.04		100
31	31	Patient	17	142	male	52.6	158	21.1	0	1	0	1	1		0	0	0	0	1	0	4	0	1			1	0		85	1	16.8	1	148	1	26.2	49	53.4694	0	1	7.4	4.2	5.5	37	29	125		31.6	87	74
32	32	Patient	10	96	male	41	142	20.3	0	0	0	0	0		0	0	0	0	0	0	0	1	1			1	0	0	37	0	14.4	0	172	0	30	46	65.2174	0	1	7.3	4.9	4.3	49	44	242	0.04	28	95	92
33	33	Patient	13	144	male	47	149	21.2		1	0	1	1			0	0		0		3	1	1			1	0				13.9	0	530	0						7.1						4		97
34	34	Patient	15	152	male	60	158	24	0	0	0	1	1	0	0	0	0	0	0	0	2	1	1			1	0	1							23.8	48.5	49.0722	0	0	7.6	5						23.8	93	91
35	35	Patient	17	164	male	78	178	24.6	0	0	1	1	0			0	0	0	1	0	3	1	1			1	0		163	1	17.7	1	139	1	30.33	49	61.898	0	1	7.5	4.5		32	54	106	0.21	23.31	89	79
36	36	Patient	29	336	female	50	162	19.1		1	0	1	0		0	0	0	0	1	0	3	1	1			0	1	0							30	37.75	80	1	1								22	88	86
37	37	Patient	19	219	male	82	178	25.9	0	0	0	1	0	1	0	0	0		0	0	2	1	1			1	0	0	73	1	17.1	1	144	1	36	50	72	0	1	7.3	4.6	5.4	33	40	87	0.15	23.4	95	91
38	38	Patient	13	86	male	28	140	14.3	0	0	1	1	1	0	0	0	0	0	0		3	1	0			1	0		28	0	15	1	263	0						8.2	4.3		42	37	191	0.04		98
39	39	Patient	26	240	male	79	166	35.2			1		1	1	1	0	0	0	0	1	5	0	0			1	0								22.61	52	43.4808	0	0								21.4	92	86
40	40	Patient	8	46	female	28	1.38	14.7	0		0		1	0	1	0	0		0		2	1	1			1	0				14.6	0	359	0						6.6	3.6	3.3	47	23	253	0.07		100
41	41	Patient	15	84	female	40	142	19.8			1	0	0	0	1	0	0		0		2	1	1			1	0				12.5	0	215	0						5.8	3.9					1.8	36	90
42	42	Patient	14	112	male	36	148	16.4	0		0		1	0	0	0	0	0			1	1	1			1	0				14.6	0	126	1						6.3	4.2
43	43	Patient	18	240	male	45	170	15.6			0	1	0	0	0	0	0	0	0		1	1	1			1	0		53	1	15.2	1	379	0						7.8	4.6		33	19		0.81		95
44	44	Patient	16	111	female	48	167	17.2	1		1	0	0	0		0	0		0		2	1	1			1	0	1	29	0	13.3	0	127	1						7.5	2.8	3.3	31	19	69	0.04		96
45	45	Patient	22	249	female	57	160	22.3	0		1		1	0	0	0	0		0	0	2	1	1			1	0	0			14.4	0	155	0	21	39	53.8462	0	1	7.7	4.2	6	17	21	84		20	94	94
46	46	Patient	20	192	male	49.5	164	18.4			1		0	0	1	0	0	0	0		2	1	1			0	1																					95
47	47	Patient	9	36	male	28	135	15.4	1		0	0	0	0	1	0	0		0	0	2	1	1			1	0	0	149	1	12.6	0	334		40.2	45	89.3333	1	1	3.5	2.1		81	51		0.93	32	91	91
50	50	Patient	10	72	female	67	105	50.7	0		0		0	0	0	0	0		0		0	1	1			1	0	0			11.5	0	330	0						6.5	3.5					1.4		91
51	51	Patient	4	3	female	14.9	105	13.5	1		1	1	0	0	0	0	0	0	0		3	1	1			1	0		38	0	14.7	0	299	0						4.2	2.8		50	31	321			90
52	52	Patient	18	144	female	56	159	22.2		0	1	1	1	0	0	0	0	0	0	0	3	1	1			1	0	0	43	0	13.2	0	298	0	27.8	39.75	69.9371	0	1	6.4	3.5		29	9		3.1	24	98	94
53	53	Patient	21	240	female	65	156	26.7			0		1	0		0	0	0	1	0	2	1	1			1	0	0			15.5	1	271	0	21.4	39	54.8718	0	1		4.3						18.7	82	76
54	54	Patient	22	180	male	58	153	24.8			1		1	0	0	0	0	0	1	0	3	1	1			1	0	1	51	1	15.7	1	86	1	28.4	51	55.6863	0	1	7.1		5.1	32	28	53		21.4	89	84
Controls:	K1	Control	9		male	145	36	17.1225
	K2	Control	22		male	185	86	25.1278
	K3	Control	25		male	184	84	24.811
	K4	Control	9		male	138	30	15.753
	K5	Control	16		female	165	53	19.4674
	K6	Control	23		male	185	84	24.5435
	K7	Control	21		female	158	58	23.2335
	K8	Control	20		female	168	56	19.8413
	K9	Control	13		male	147	36	16.6597
	K10	Control	29		female	168	57	20.1956
	K11	Control	14		male	145	30	14.2687
	K12	Control	22		male	180	78	24.0741
	K13	Control	26		female	168	54	19.1327
	K14	Control	12		male	159	60	23.7332
	K16	Control	30		male	176	70	22.5981
	K17	Control	10		female	130	24	14.2012
	K18	Control	38		male	197	82	21.1291
	K19	Control	32		male	190	82	22.7147
	K20	Control	27		female	170	57	19.7232
	K21	Control	12		female	149	40	18.0172
	K22	Control	18		female	175	61	19.9184
	K23	Control	10		female	145	37	17.5981
	K24	Control	17		female	158	54	21.6311
	K25	Control	19		male	180	57	17.5926
	K26	Control	22		female	173	74	24.7252
	K27	Control	26		male	188	73	20.6541
	K28	Control	30		male	183	76	22.694
	K29	Control	33		female	161	58	22.3757
	K30	Control	6		male	127	26	16.12
	K31	Control	17		male	180	56	17.284
	K32	Control	10		male	134	33	18.3783
	K33	Control	13		male	161	64	24.6904
	K34	Control	15		male	174	67	22.1297
	K35	Control	17		male	178	66	20.8307
	K36	Control	29		female	162	51	19.433
	K37	Control	19		male	184	79	23.3341
	K38	Control	13		male	160	41	16.0156
	K39	Control	26		male	185	75	21.9138
	K40	Control	8		female	158	61	24.4352
	K41	Control	15		female	163	53	19.9481
	K42	Control	14		male	155	60	24.974
	K43	Control	18		male	176	70	22.5981
	K44	Control	16		female	170	65	22.4913
	K45	Control	22		female	158	59	23.634
	K46	Control	20		male	183	74	22.0968
	K47	Control	9		male	158	41	16.4237
	K49	Control	7		female	117	22	16.0713
	K50	Control	10		female	146	39	18.2961
	K51	Control	4		female	114	19	14.6199
	K52	Control	18		female	180	71	21.9136
	K53	Control	21		female	182	78	23.5479
	K54	Control	22		male	184	74	21.8573
[truncated: 2 more columns]
