# Supplementary material for: Untargeted Serum Proteomics in the Fontan Circulation Reveals Three Distinct Molecular Signatures of Fontan Physiology with CYB5R3 Among Key Proteins
Source: Int J Mol Sci. 2026 Jan 26;27(3):1220. doi: 10.3390/ijms27031220 (PMC12897359; doi:10.3390/ijms27031220)
Supplement: Supplementary file 1 [file ijms-27-01220-s001.zip › Supplementary_Data_S2.xlsx]

## Sheet: README
Supplementary data 2
Sheet 2 – Abundance Pat. vs. Ctl. Contains differential protein expression results between patients and controls, including mean abundance, log2FC, test statistics, p-values, adjusted p-values, and basic protein annotations. The “Abundance Ratio” indicates the fold-change between groups.
Sheet 3 – Base data Provides the log2-transformed, normalized protein intensities for all samples. This matrix serves as the basis for statistical analyses and downstream data exploration.

## Sheet: Abundance Pat. vs. Ctl.
id	mean	stat	log2FC	pvalue	padj	accession	description	coverage_[%]	num_unique_peptides	fraction_imputed	Abundance Ratio
ADAMTSL2	12.8712	18.1395	1.24128	5.45728e-32	1.24863e-28	Q86TH1	ADAMTS-like protein 2 [OS=Homo sapiens]	35	24	0	2.36408
AEBP1	8.57768	14.9758	1.47328	2.69379e-26	3.08169e-23	Q8IUX7	Adipocyte enhancer-binding protein 1 [OS=Homo sapiens]	2	2	0	2.77653
COLEC10	12.3248	14.7725	0.8454	6.53087e-26	4.98087e-23	Q9Y6Z7	Collectin-10 [OS=Homo sapiens]	32	11	0	1.79676
COLEC11	13.2095	13.7125	0.908131	7.17973e-24	4.10681e-21	Q9BWP8	Collectin-11 [OS=Homo sapiens]	36	10	0	1.87661
C7	16.8419	12.6919	0.782866	7.50531e-22	3.43443e-19	P10643	Complement component C7 [OS=Homo sapiens]	74	62	0	1.72055
ITGBL1	8.78451	12.0819	1.45379	1.27437e-20	4.85958e-18	O95965	Integrin beta-like protein 1 [OS=Homo sapiens]	9	4	0.167	2.73927
DCN	10.3348	11.8063	0.713509	4.63679e-20	1.37077e-17	P07585	Decorin [OS=Homo sapiens]	18	6	0	1.63979
OLFML3	9.53002	11.7992	0.797704	4.79289e-20	1.37077e-17	Q9NRN5	Olfactomedin-like protein 3 [OS=Homo sapiens]	18	7	0	1.73833
NFASC	6.7729	11.6905	1.04969	7.9922e-20	2.03179e-17	O94856	Neurofascin [OS=Homo sapiens]	2	3	0	2.07008
RELN	13.0717	11.5209	0.904125	1.77814e-19	4.06839e-17	P78509	Reelin [OS=Homo sapiens]	17	49	0	1.87141
PROZ	13.019	-11.2634	-1.46617	6.01488e-19	1.2511e-16	P22891	Vitamin K-dependent protein Z [OS=Homo sapiens]	41	16	0	0.361941
QSOX1	14.6067	11.0928	0.61053	1.35267e-18	2.57908e-16	O00391	Sulfhydryl oxidase 1 [OS=Homo sapiens]	52	38	0	1.52682
THBS2	9.53199	10.9218	0.848981	3.05283e-18	5.37298e-16	P35442	Thrombospondin-2 [OS=Homo sapiens]	16	10	0	1.80123
CDHR2	9.93058	10.7582	1.49762	6.66625e-18	1.08946e-15	Q9BYE9	Cadherin-related family member 2 [OS=Homo sapiens]	7	10	0	2.82376
ITGA1	10.8539	10.4899	0.559669	2.40645e-17	3.67063e-15	P56199	Integrin alpha-1 [OS=Homo sapiens]	10	13	0	1.47393
CDH2	11.8075	10.234	0.639922	8.21615e-17	1.17491e-14	P19022	Cadherin-2 [OS=Homo sapiens]	19	14	0	1.55825
LTBP4	10.4099	10.1962	0.790566	9.8505e-17	1.30655e-14	Q8N2S1	Latent-transforming growth factor beta-binding protein 4 [OS=Homo sapiens]	9	14	0	1.72975
IGFBP7	11.9144	10.1873	0.761922	1.02788e-16	1.30655e-14	Q16270	Insulin-like growth factor-binding protein 7 [OS=Homo sapiens]	52	13	0	1.69575
LTBP2	9.4692	9.84782	0.741337	5.26514e-16	6.34034e-14	Q14767	Latent-transforming growth factor beta-binding protein 2 [OS=Homo sapiens]	6	10	0	1.67172
SVEP1	12.7416	9.60631	0.950856	1.68603e-15	1.92882e-13	Q4LDE5	Sushi, von Willebrand factor type A, EGF and pentraxin domain-containing protein 1 [OS=Homo sapiens]	16	49	0	1.93302
GGT5	7.13381	9.56026	0.713288	2.10521e-15	2.29368e-13	P36269	Glutathione hydrolase 5 proenzyme [OS=Homo sapiens]	2	2	0	1.63954
CBLN4	9.55873	9.51388	0.845816	2.63288e-15	2.7382e-13	Q9NTU7	Cerebellin-4 [OS=Homo sapiens]	17	3	0	1.79728
OLFM1	13.3842	9.49617	0.531787	2.86756e-15	2.8526e-13	Q99784	Noelin [OS=Homo sapiens]	26	11	0	1.44572
SERPINB1	11.7866	-9.15452	-0.80737	1.48973e-14	1.42021e-12	P30740	Leukocyte elastase inhibitor [OS=Homo sapiens]	42	18	0	0.571423
CCL14	11.1018	9.13149	0.628148	1.66468e-14	1.52351e-12	Q16627	C-C motif chemokine 14 [OS=Homo sapiens]	59	4	0	1.54558
PROC	13.4978	-9.1049	-0.497756	1.89238e-14	1.66529e-12	P04070	Vitamin K-dependent protein C [OS=Homo sapiens]	31	15	0	0.708208
CTSB	11.3534	9.02467	0.631707	2.78601e-14	2.36089e-12	P07858	Cathepsin B [OS=Homo sapiens]	40	11	0	1.5494
ITGA9	8.70197	8.90412	0.658116	4.98056e-14	4.06983e-12	Q13797	Integrin alpha-9 [OS=Homo sapiens]	4	5	0.167	1.57802
FBLN5	9.91306	8.86284	0.852723	6.07632e-14	4.79401e-12	Q9UBX5	Fibulin-5 [OS=Homo sapiens]	15	7	0	1.80591
LAMB1	13.1125	8.82182	0.402048	7.40367e-14	5.64654e-12	P07942	Laminin subunit beta-1 [OS=Homo sapiens]	32	50	0	1.32138
CDKL1	9.31477	8.78577	0.713298	8.80687e-14	6.50004e-12	Q00532	Cyclin-dependent kinase-like 1 [OS=Homo sapiens]	2	1	0.167	1.63955
ADAMTS13	13.7084	8.71692	0.567135	1.22674e-13	8.77116e-12	Q76LX8	A disintegrin and metalloproteinase with thrombospondin motifs 13 [OS=Homo sapiens]	33	41	0	1.48158
EXT2	11.9936	8.70585	0.520341	1.29381e-13	8.97043e-12	Q93063	Exostosin-2 [OS=Homo sapiens]	27	18	0	1.43429
ART4	10.5831	8.66929	0.540893	1.5426e-13	1.03808e-11	Q93070	Ecto-ADP-ribosyltransferase 4 [OS=Homo sapiens]	23	7	0	1.45487
PTPRB	10.7548	8.55977	0.501284	2.61184e-13	1.66664e-11	P23467	Receptor-type tyrosine-protein phosphatase beta [OS=Homo sapiens]	11	21	0	1.41547
TIMP2	12.0688	8.55893	0.397549	2.62234e-13	1.66664e-11	P16035	Metalloproteinase inhibitor 2 [OS=Homo sapiens]	37	9	0	1.31727
EXT1	11.4506	8.49666	0.522734	3.53683e-13	2.1871e-11	Q16394	Exostosin-1 [OS=Homo sapiens]	22	16	0	1.43668
H6PD	13.0089	8.45085	0.598104	4.40688e-13	2.65341e-11	O95479	GDH/6PGL endoplasmic bifunctional protein [OS=Homo sapiens]	36	28	0	1.51373
HMCN1	11.3661	8.39967	0.566451	5.63354e-13	3.30501e-11	Q96RW7	Hemicentin-1 [OS=Homo sapiens]	9	41	0	1.48088
PROS1	15.6219	-8.26338	-0.413871	1.08262e-12	6.19259e-11	P07225	Vitamin K-dependent protein S [OS=Homo sapiens]	52	34	0	0.750607
PODN	7.06184	8.2565	0.672502	1.1189e-12	6.24401e-11	Q7Z5L7	Podocan [OS=Homo sapiens]	3	2	0.167	1.59383
GGT1	8.05468	8.24843	0.837942	1.16295e-12	6.33533e-11	P19440	Glutathione hydrolase 1 proenzyme [OS=Homo sapiens]	9	5	0.167	1.7875
F10	14.9016	-8.13395	-0.491398	2.01089e-12	1.06998e-10	P00742	Coagulation factor X [OS=Homo sapiens]	55	28	0	0.711335
OSMR	11.4857	8.04428	0.465494	3.08583e-12	1.60463e-10	Q99650	Oncostatin-M-specific receptor subunit beta [OS=Homo sapiens]	10	8	0	1.38079
OIT3	12.005	8.01541	0.458815	3.54144e-12	1.80063e-10	Q8WWZ8	Oncoprotein-induced transcript 3 protein [OS=Homo sapiens]	37	17	0	1.37441
SERPINC1	17.736	7.88329	0.334985	6.64533e-12	3.30533e-10	P01008	Antithrombin-III [OS=Homo sapiens]	70	55	0	1.26136
ITIH3	16.4195	7.82014	0.458923	8.97264e-12	4.36796e-10	Q06033	Inter-alpha-trypsin inhibitor heavy chain H3 [OS=Homo sapiens]	55	47	0	1.37452
C4BPA	17.5091	-7.80365	-0.369359	9.70397e-12	4.52624e-10	P04003	C4b-binding protein alpha chain [OS=Homo sapiens]	70	48	0	0.774126
CORO1A	11.8249	-7.80295	-0.54774	9.73629e-12	4.52624e-10	P31146	Coronin-1A [OS=Homo sapiens]	31	16	0	0.684091
NPTX2	10.0601	7.79962	0.568617	9.89125e-12	4.52624e-10	P47972	Neuronal pentraxin-2 [OS=Homo sapiens]	8	4	0	1.4831
ANGPT2	7.88335	7.77399	0.868461	1.11713e-11	5.01175e-10	O15123	Angiopoietin-2 [OS=Homo sapiens]	9	5	0.333	1.82571
FBN1	13.8865	7.71043	0.40495	1.51019e-11	6.64482e-10	P35555	Fibrillin-1 [OS=Homo sapiens]	30	73	0	1.32404
SNED1	12.3715	7.66451	0.434131	1.87715e-11	8.10364e-10	Q8TER0	Sushi, nidogen and EGF-like domain-containing protein 1 [OS=Homo sapiens]	20	25	0	1.3511
APCS	14.4059	-7.65866	-0.510243	1.92987e-11	8.17692e-10	P02743	Serum amyloid P-component [OS=Homo sapiens]	38	12	0	0.702104
FBLN1	14.6376	7.52867	0.4281	3.56726e-11	1.48398e-09	P23142	Fibulin-1 [OS=Homo sapiens]	54	28	0	1.34546
PFN1	12.3202	-7.52191	-0.83089	3.68287e-11	1.50472e-09	P07737	Profilin-1 [OS=Homo sapiens]	71	11	0	0.562182
CHRDL2	8.85795	7.47075	0.563502	4.68748e-11	1.88157e-09	Q6WN34	Chordin-like protein 2 [OS=Homo sapiens]	10	4	0	1.47785
APOC4	12.9799	-7.37243	-0.767937	7.4439e-11	2.93649e-09	P55056	Apolipoprotein C-IV [OS=Homo sapiens]	43	8	0	0.587257
GDF2	8.13348	7.35431	0.628818	8.10505e-11	3.14311e-09	Q9UK05	Growth/differentiation factor 2 [OS=Homo sapiens]	11	4	0	1.5463
APOA1	18.308	-7.34613	-0.387398	8.42252e-11	3.21179e-09	P02647	Apolipoprotein A-I [OS=Homo sapiens]	91	55	0	0.764507
PKM	13.2798	-7.32181	-0.538868	9.44048e-11	3.54095e-09	P14618	Pyruvate kinase PKM [OS=Homo sapiens]	58	27	0	0.688311
ITLN1	10.7335	7.31369	0.541064	9.80715e-11	3.61916e-09	Q8WWA0	Intelectin-1 [OS=Homo sapiens]	27	8	0	1.45505
P32754	8.55286	7.18378	0.97865	1.80112e-10	6.54121e-09	P32754	4-hydroxyphenylpyruvate dioxygenase [OS=Homo sapiens]	17	7	0	1.97062
PDLIM1	10.5554	-7.15396	-0.920959	2.07014e-10	7.35839e-09	O00151	PDZ and LIM domain protein 1 [OS=Homo sapiens]	33	10	0	0.528158
PXDN	10.1189	7.15186	0.412363	2.09045e-10	7.35839e-09	Q92626	Peroxidasin homolog [OS=Homo sapiens]	12	18	0	1.33086
ADIPOQ	13.913	7.14816	0.69771	2.12685e-10	7.37308e-09	Q15848	Adiponectin [OS=Homo sapiens]	42	9	0	1.62193
SORL1	6.89822	7.14011	0.460251	2.20822e-10	7.54089e-09	Q92673	Sortilin-related receptor [OS=Homo sapiens]	1	3	0	1.37578
VCAM1	14.5183	7.10419	0.51373	2.61061e-10	8.78392e-09	P19320	Vascular cell adhesion protein 1 [OS=Homo sapiens]	44	31	0	1.42774
RAP1B	11.7869	-7.09679	-0.86822	2.70205e-10	8.95984e-09	P61224	Ras-related protein Rap-1b [OS=Homo sapiens]	41	8	0	0.547822
CPM	9.93227	7.07954	0.358723	2.92796e-10	9.57023e-09	P14384	Carboxypeptidase M [OS=Homo sapiens]	21	8	0	1.28229
C4BPB	14.9336	-7.03453	-0.346126	3.60948e-10	1.16317e-08	P20851	C4b-binding protein beta chain [OS=Homo sapiens]	65	13	0	0.786694
MMP2	13.613	7.01295	0.372785	3.98979e-10	1.26787e-08	P08253	72 kDa type IV collagenase [OS=Homo sapiens]	43	26	0	1.29485
CLIC1	10.4646	-7.00659	-0.692926	4.10935e-10	1.28797e-08	O00299	Chloride intracellular channel protein 1 [OS=Homo sapiens]	59	10	0	0.618598
CNTN4	12.6063	6.97223	0.419795	4.81921e-10	1.49005e-08	Q8IWV2	Contactin-4 [OS=Homo sapiens]	29	24	0	1.33774
PYGL	9.63967	-6.94275	-0.591102	5.52417e-10	1.68524e-08	P06737	Glycogen phosphorylase, liver form [OS=Homo sapiens]	15	12	0	0.663836
GMFG	7.69493	-6.84142	-0.899387	8.82194e-10	2.65587e-08	O60234	Glia maturation factor gamma [OS=Homo sapiens]	32	4	0.167	0.536114
NOTCH3	12.254	6.81324	0.43727	1.00447e-09	2.9847e-08	Q9UM47	Neurogenic locus notch homolog protein 3 [OS=Homo sapiens]	14	26	0	1.35404
APOM	14.4832	-6.8001	-0.372207	1.06712e-09	3.13021e-08	O95445	Apolipoprotein M [OS=Homo sapiens]	75	14	0	0.7726
SAA4	14.5661	-6.78965	-0.383992	1.11966e-09	3.24275e-08	P35542	Serum amyloid A-4 protein [OS=Homo sapiens]	62	12	0	0.766314
NRP1	13.1847	6.75988	0.331585	1.28386e-09	3.67185e-08	O14786	Neuropilin-1 [OS=Homo sapiens]	28	21	0	1.25839
ACTN1	13.0961	-6.72731	-0.715351	1.49094e-09	4.21144e-08	P12814	Alpha-actinin-1 [OS=Homo sapiens]	46	26	0	0.609057
ARPC1B	10.6767	-6.71794	-0.682602	1.55641e-09	4.34277e-08	O15143	Actin-related protein 2/3 complex subunit 1B [OS=Homo sapiens]	29	11	0	0.623041
COL14A1	8.78202	6.70795	0.539245	1.62936e-09	4.49155e-08	Q05707	Collagen alpha-1(XIV) chain [OS=Homo sapiens]	4	8	0	1.45321
PLEK	10.3198	-6.69891	-0.887464	1.69827e-09	4.62576e-08	P08567	Pleckstrin [OS=Homo sapiens]	23	6	0	0.540563
ATRNL1	7.91218	6.69488	0.462945	1.72998e-09	4.65669e-08	Q5VV63	Attractin-like protein 1 [OS=Homo sapiens]	2	3	0	1.37835
CDH6	11.3563	6.62615	0.458272	2.36895e-09	6.30252e-08	P55285	Cadherin-6 [OS=Homo sapiens]	12	9	0	1.3739
ACTB	14.3921	-6.62184	-0.568284	2.41605e-09	6.35393e-08	P60709	Actin, cytoplasmic 1 [OS=Homo sapiens]	50	6	0	0.674419
COL18A1	12.4221	6.55187	0.314297	3.32358e-09	8.64131e-08	P39060	Collagen alpha-1(XVIII) chain [OS=Homo sapiens]	9	15	0	1.24341
FUT11	8.98566	6.5233	0.458521	3.78482e-09	9.72997e-08	Q495W5	Alpha-(1,3)-fucosyltransferase 11 [OS=Homo sapiens]	7	3	0.167	1.37413
FBLN2	9.75088	6.51544	0.733978	3.92237e-09	9.97154e-08	P98095	Fibulin-2 [OS=Homo sapiens]	7	7	0.167	1.66322
AOC3	12.5264	6.49241	0.452212	4.35454e-09	1.09145e-07	Q16853	Membrane primary amine oxidase [OS=Homo sapiens]	25	15	0	1.36814
MIA3	8.60032	6.49069	0.491508	4.3887e-09	1.09145e-07	Q5JRA6	Transport and Golgi organization protein 1 homolog [OS=Homo sapiens]	3	5	0.167	1.40591
WDR1	11.9818	-6.48131	-0.595208	4.57945e-09	1.12664e-07	O75083	WD repeat-containing protein 1 [OS=Homo sapiens]	45	24	0	0.661949
CFL1	13.1323	-6.44381	-0.78346	5.42749e-09	1.32107e-07	P23528	Cofilin-1 [OS=Homo sapiens]	57	12	0	0.580972
MCAM	12.832	6.38766	0.36613	6.99521e-09	1.68474e-07	P43121	Cell surface glycoprotein MUC18 [OS=Homo sapiens]	34	20	0	1.28889
HK3	8.47639	-6.34553	-0.561124	8.45838e-09	2.00444e-07	P52790	Hexokinase-3 [OS=Homo sapiens]	7	6	0	0.677774
ECM1	14.8821	6.34449	0.465395	8.49785e-09	2.00444e-07	Q16610	Extracellular matrix protein 1 [OS=Homo sapiens]	74	35	0	1.38069
FGFR1	10.8735	6.31389	0.399312	9.75223e-09	2.27685e-07	P11362	Fibroblast growth factor receptor 1 [OS=Homo sapiens]	11	10	0	1.31888
TLN1	15.2312	-6.29127	-0.737521	1.07953e-08	2.49491e-07	Q9Y490	Talin-1 [OS=Homo sapiens]	44	102	0	0.599769
PTPN6	9.7328	-6.27921	-0.674676	1.13957e-08	2.60734e-07	P29350	Tyrosine-protein phosphatase non-receptor type 6 [OS=Homo sapiens]	8	5	0	0.626473
COL6A1	12.8067	6.24775	0.626384	1.31211e-08	2.97237e-07	P12109	Collagen alpha-1(VI) chain [OS=Homo sapiens]	32	28	0	1.54369
SEZ6L2	7.94086	6.22974	0.495824	1.42224e-08	3.19028e-07	Q6UXD5	Seizure 6-like protein 2 [OS=Homo sapiens]	4	4	0	1.41013
FRMPD1	11.1122	6.21622	0.509188	1.51092e-08	3.35631e-07	Q5SYB0	FERM and PDZ domain-containing protein 1 [OS=Homo sapiens]	0	1	0	1.42325
FLNA	15.0272	-6.20541	-0.771131	1.58567e-08	3.48848e-07	P21333	Filamin-A [OS=Homo sapiens]	50	101	0	0.585958
NOTUM	8.25786	-6.1571	-0.534355	1.96708e-08	4.28637e-07	Q6P988	Palmitoleoyl-protein carboxylesterase NOTUM [OS=Homo sapiens]	9	3	0.333	0.690467
STAB1	11.7166	6.14614	0.304867	2.06542e-08	4.4581e-07	Q9NY15	Stabilin-1 [OS=Homo sapiens]	17	32	0	1.2353
BIN2	9.99083	-6.14404	-0.796186	2.08486e-08	4.4581e-07	Q9UBW5	Bridging integrator 2 [OS=Homo sapiens]	22	11	0	0.57587
F7	11.1827	-6.11727	-0.472855	2.34841e-08	4.93409e-07	P08709	Coagulation factor VII [OS=Homo sapiens]	32	9	0	0.720537
CNN2	8.88246	-6.11706	-0.805238	2.35059e-08	4.93409e-07	Q99439	Calponin-2 [OS=Homo sapiens]	11	3	0	0.572267
TNXB	14.6806	6.1071	0.340839	2.45695e-08	5.11045e-07	P22105	Tenascin-X [OS=Homo sapiens]	32	92	0	1.26649
A2M	17.5591	6.09456	0.667346	2.59771e-08	5.35455e-07	P01023	Alpha-2-macroglobulin [OS=Homo sapiens]	68	91	0	1.58815
LAMA2	13.225	6.08925	0.337624	2.65956e-08	5.4331e-07	P24043	Laminin subunit alpha-2 [OS=Homo sapiens]	20	61	0	1.26367
TYMP	7.62337	-6.08081	-0.488432	2.76106e-08	5.59053e-07	P19971	Thymidine phosphorylase [OS=Homo sapiens]	17	7	0	0.712799
MENT	10.6435	-6.07675	-0.465939	2.81121e-08	5.64215e-07	Q9BUN1	Protein MENT [OS=Homo sapiens]	14	5	0	0.724
GSR	11.5113	-6.07144	-0.301466	2.87815e-08	5.72628e-07	P00390	Glutathione reductase, mitochondrial [OS=Homo sapiens]	25	12	0	0.811427
FHL1	7.71415	-6.05227	-1.04987	3.13319e-08	6.17994e-07	Q13642	Four and a half LIM domains protein 1 [OS=Homo sapiens]	22	7	0	0.483011
NRP2	12.5624	6.04648	0.394221	3.21448e-08	6.2861e-07	O60462	Neuropilin-2 [OS=Homo sapiens]	29	26	0	1.31423
LIMS1	11.0987	-6.02551	-0.648858	3.52688e-08	6.83855e-07	P48059	LIM and senescent cell antigen-like-containing domain protein 1 [OS=Homo sapiens]	51	16	0	0.637785
VWF	16.7963	6.0069	0.530167	3.82884e-08	7.36167e-07	P04275	von Willebrand factor [OS=Homo sapiens]	54	133	0	1.4441
CAP1	12.4742	-6.00284	-0.61682	3.8981e-08	7.43238e-07	Q01518	Adenylyl cyclase-associated protein 1 [OS=Homo sapiens]	36	18	0	0.652107
EMILIN1	9.09887	5.99935	0.854649	3.9586e-08	7.48536e-07	Q9Y6C2	EMILIN-1 [OS=Homo sapiens]	8	8	0	1.80832
LAMB2	10.3003	5.99055	0.291382	4.1152e-08	7.7177e-07	P55268	Laminin subunit beta-2 [OS=Homo sapiens]	13	20	0	1.22381
GAPDH	12.3519	-5.98534	-0.707496	4.21096e-08	7.80078e-07	P04406	Glyceraldehyde-3-phosphate dehydrogenase [OS=Homo sapiens]	60	21	0	0.612382
ACTR3	11.1933	-5.98444	-0.580371	4.2277e-08	7.80078e-07	P61158	Actin-related protein 3 [OS=Homo sapiens]	34	14	0	0.668792
LEPR	8.85918	5.97206	0.623895	4.46464e-08	8.17208e-07	P48357	Leptin receptor [OS=Homo sapiens]	5	4	0	1.54103
GOT1	11.5646	5.96809	0.391221	4.54321e-08	8.2499e-07	P17174	Aspartate aminotransferase, cytoplasmic [OS=Homo sapiens]	35	14	0	1.3115
TPM4	13.2397	-5.93977	-0.822691	5.146e-08	9.2709e-07	P67936	Tropomyosin alpha-4 chain [OS=Homo sapiens]	72	13	0	0.565386
TWF2	8.29795	-5.90115	-0.575481	6.09645e-08	1.08974e-06	Q6IBS0	Twinfilin-2 [OS=Homo sapiens]	21	6	0.333	0.671063
TIE1	12.0566	5.8369	0.352745	8.07463e-08	1.43215e-06	P35590	Tyrosine-protein kinase receptor Tie-1 [OS=Homo sapiens]	19	17	0	1.27699
NPTXR	8.08423	5.82436	0.467123	8.52845e-08	1.50101e-06	O95502	Neuronal pentraxin receptor [OS=Homo sapiens]	7	4	0.167	1.38235
ARRB1	6.82749	-5.81646	-0.534077	8.82733e-08	1.54175e-06	P49407	Beta-arrestin-1 [OS=Homo sapiens]	11	5	0.167	0.690601
MADCAM1	8.76357	-5.80512	-0.485183	9.27419e-08	1.60753e-06	Q13477	Mucosal addressin cell adhesion molecule 1 [OS=Homo sapiens]	12	4	0	0.714406
ARPC5	9.92379	-5.80321	-0.475153	9.35159e-08	1.60875e-06	O15511	Actin-related protein 2/3 complex subunit 5 [OS=Homo sapiens]	36	6	0	0.719391
TNN	11.9628	5.77907	0.430384	1.03871e-07	1.77357e-06	Q9UQP3	Tenascin-N [OS=Homo sapiens]	30	30	0	1.34759
PARVB	10.3256	-5.77376	-0.711818	1.06297e-07	1.79038e-06	Q9HBI1	Beta-parvin [OS=Homo sapiens]	15	6	0	0.61055
RECK	11.5416	5.77349	0.325677	1.06421e-07	1.79038e-06	O95980	Reversion-inducing cysteine-rich protein with Kazal motifs [OS=Homo sapiens]	26	21	0	1.25325
NUCB1	11.9458	5.71031	0.452775	1.39943e-07	2.33716e-06	Q02818	Nucleobindin-1 [OS=Homo sapiens]	42	19	0	1.36867
PON1	14.7068	-5.70691	-0.349083	1.42021e-07	2.35467e-06	P27169	Serum paraoxonase/arylesterase 1 [OS=Homo sapiens]	63	14	0	0.785083
LGALSL	8.90461	-5.70105	-0.650262	1.45665e-07	2.39771e-06	Q3ZCW2	Galectin-related protein [OS=Homo sapiens]	30	5	0.167	0.637165
A1BG	16.2989	5.69745	0.218176	1.47946e-07	2.39844e-06	P04217	Alpha-1B-glycoprotein [OS=Homo sapiens]	48	23	0	1.16326
CAMP	12.3076	-5.69694	-0.545914	1.48272e-07	2.39844e-06	P49913	Cathelicidin antimicrobial peptide [OS=Homo sapiens]	36	9	0	0.684957
CDC42	9.76065	-5.69603	-0.530108	1.48854e-07	2.39844e-06	P60953	Cell division control protein 42 homolog [OS=Homo sapiens]	27	4	0	0.692503
FGG	12.8188	5.6927	0.950673	1.51013e-07	2.4162e-06	P02679	Fibrinogen gamma chain [OS=Homo sapiens]	52	23	0	1.93277
FCN1	11.0192	5.69005	0.508033	1.52752e-07	2.42705e-06	O00602	Ficolin-1 [OS=Homo sapiens]	31	8	0	1.42211
PKDCC	7.19125	5.68021	0.452693	1.59377e-07	2.51485e-06	Q504Y2	Extracellular tyrosine-protein kinase PKDCC [OS=Homo sapiens]	1	1	0.5	1.36859
F2	16.9629	-5.64084	-0.277857	1.88842e-07	2.95939e-06	P00734	Prothrombin [OS=Homo sapiens]	73	56	0	0.824815
NCF1B	6.14501	-5.63823	-0.808235	1.90975e-07	2.97245e-06	A6NI72	Putative neutrophil cytosol factor 1B [OS=Homo sapiens]	6	3	0	0.57108
ARPC2	10.5475	-5.62771	-0.500054	1.9981e-07	3.08895e-06	O15144	Actin-related protein 2/3 complex subunit 2 [OS=Homo sapiens]	34	11	0	0.70708
RALB	8.36907	-5.62429	-0.622399	2.02767e-07	3.11362e-06	P11234	Ras-related protein Ral-B [OS=Homo sapiens]	8	2	0	0.64959
DCHS1	8.33834	5.61871	0.415448	2.07685e-07	3.16789e-06	Q96JQ0	Protocadherin-16 [OS=Homo sapiens]	3	7	0	1.33371
PDGFRB	10.5468	5.59656	0.481042	2.28399e-07	3.46078e-06	P09619	Platelet-derived growth factor receptor beta [OS=Homo sapiens]	8	7	0	1.39575
MAPRE1	8.64446	-5.59324	-0.835251	2.31668e-07	3.48721e-06	Q15691	Microtubule-associated protein RP/EB family member 1 [OS=Homo sapiens]	13	4	0	0.560486
SERPINA10	13.5677	-5.58515	-0.35557	2.3984e-07	3.58663e-06	Q9UK55	Protein Z-dependent protease inhibitor [OS=Homo sapiens]	33	17	0	0.781561
PCDH9	9.5543	5.56726	0.393952	2.58929e-07	3.84349e-06	Q9HC56	Protocadherin-9 [OS=Homo sapiens]	7	10	0	1.31399
FCN3	14.0119	-5.56596	-0.426346	2.60376e-07	3.84349e-06	O75636	Ficolin-3 [OS=Homo sapiens]	49	15	0	0.744144
APOB	20.1082	-5.51812	-0.366701	3.19372e-07	4.68413e-06	P04114	Apolipoprotein B-100 [OS=Homo sapiens]	75	427	0	0.775554
MYH9	13.9619	-5.48078	-0.643231	3.7437e-07	5.45579e-06	P35579	Myosin-9 [OS=Homo sapiens]	41	68	0	0.640277
FERMT3	12.3925	-5.46845	-0.669343	3.94492e-07	5.71265e-06	Q86UX7	Fermitin family homolog 3 [OS=Homo sapiens]	38	22	0	0.628793
MYL6	9.82504	-5.45097	-0.665949	4.24846e-07	6.11351e-06	P60660	Myosin light polypeptide 6 [OS=Homo sapiens]	45	5	0	0.630274
SERPINA1	17.2875	5.40392	0.320221	5.18389e-07	7.41296e-06	P01009	Alpha-1-antitrypsin [OS=Homo sapiens]	72	41	0	1.24852
TEK	8.75287	5.40112	0.321385	5.24569e-07	7.45474e-06	Q02763	Angiopoietin-1 receptor [OS=Homo sapiens]	6	4	0	1.24953
ACY1	10.275	5.38694	0.529817	5.56885e-07	7.85377e-06	Q03154	Aminoacylase-1 [OS=Homo sapiens]	25	9	0	1.44375
FLT4	12.3208	5.38583	0.332478	5.59512e-07	7.85377e-06	P35916	Vascular endothelial growth factor receptor 3 [OS=Homo sapiens]	16	17	0	1.25917
TAGLN2	12.4078	-5.36714	-0.75683	6.0531e-07	8.44481e-06	P37802	Transgelin-2 [OS=Homo sapiens]	56	12	0	0.591795
CAPZB	9.74068	-5.3569	-0.491032	6.31962e-07	8.7537e-06	P47756	F-actin-capping protein subunit beta [OS=Homo sapiens]	33	9	0	0.711516
MYL12B	10.0494	-5.35572	-0.655477	6.35102e-07	8.7537e-06	O14950	Myosin regulatory light chain 12B [OS=Homo sapiens]	44	2	0	0.634866
DNM1L	7.0748	-5.33679	-0.689787	6.87665e-07	9.42142e-06	O00429	Dynamin-1-like protein [OS=Homo sapiens]	8	6	0.167	0.619945
CORO1C	10.0332	-5.32962	-0.62292	7.08665e-07	9.65134e-06	Q9ULV4	Coronin-1C [OS=Homo sapiens]	18	8	0	0.649355
ACE	12.806	5.32758	0.36223	7.14752e-07	9.67664e-06	P12821	Angiotensin-converting enzyme [OS=Homo sapiens]	24	29	0	1.28541
NPNT	5.74852	5.32395	0.467491	7.25732e-07	9.7675e-06	Q6UXI9	Nephronectin [OS=Homo sapiens]	5	2	0.167	1.3827
YWHAH	9.55581	-5.32028	-0.507954	7.36965e-07	9.84195e-06	Q04917	14-3-3 protein eta [OS=Homo sapiens]	48	7	0	0.703219
TPM3	9.55805	-5.31934	-0.674697	7.39867e-07	9.84195e-06	P06753	Tropomyosin alpha-3 chain [OS=Homo sapiens]	44	5	0	0.626464
LASP1	10.0243	-5.30365	-0.694158	7.90121e-07	1.04497e-05	Q14847	LIM and SH3 domain protein 1 [OS=Homo sapiens]	18	5	0	0.61807
CD248	11.2326	5.301	0.332209	7.98939e-07	1.05056e-05	Q9HCU0	Endosialin [OS=Homo sapiens]	22	14	0	1.25894
GNB1	9.71397	-5.29818	-0.421226	8.08417e-07	1.05196e-05	P62873	Guanine nucleotide-binding protein G(I)/G(S)/G(T) subunit beta-1 [OS=Homo sapiens]	24	3	0	0.74679
COTL1	9.88221	-5.29795	-0.689022	8.09204e-07	1.05196e-05	Q14019	Coactosin-like protein [OS=Homo sapiens]	32	7	0	0.620274
ROCK2	7.52815	-5.2884	-0.678513	8.42149e-07	1.08861e-05	O75116	Rho-associated protein kinase 2 [OS=Homo sapiens]	4	4	0	0.624809
ACTR2	9.37406	-5.26645	-0.431465	9.22975e-07	1.18639e-05	P61160	Actin-related protein 2 [OS=Homo sapiens]	19	7	0	0.741508
FABP1	9.6305	5.24026	0.50731	1.02941e-06	1.31581e-05	P07148	Fatty acid-binding protein, liver [OS=Homo sapiens]	31	4	0	1.4214
KPNB1	7.93673	-5.23742	-0.712275	1.04163e-06	1.32403e-05	Q14974	Importin subunit beta-1 [OS=Homo sapiens]	5	5	0	0.610357
VCAN	11.8705	5.22989	0.331575	1.07475e-06	1.35858e-05	P13611	Versican core protein [OS=Homo sapiens]	9	26	0	1.25839
IL6ST	12.4555	5.21545	0.244119	1.14124e-06	1.4347e-05	P40189	Interleukin-6 receptor subunit beta [OS=Homo sapiens]	23	17	0	1.18437
PADI4	6.25707	-5.20953	-0.598336	1.16961e-06	1.46233e-05	Q9UM07	Protein-arginine deiminase type-4 [OS=Homo sapiens]	6	3	0.5	0.660515
CD34	11.1017	-5.20579	-0.348053	1.18789e-06	1.47711e-05	P28906	Hematopoietic progenitor cell antigen CD34 [OS=Homo sapiens]	25	8	0	0.785644
HMGN2	8.63963	-5.18971	-0.658106	1.2698e-06	1.57043e-05	P05204	Non-histone chromosomal protein HMG-17 [OS=Homo sapiens]	29	3	0.5	0.63371
HSPG2	14.5911	5.18771	0.366562	1.28033e-06	1.57494e-05	P98160	Basement membrane-specific heparan sulfate proteoglycan core protein [OS=Homo sapiens]	28	95	0	1.28928
RTN4RL2	10.3976	5.18367	0.335759	1.30196e-06	1.59298e-05	Q86UN3	Reticulon-4 receptor-like 2 [OS=Homo sapiens]	21	8	0	1.26204
SEMA7A	10.7888	5.17928	0.356171	1.32579e-06	1.61352e-05	O75326	Semaphorin-7A [OS=Homo sapiens]	24	13	0	1.28002
IGFBP2	11.9586	5.17479	0.485964	1.35067e-06	1.6351e-05	P18065	Insulin-like growth factor-binding protein 2 [OS=Homo sapiens]	54	14	0	1.40052
PDLIM7	6.80749	-5.1731	-0.372664	1.36012e-06	1.63787e-05	Q9NR12	PDZ and LIM domain protein 7 [OS=Homo sapiens]	7	3	0.333	0.772355
ANGPTL6	9.36838	5.14655	0.432811	1.51777e-06	1.81815e-05	Q8NI99	Angiopoietin-related protein 6 [OS=Homo sapiens]	22	6	0	1.34986
DSTN	6.28691	-5.13084	-0.641764	1.61932e-06	1.92969e-05	P60981	Destrin [OS=Homo sapiens]	17	2	0	0.640929
LY6G6F	8.81716	-5.12422	-0.844412	1.66407e-06	1.97274e-05	Q5SQ64	Lymphocyte antigen 6 complex locus protein G6f [OS=Homo sapiens]	6	2	0	0.556938
ALDOB	12.138	5.0968	0.504444	1.86261e-06	2.19673e-05	P05062	Fructose-bisphosphate aldolase B [OS=Homo sapiens]	40	15	0	1.41858
SLPI	10.733	5.08801	0.405461	1.9311e-06	2.25682e-05	P03973	Antileukoproteinase [OS=Homo sapiens]	44	8	0	1.32451
RAB4A	6.67865	-5.08773	-0.4361	1.93329e-06	2.25682e-05	P20338	Ras-related protein Rab-4A [OS=Homo sapiens]	14	1	0.333	0.73913
PCYOX1	13.1895	-5.0419	-0.362667	2.33215e-06	2.70861e-05	Q9UHG3	Prenylcysteine oxidase 1 [OS=Homo sapiens]	36	16	0	0.777726
NCK2	6.34334	-5.03562	-0.712815	2.3927e-06	2.75219e-05	O43639	Cytoplasmic protein NCK2 [OS=Homo sapiens]	7	3	0.167	0.610128
CAPZA1	8.67987	-5.03552	-0.455907	2.39373e-06	2.75219e-05	P52907	F-actin-capping protein subunit alpha-1 [OS=Homo sapiens]	42	6	0.167	0.729052
ARAP1	6.86181	-5.03111	-0.726014	2.43717e-06	2.78813e-05	Q96P48	Arf-GAP with Rho-GAP domain, ANK repeat and PH domain-containing protein 1 [OS=Homo sapiens]	2	4	0.167	0.604572
TMSB4X	10.5242	-5.02306	-1.06462	2.51852e-06	2.86685e-05	P62328	Thymosin beta-4 [OS=Homo sapiens]	45	5	0	0.478099
ARPC4	8.74097	-5.0058	-0.475331	2.7019e-06	3.06037e-05	P59998	Actin-related protein 2/3 complex subunit 4 [OS=Homo sapiens]	32	6	0	0.719302
TPM1	9.95247	-4.99415	-0.650849	2.833e-06	3.19306e-05	P09493	Tropomyosin alpha-1 chain [OS=Homo sapiens]	44	9	0	0.636905
PAM	12.5314	4.98602	0.257629	2.92813e-06	3.2841e-05	P19021	Peptidyl-glycine alpha-amidating monooxygenase [OS=Homo sapiens]	28	25	0	1.19551
LRRN4	7.15325	4.98299	0.505431	2.9644e-06	3.30856e-05	Q8WUT4	Leucine-rich repeat neuronal protein 4 [OS=Homo sapiens]	5	3	0	1.41955
TMEM132D	6.36754	4.97816	0.446028	3.02304e-06	3.35763e-05	Q14C87	Transmembrane protein 132D [OS=Homo sapiens]	2	2	0.5	1.36228
LCN2	12.1781	-4.96889	-0.464596	3.13894e-06	3.46952e-05	P80188	Neutrophil gelatinase-associated lipocalin [OS=Homo sapiens]	47	9	0	0.724674
ARHGDIB	11.3786	-4.96674	-0.557085	3.16636e-06	3.47787e-05	P52566	Rho GDP-dissociation inhibitor 2 [OS=Homo sapiens]	54	9	0	0.679674
VNN1	12.512	4.96592	0.530493	3.1769e-06	3.47787e-05	O95497	Pantetheinase [OS=Homo sapiens]	23	11	0	1.44442
RAB11B	10.7727	-4.96206	-0.642287	3.22696e-06	3.51585e-05	Q15907	Ras-related protein Rab-11B [OS=Homo sapiens]	41	10	0	0.640697
ZYX	7.71689	-4.92775	-0.717496	3.70735e-06	4.0201e-05	Q15942	Zyxin [OS=Homo sapiens]	26	10	0	0.608152
ASPN	9.78783	4.92557	0.315146	3.74004e-06	4.03642e-05	Q9BXN1	Asporin [OS=Homo sapiens]	22	8	0	1.24414
COL3A1	10.3151	4.91578	0.359214	3.89065e-06	4.17926e-05	P02461	Collagen alpha-1(III) chain [OS=Homo sapiens]	5	7	0	1.28273
GSTA1	7.64172	4.90713	0.829896	4.02875e-06	4.30346e-05	P08263	Glutathione S-transferase A1 [OS=Homo sapiens]	11	3	0	1.77756
VASP	9.60911	-4.9062	-0.503975	4.0439e-06	4.30346e-05	P50552	Vasodilator-stimulated phosphoprotein [OS=Homo sapiens]	28	10	0	0.705161
YWHAZ	12.9667	-4.88034	-0.53431	4.4871e-06	4.75301e-05	P63104	14-3-3 protein zeta/delta [OS=Homo sapiens]	60	10	0	0.690489
RAB3C	6.22528	-4.87779	-0.477313	4.53329e-06	4.76247e-05	Q96E17	Ras-related protein Rab-3C [OS=Homo sapiens]	20	2	0.5	0.718314
ADA2	12.4747	4.87755	0.412183	4.53767e-06	4.76247e-05	Q9NZK5	Adenosine deaminase 2 [OS=Homo sapiens]	35	18	0	1.3307
EFEMP1	13.2938	4.86719	0.242754	4.73035e-06	4.94202e-05	Q12805	EGF-containing fibulin-like extracellular matrix protein 1 [OS=Homo sapiens]	57	25	0	1.18325
FAT1	9.04597	4.86519	0.347209	4.76846e-06	4.9592e-05	Q14517	Protocadherin Fat 1 [OS=Homo sapiens]	4	16	0	1.2721
RAB27B	8.64078	-4.85978	-0.694822	4.87296e-06	5.01115e-05	O00194	Ras-related protein Rab-27B [OS=Homo sapiens]	19	2	0	0.617786
DOK1	5.41453	-4.85818	-1.00958	4.90435e-06	5.01115e-05	Q99704	Docking protein 1 [OS=Homo sapiens]	4	2	0.167	0.496693
RCN1	7.99717	4.85794	0.36275	4.90908e-06	5.01115e-05	Q15293	Reticulocalbin-1 [OS=Homo sapiens]	10	3	0.167	1.28587
NID1	12.8498	4.85704	0.293415	4.92685e-06	5.01115e-05	P14543	Nidogen-1 [OS=Homo sapiens]	27	29	0	1.22554
WDR44	6.16281	-4.85699	-0.64338	4.92792e-06	5.01115e-05	Q5JSH3	WD repeat-containing protein 44 [OS=Homo sapiens]	4	3	0	0.640211
FSTL1	12.4456	4.84857	0.377496	5.09688e-06	5.16003e-05	Q12841	Follistatin-related protein 1 [OS=Homo sapiens]	40	13	0	1.29909
APOA4	17.4903	-4.84333	-0.373896	5.20492e-06	5.2462e-05	P06727	Apolipoprotein A-IV [OS=Homo sapiens]	92	60	0	0.771696
MERTK	11.0069	4.83457	0.278304	5.39037e-06	5.40881e-05	Q12866	Tyrosine-protein kinase Mer [OS=Homo sapiens]	8	8	0	1.21277
CLEC11A	9.87949	4.8335	0.282336	5.41354e-06	5.40881e-05	Q9Y240	C-type lectin domain family 11 member A [OS=Homo sapiens]	32	9	0	1.21616
PSTPIP2	7.74839	-4.82393	-0.518797	5.62461e-06	5.59526e-05	Q9H939	Proline-serine-threonine phosphatase-interacting protein 2 [OS=Homo sapiens]	16	6	0.167	0.697954
ARHGAP18	6.77514	-4.81189	-0.602295	5.90128e-06	5.84508e-05	Q8N392	Rho GTPase-activating protein 18 [OS=Homo sapiens]	8	6	0.167	0.658705
SPON1	11.4897	4.79547	0.265196	6.30024e-06	6.21334e-05	Q9HCB6	Spondin-1 [OS=Homo sapiens]	20	14	0	1.2018
ENG	10.7759	4.74158	0.268809	7.80262e-06	7.66197e-05	P17813	Endoglin [OS=Homo sapiens]	15	8	0	1.20481
IGF2R	14.3995	4.73764	0.225379	7.92513e-06	7.72792e-05	P11717	Cation-independent mannose-6-phosphate receptor [OS=Homo sapiens]	30	67	0	1.16908
CALHM6	8.72106	-4.73725	-0.307332	7.93733e-06	7.72792e-05	Q5R3K3	Calcium homeostasis modulator protein 6 [OS=Homo sapiens]	4	1	0	0.808135
XPO1	7.71935	-4.72728	-0.456841	8.25654e-06	8.00465e-05	O14980	Exportin-1 [OS=Homo sapiens]	2	2	0.333	0.72858
UBE2L3	10.25	-4.71942	-0.654004	8.51659e-06	8.22193e-05	P68036	Ubiquitin-conjugating enzyme E2 L3 [OS=Homo sapiens]	26	4	0	0.635514
SKAP2	8.80058	-4.71806	-0.541877	8.56259e-06	8.2316e-05	O75563	Src kinase-associated phosphoprotein 2 [OS=Homo sapiens]	17	6	0	0.686877
SERPINF2	16.1334	4.70703	0.180294	8.94328e-06	8.5616e-05	P08697	Alpha-2-antiplasmin [OS=Homo sapiens]	50	25	0	1.13311
HSP90B1	13.575	4.6942	0.252515	9.40668e-06	8.9677e-05	P14625	Endoplasmin [OS=Homo sapiens]	43	33	0	1.19128
FGB	12.8942	4.68657	0.781223	9.69332e-06	9.20262e-05	P02675	Fibrinogen beta chain [OS=Homo sapiens]	55	24	0	1.71859
CAVIN2	9.90078	-4.67221	-0.471784	1.02561e-05	9.69664e-05	O95810	Caveolae-associated protein 2 [OS=Homo sapiens]	25	10	0	0.721072
PTX3	6.9152	4.67083	0.40492	1.03116e-05	9.70905e-05	P26022	Pentraxin-related protein PTX3 [OS=Homo sapiens]	11	4	0.333	1.32402
CD9	11.2526	-4.64934	-0.583752	1.12179e-05	0.000105191	P21926	CD9 antigen [OS=Homo sapiens]	11	4	0	0.667226
GP1BB	10.3605	-4.64113	-0.655408	1.15841e-05	0.000108181	P13224	Platelet glycoprotein Ib beta chain [OS=Homo sapiens]	24	5	0	0.634896
CLSTN1	12.893	4.63919	0.272932	1.16722e-05	0.000108561	O94985	Calsyntenin-1 [OS=Homo sapiens]	23	23	0	1.20826
TNC	14.5305	4.63809	0.404187	1.17226e-05	0.000108588	P24821	Tenascin [OS=Homo sapiens]	36	67	0	1.32334
GP5	13.1179	-4.6347	-0.299601	1.18789e-05	0.000109593	P40197	Platelet glycoprotein V [OS=Homo sapiens]	33	16	0	0.812477
ANTXR2	11.0574	-4.62391	-0.280387	1.23907e-05	0.000113855	P58335	Anthrax toxin receptor 2 [OS=Homo sapiens]	20	10	0	0.82337
RAC2	7.69579	-4.61413	-0.460059	1.28723e-05	0.000117808	P15153	Ras-related C3 botulinum toxin substrate 2 [OS=Homo sapiens]	20	3	0	0.726956
APOC1	15.5207	-4.61196	-0.300091	1.29816e-05	0.000118334	P02654	Apolipoprotein C-I [OS=Homo sapiens]	45	12	0	0.812201
RASA1	6.02931	-4.60475	-0.508334	1.33514e-05	0.000121056	P20936	Ras GTPase-activating protein 1 [OS=Homo sapiens]	1	1	0.167	0.703034
ENPP2	13.4444	4.60409	0.311255	1.3386e-05	0.000121056	Q13822	Ectonucleotide pyrophosphatase/phosphodiesterase family member 2 [OS=Homo sapiens]	38	28	0	1.24079
FAH	11.1171	4.60177	0.345723	1.35074e-05	0.000121673	P16930	Fumarylacetoacetase [OS=Homo sapiens]	29	9	0	1.27079
MUC6	7.98023	4.59927	0.487166	1.36396e-05	0.000122382	Q6W4X9	Mucin-6 [OS=Homo sapiens]	1	2	0.333	1.40169
STXBP2	8.79661	-4.58576	-0.329673	1.43754e-05	0.000128481	Q15833	Syntaxin-binding protein 2 [OS=Homo sapiens]	14	7	0.333	0.795717
ILK	11.4573	-4.58062	-0.529189	1.46653e-05	0.000130512	Q13418	Integrin-linked protein kinase [OS=Homo sapiens]	42	19	0	0.692944
ANO6	5.60109	-4.57972	-0.72253	1.47168e-05	0.000130512	Q4KMQ2	Anoctamin-6 [OS=Homo sapiens]	1	1	0.167	0.606034
PON3	11.9212	-4.57376	-0.252053	1.50608e-05	0.000133047	Q15166	Serum paraoxonase/lactonase 3 [OS=Homo sapiens]	39	10	0	0.8397
ST14	7.18266	4.5722	0.484686	1.51526e-05	0.000133343	Q9Y5Y6	Suppressor of tumorigenicity 14 protein [OS=Homo sapiens]	3	3	0	1.39928
SLC2A14	10.1377	-4.56308	-0.573824	1.56979e-05	0.000137612	Q8TDB8	Solute carrier family 2, facilitated glucose transporter member 14 [OS=Homo sapiens]	9	5	0	0.671834
PGK1	12.2218	-4.54451	-0.47059	1.68676e-05	0.000147301	P00558	Phosphoglycerate kinase 1 [OS=Homo sapiens]	47	20	0	0.721669
CORO1B	8.06454	-4.5256	-0.428853	1.81456e-05	0.00015786	Q9BR76	Coronin-1B [OS=Homo sapiens]	5	3	0.167	0.742852
GUCY1B1	3.41783	-4.52396	-1.2094	1.82609e-05	0.000158248	Q02153	Guanylate cyclase soluble subunit beta-1 [OS=Homo sapiens]	2	1	0.167	0.432449
ANPEP	14.2353	4.523	0.235216	1.83285e-05	0.000158248	P15144	Aminopeptidase N [OS=Homo sapiens]	38	39	0	1.17708
ENO1	12.6164	-4.51814	-0.399889	1.86758e-05	0.000160389	P06733	Alpha-enolase [OS=Homo sapiens]	38	14	0	0.757917
ADAMTSL4	12.2465	4.51737	0.29355	1.87307e-05	0.000160389	Q6UY14	ADAMTS-like protein 4 [OS=Homo sapiens]	31	28	0	1.22565
DKK3	9.7712	4.5166	0.31264	1.87869e-05	0.000160389	Q9UBP4	Dickkopf-related protein 3 [OS=Homo sapiens]	18	5	0	1.24198
G6PD	8.8366	-4.51501	-0.486293	1.89021e-05	0.000160574	P11413	Glucose-6-phosphate 1-dehydrogenase [OS=Homo sapiens]	10	5	0.167	0.713857
EPHB4	7.91283	-4.51437	-0.358381	1.89488e-05	0.000160574	P54760	Ephrin type-B receptor 4 [OS=Homo sapiens]	5	5	0	0.78004
CSRP1	8.69793	-4.50166	-0.713938	1.98991e-05	0.000168004	P21291	Cysteine and glycine-rich protein 1 [OS=Homo sapiens]	43	6	0.167	0.609654
ITGB3	12.69	-4.49966	-0.596697	2.00525e-05	0.000168677	P05106	Integrin beta-3 [OS=Homo sapiens]	31	24	0	0.661266
CASP3	5.10036	-4.48944	-0.956046	2.08556e-05	0.00017479	P42574	Caspase-3 [OS=Homo sapiens]	3	1	0	0.515468
ECM2	9.01923	4.48248	0.221712	2.14202e-05	0.000178867	O94769	Extracellular matrix protein 2 [OS=Homo sapiens]	22	13	0	1.16612
PLA2G7	13.4653	-4.47919	-0.346189	2.16926e-05	0.000180372	Q13093	Platelet-activating factor acetylhydrolase [OS=Homo sapiens]	58	24	0	0.786659
ROBO1	10.2317	4.4784	0.31592	2.17582e-05	0.000180372	Q9Y6N7	Roundabout homolog 1 [OS=Homo sapiens]	6	11	0	1.24481
CHRD	7.70235	4.46866	0.293352	2.25858e-05	0.000186557	Q9H2X0	Chordin [OS=Homo sapiens]	6	6	0	1.22548
GARS1	7.56588	-4.46436	-0.501661	2.29612e-05	0.000188323	P41250	Glycine--tRNA ligase [OS=Homo sapiens]	6	5	0	0.706293
RSU1	10.7307	-4.46432	-0.471458	2.29642e-05	0.000188323	Q15404	Ras suppressor protein 1 [OS=Homo sapiens]	23	7	0.167	0.721236
TRHDE	10.2044	-4.45723	-0.400836	2.35964e-05	0.000192816	Q9UKU6	Thyrotropin-releasing hormone-degrading ectoenzyme [OS=Homo sapiens]	13	14	0	0.757419
CNTN1	13.1501	4.43656	0.245801	2.55349e-05	0.000207914	Q12860	Contactin-1 [OS=Homo sapiens]	41	35	0	1.18575
COL6A3	14.8698	4.41657	0.258137	2.75557e-05	0.000223573	P12111	Collagen alpha-3(VI) chain [OS=Homo sapiens]	30	89	0	1.19593
GALK2	5.09596	-4.41017	-0.474973	2.82349e-05	0.000228274	Q01415	N-acetylgalactosamine kinase [OS=Homo sapiens]	2	1	0.5	0.71948
RARRES2	10.6118	4.391	0.275267	3.03673e-05	0.000244649	Q99969	Retinoic acid receptor responder protein 2 [OS=Homo sapiens]	34	6	0	1.21022
NEO1	12.272	4.36822	0.284414	3.31039e-05	0.000265761	Q92859	Neogenin [OS=Homo sapiens]	21	25	0	1.21792
RNASE4	10.6076	4.34777	0.242875	3.57616e-05	0.000286093	P34096	Ribonuclease 4 [OS=Homo sapiens]	54	8	0	1.18335
NPTX1	6.83717	4.34438	0.354843	3.6221e-05	0.000288758	Q15818	Neuronal pentraxin-1 [OS=Homo sapiens]	4	2	0.333	1.27885
PACSIN2	8.01428	-4.34242	-0.445091	3.64907e-05	0.000289898	Q9UNF0	Protein kinase C and casein kinase substrate in neurons protein 2 [OS=Homo sapiens]	4	2	0.333	0.734538
CANT1	9.8129	-4.33485	-0.213387	3.75458e-05	0.000297248	Q8WVQ1	Soluble calcium-activated nucleotidase 1 [OS=Homo sapiens]	24	9	0	0.86251
CACNA2D2	7.10245	4.32619	0.238926	3.87895e-05	0.000306036	Q9NY47	Voltage-dependent calcium channel subunit alpha-2/delta-2 [OS=Homo sapiens]	4	5	0.333	1.18011
GP6	9.59115	-4.32288	-0.489813	3.9276e-05	0.000308809	Q9HCN6	Platelet glycoprotein VI [OS=Homo sapiens]	15	5	0	0.712117
RAB10	9.55594	-4.31728	-0.433569	4.01107e-05	0.000314292	P61026	Ras-related protein Rab-10 [OS=Homo sapiens]	35	6	0	0.740428
ANXA11	8.03951	-4.30382	-0.439536	4.21882e-05	0.000329443	P50995	Annexin A11 [OS=Homo sapiens]	13	6	0.167	0.737372
SELE	9.40435	4.2971	0.482451	4.32645e-05	0.000336698	P16581	E-selectin [OS=Homo sapiens]	8	4	0	1.39712
LEAP2	9.68959	4.29585	0.448647	4.34677e-05	0.000337132	Q969E1	Liver-expressed antimicrobial peptide 2 [OS=Homo sapiens]	36	3	0	1.36476
PTTG1IP	8.6196	-4.29312	-0.504029	4.39151e-05	0.000339452	P53801	Pituitary tumor-transforming gene 1 protein-interacting protein [OS=Homo sapiens]	18	3	0	0.705135
AGRN	9.30224	4.28924	0.245886	4.45579e-05	0.000343261	O00468	Agrin [OS=Homo sapiens]	7	13	0	1.18582
ITIH5	8.2322	4.28709	0.303442	4.49175e-05	0.00034487	Q86UX2	Inter-alpha-trypsin inhibitor heavy chain H5 [OS=Homo sapiens]	4	4	0	1.23409
P4HB	13.267	-4.28199	-0.214178	4.57821e-05	0.000350332	P07237	Protein disulfide-isomerase [OS=Homo sapiens]	46	26	0	0.862037
ALOX12	8.78026	-4.23238	-0.582989	5.50786e-05	0.000420066	P18054	Polyunsaturated fatty acid lipoxygenase ALOX12 [OS=Homo sapiens]	3	3	0.333	0.667579
TGFBI	13.9539	4.23006	0.263791	5.55539e-05	0.000422283	Q15582	Transforming growth factor-beta-induced protein ig-h3 [OS=Homo sapiens]	41	27	0	1.20063
TAGLN	7.45514	4.22737	0.473037	5.61125e-05	0.000425118	Q01995	Transgelin [OS=Homo sapiens]	18	4	0.167	1.38803
TMEM25	8.20569	4.22602	0.335384	5.63941e-05	0.000425841	Q86YD3	Transmembrane protein 25 [OS=Homo sapiens]	6	2	0.167	1.26171
SH3BGRL3	11.2848	-4.22487	-0.595081	5.66345e-05	0.000426249	Q9H299	SH3 domain-binding glutamic acid-rich-like protein 3 [OS=Homo sapiens]	51	6	0	0.662007
PAICS	7.77927	-4.2168	-0.573513	5.83543e-05	0.000437753	P22234	Bifunctional phosphoribosylaminoimidazole carboxylase/phosphoribosylaminoimidazole succinocarboxamide synthetase [OS=Homo sapiens]	16	6	0	0.671979
SEC22B	7.39307	-4.21073	-0.68957	5.96822e-05	0.000446252	O75396	Vesicle-trafficking protein SEC22b [OS=Homo sapiens]	17	4	0.167	0.620039
CKAP5	5.90924	-4.20972	-0.419791	5.99047e-05	0.000446456	Q14008	Cytoskeleton-associated protein 5 [OS=Homo sapiens]	1	3	0.167	0.747533
HPR	12.331	-4.20446	-0.594631	6.10815e-05	0.000453748	P00739	Haptoglobin-related protein [OS=Homo sapiens]	73	9	0	0.662214
TNFAIP8	5.20982	-4.20075	-0.324005	6.19257e-05	0.000458531	O95379	Tumor necrosis factor alpha-induced protein 8 [OS=Homo sapiens]	5	1	0.667	0.798849
LILRB2	8.75698	4.19494	0.308475	6.32709e-05	0.00046698	Q8N423	Leukocyte immunoglobulin-like receptor subfamily B member 2 [OS=Homo sapiens]	10	3	0	1.2384
SEPTIN6	7.53036	-4.19048	-0.398657	6.43214e-05	0.000472459	Q14141	Septin-6 [OS=Homo sapiens]	11	3	0.333	0.758564
IMPA1	7.94479	-4.19004	-0.376627	6.44262e-05	0.000472459	P29218	Inositol monophosphatase 1 [OS=Homo sapiens]	13	4	0	0.770236
DPYD	5.35032	-4.17849	-0.192325	6.723e-05	0.000491445	Q12882	Dihydropyrimidine dehydrogenase [NADP(+)] [OS=Homo sapiens]	2	2	0.667	0.875194
PLA2G15	10.0251	4.16833	0.303771	6.97918e-05	0.000508546	Q8NCC3	Phospholipase A2 group XV [OS=Homo sapiens]	12	5	0	1.23437
MLEC	8.12983	-4.16555	-0.198578	7.05114e-05	0.000512159	Q14165	Malectin [OS=Homo sapiens]	14	4	0.667	0.871409
APOE	16.1489	-4.16385	-0.265194	7.09542e-05	0.000513744	P02649	Apolipoprotein E [OS=Homo sapiens]	79	34	0	0.832087
CD163	13.7071	4.16022	0.351459	7.19053e-05	0.000518988	Q86VB7	Scavenger receptor cysteine-rich type 1 protein M130 [OS=Homo sapiens]	38	34	0	1.27585
SEMA4D	9.09806	-4.1397	-0.267782	7.7533e-05	0.000557848	Q92854	Semaphorin-4D [OS=Homo sapiens]	11	9	0	0.830596
IL1R1	6.56276	4.13179	0.28231	7.981e-05	0.00057243	P14778	Interleukin-1 receptor type 1 [OS=Homo sapiens]	9	5	0	1.21614
MPIG6B	8.78794	-4.12947	-0.496915	8.04932e-05	0.000575527	O95866	Megakaryocyte and platelet inhibitory receptor G6b [OS=Homo sapiens]	14	3	0	0.70862
CSPG4	11.9249	4.12791	0.345818	8.09518e-05	0.000577002	Q6UVK1	Chondroitin sulfate proteoglycan 4 [OS=Homo sapiens]	19	34	0	1.27087
VCL	14.6446	-4.12398	-0.326541	8.21265e-05	0.000583557	P18206	Vinculin [OS=Homo sapiens]	53	66	0	0.797446
SRC	8.81747	-4.11003	-0.453514	8.64182e-05	0.000612151	P12931	Proto-oncogene tyrosine-protein kinase Src [OS=Homo sapiens]	15	8	0	0.730262
FAM151A	4.96654	4.09831	0.724147	9.0193e-05	0.000636919	Q8WW52	Protein FAM151A [OS=Homo sapiens]	2	1	0.167	1.65192
ANGPTL3	11.8103	4.08338	0.300188	9.52283e-05	0.000670407	Q9Y5C1	Angiopoietin-related protein 3 [OS=Homo sapiens]	47	20	0	1.23131
PSMD8	6.75778	-4.08117	-0.303212	9.59982e-05	0.000673754	P48556	26S proteasome non-ATPase regulatory subunit 8 [OS=Homo sapiens]	7	2	0.667	0.810446
BMP6	7.96952	4.07491	0.335202	9.82055e-05	0.000687138	P22004	Bone morphogenetic protein 6 [OS=Homo sapiens]	4	2	0.5	1.26155
ART3	11.354	-4.07107	-0.270374	9.95832e-05	0.000694654	Q13508	Ecto-ADP-ribosyltransferase 3 [OS=Homo sapiens]	33	14	0	0.829104
CRLF3	7.03831	-4.06685	-0.323429	0.000101121	0.000703235	Q8IUI8	Cytokine receptor-like factor 3 [OS=Homo sapiens]	9	4	0.333	0.799168
MXRA5	8.72722	4.05449	0.429597	0.000105752	0.000733213	Q9NR99	Matrix-remodeling-associated protein 5 [OS=Homo sapiens]	2	5	0	1.34686
SDK1	9.99421	4.0527	0.25904	0.00010644	0.000735751	Q7Z5N4	Protein sidekick-1 [OS=Homo sapiens]	7	15	0	1.19668
HTRA1	8.61626	4.05156	0.329359	0.000106882	0.000736582	Q92743	Serine protease HTRA1 [OS=Homo sapiens]	15	7	0	1.25645
PRDX5	7.86588	-4.04527	-0.48	0.000109338	0.000751248	P30044	Peroxiredoxin-5, mitochondrial [OS=Homo sapiens]	15	3	0.333	0.716978
BCR	5.17072	-4.03383	-0.288776	0.000113954	0.000780617	P11274	Breakpoint cluster region protein [OS=Homo sapiens]	1	1	0.667	0.818596
ICAM1	12.415	4.02988	0.295277	0.000115587	0.000789445	P05362	Intercellular adhesion molecule 1 [OS=Homo sapiens]	32	15	0	1.22712
AP1G1	4.63467	-4.02637	-0.39398	0.000117062	0.000797139	O43747	AP-1 complex subunit gamma-1 [OS=Homo sapiens]	3	3	0.5	0.761027
ROBO4	10.8506	4.02392	0.298617	0.000118098	0.000801807	Q8WZ75	Roundabout homolog 4 [OS=Homo sapiens]	11	9	0	1.22997
APOL1	14.8847	-4.00593	-0.287081	0.000125997	0.000851764	O14791	Apolipoprotein L1 [OS=Homo sapiens]	38	23	0	0.819559
SBDS	4.80489	-4.00548	-0.662773	0.000126201	0.000851764	Q9Y3A5	Ribosome maturation protein SBDS [OS=Homo sapiens]	7	2	0.333	0.631663
LRRC4B	8.24678	4.00264	0.251032	0.000127499	0.000857994	Q9NT99	Leucine-rich repeat-containing protein 4B [OS=Homo sapiens]	5	3	0.333	1.19006
FGL2	10.9083	4.00056	0.358844	0.000128452	0.000861869	Q14314	Fibroleukin [OS=Homo sapiens]	15	7	0	1.2824
B3GNT7	7.86191	3.99524	0.244005	0.000130927	0.000875912	Q8NFL0	UDP-GlcNAc:betaGal beta-1,3-N-acetylglucosaminyltransferase 7 [OS=Homo sapiens]	7	3	0	1.18428
UFD1	6.62739	-3.99036	-0.369407	0.000133241	0.000888792	Q92890	Ubiquitin recognition factor in ER-associated degradation protein 1 [OS=Homo sapiens]	3	1	0.5	0.7741
HBG1	8.83322	3.98662	1.06255	0.00013504	0.000898175	P69891	Hemoglobin subunit gamma-1 [OS=Homo sapiens]	71	3	0.167	2.08862
PCOLCE	13.204	3.98526	0.197218	0.000135701	0.000899954	Q15113	Procollagen C-endopeptidase enhancer 1 [OS=Homo sapiens]	51	19	0	1.14649
LAMC3	5.28397	3.97887	0.375404	0.000138841	0.000918114	Q9Y6N6	Laminin subunit gamma-3 [OS=Homo sapiens]	2	2	0.667	1.2972
TPP2	8.52128	-3.97599	-0.472487	0.000140278	0.000924946	P29144	Tripeptidyl-peptidase 2 [OS=Homo sapiens]	5	6	0	0.720721
AKR1C3	8.71525	3.97157	0.368084	0.000142512	0.000936978	P42330	Aldo-keto reductase family 1 member C3 [OS=Homo sapiens]	10	4	0.167	1.29064
KCNAB2	4.1995	-3.95637	-0.432799	0.000150466	0.000986003	Q13303	Voltage-gated potassium channel subunit beta-2 [OS=Homo sapiens]	3	1	0.5	0.740823
GOLM1	11.6286	3.95569	0.420021	0.000150831	0.000986003	Q8NBJ4	Golgi membrane protein 1 [OS=Homo sapiens]	35	15	0	1.33795
CLTA	6.17969	-3.94603	-0.47035	0.000156114	0.00101763	P09496	Clathrin light chain A [OS=Homo sapiens]	7	2	0.167	0.721789
PLCH1	9.18904	3.94386	0.229089	0.000157323	0.0010226	Q4KWH8	1-phosphatidylinositol 4,5-bisphosphate phosphodiesterase eta-1 [OS=Homo sapiens]	0	1	0.167	1.17209
CFI	16.3006	3.93773	0.144076	0.000160796	0.00104221	P05156	Complement factor I [OS=Homo sapiens]	53	37	0	1.10502
CETP	13.3769	3.93671	0.253188	0.000161378	0.00104303	P11597	Cholesteryl ester transfer protein [OS=Homo sapiens]	37	17	0	1.19184
ACTN4	8.22199	-3.9335	-0.392747	0.000163231	0.00105204	O43707	Alpha-actinin-4 [OS=Homo sapiens]	24	10	0	0.761678
PIP4K2A	7.54179	-3.92909	-0.485222	0.00016581	0.00106566	P48426	Phosphatidylinositol 5-phosphate 4-kinase type-2 alpha [OS=Homo sapiens]	13	5	0.167	0.714387
UBE2F	5.17245	-3.92811	-0.550414	0.000166387	0.00106637	Q969M7	NEDD8-conjugating enzyme UBE2F [OS=Homo sapiens]	12	2	0.5	0.682824
MPP1	5.98286	-3.9218	-0.577246	0.000170155	0.00108747	Q00013	55 kDa erythrocyte membrane protein [OS=Homo sapiens]	5	2	0	0.670242
DPYSL2	9.2748	-3.91831	-0.17958	0.000172276	0.00109567	Q16555	Dihydropyrimidinase-related protein 2 [OS=Homo sapiens]	6	2	0.5	0.88296
NUDT2	5.99196	-3.91811	-0.377826	0.000172395	0.00109567	P50583	Bis(5'-nucleosyl)-tetraphosphatase [asymmetrical] [OS=Homo sapiens]	5	1	0.333	0.769597
GSS	11.9395	3.91138	0.234872	0.00017656	0.00111903	P48637	Glutathione synthetase [OS=Homo sapiens]	31	15	0	1.1768
DUSP3	7.42164	-3.89134	-0.346286	0.000189525	0.00119788	P51452	Dual specificity protein phosphatase 3 [OS=Homo sapiens]	22	3	0.5	0.786607
CASS4	5.97189	-3.88983	-0.407467	0.000190536	0.00120095	Q9NQ75	Cas scaffolding protein family member 4 [OS=Homo sapiens]	1	1	0.667	0.753946
ITGA2B	12.4265	-3.88482	-0.36727	0.000193934	0.00121902	P08514	Integrin alpha-IIb [OS=Homo sapiens]	37	29	0	0.775248
PDIA6	8.92951	-3.87918	-0.33482	0.000197831	0.0012401	Q15084	Protein disulfide-isomerase A6 [OS=Homo sapiens]	18	7	0	0.792883
TRABD2B	4.20785	3.8713	0.339755	0.000203397	0.00127151	A6NFA1	Metalloprotease TIKI2 [OS=Homo sapiens]	2	1	0.333	1.26554
MMRN2	9.77882	3.86218	0.239186	0.00021003	0.00130771	Q9H8L6	Multimerin-2 [OS=Homo sapiens]	5	5	0	1.18033
C5	17.9594	3.86177	0.168336	0.000210331	0.00130771	P01031	Complement C5 [OS=Homo sapiens]	54	108	0	1.12376
ATP2A3	8.25027	-3.85855	-0.669523	0.000212723	0.001319	Q93084	Sarcoplasmic/endoplasmic reticulum calcium ATPase 3 [OS=Homo sapiens]	4	2	0	0.628715
PRKACA	8.82388	-3.85042	-0.365918	0.000218889	0.00135356	P17612	cAMP-dependent protein kinase catalytic subunit alpha [OS=Homo sapiens]	13	5	0.167	0.775975
RHOA	8.57361	-3.84621	-0.294506	0.00022214	0.00136792	P61586	Transforming protein RhoA [OS=Homo sapiens]	28	6	0	0.815351
OTC	4.4439	3.84587	0.712026	0.000222406	0.00136792	P00480	Ornithine transcarbamylase, mitochondrial [OS=Homo sapiens]	3	1	0.333	1.6381
TFPI	11.9067	-3.83922	-0.230731	0.000227647	0.0013964	P10646	Tissue factor pathway inhibitor [OS=Homo sapiens]	24	7	0	0.852203
ENO3	7.4963	3.83607	0.340581	0.000230172	0.00140811	P13929	Beta-enolase [OS=Homo sapiens]	11	4	0	1.26627
PSAT1	4.88487	3.83313	0.629634	0.000232556	0.00141831	Q9Y617	Phosphoserine aminotransferase [OS=Homo sapiens]	3	1	0.333	1.54717
RAB1A	10.4844	-3.83248	-0.438115	0.000233079	0.00141831	P62820	Ras-related protein Rab-1A [OS=Homo sapiens]	40	4	0	0.738099
SPTBN1	6.0415	-3.83113	-0.46582	0.000234185	0.00142126	Q01082	Spectrin beta chain, non-erythrocytic 1 [OS=Homo sapiens]	3	4	0	0.724059
GLUD1	6.78539	3.82817	0.370928	0.000236623	0.00143226	P00367	Glutamate dehydrogenase 1, mitochondrial [OS=Homo sapiens]	5	3	0.333	1.29318
PPP1CA	8.4635	-3.81448	-0.2895	0.000248209	0.00149842	P62136	Serine/threonine-protein phosphatase PP1-alpha catalytic subunit [OS=Homo sapiens]	16	2	0.167	0.818185
NHERF1	8.80343	-3.80324	-0.393488	0.000258124	0.00155418	O14745	Na(+)/H(+) exchange regulatory cofactor NHE-RF1 [OS=Homo sapiens]	13	5	0	0.761287
CBFB	5.41372	-3.79003	-0.300848	0.000270254	0.00162294	Q13951	Core-binding factor subunit beta [OS=Homo sapiens]	4	1	0.667	0.811775
MASP2	12.4989	-3.7863	-0.262229	0.000273785	0.00163984	O00187	Mannan-binding lectin serine protease 2 [OS=Homo sapiens]	36	21	0	0.833799
GLDN	9.45013	3.7842	0.288646	0.000275787	0.00164752	Q6ZMI3	Gliomedin [OS=Homo sapiens]	10	6	0.167	1.22149
F5	15.6625	-3.78158	-0.205401	0.000278302	0.00165556	P12259	Coagulation factor V [OS=Homo sapiens]	37	82	0	0.867297
JAG1	9.7696	3.78071	0.19688	0.000279141	0.00165556	P78504	Protein jagged-1 [OS=Homo sapiens]	5	6	0.167	1.14622
MBNL1	4.51513	-3.78054	-0.452956	0.000279304	0.00165556	Q9NR56	Muscleblind-like protein 1 [OS=Homo sapiens]	2	1	0.667	0.730544
ELOB	8.1477	-3.76797	-0.340038	0.000291742	0.00172482	Q15370	Elongin-B [OS=Homo sapiens]	16	2	0.333	0.790021
OAF	11.5094	3.75847	0.219049	0.000301487	0.00177784	Q86UD1	Out at first protein homolog [OS=Homo sapiens]	27	7	0	1.16397
ATP5F1B	7.84699	-3.74891	-0.463496	0.000311604	0.00183277	P06576	ATP synthase subunit beta, mitochondrial [OS=Homo sapiens]	17	7	0	0.725227
STOM	11.1329	-3.74168	-0.468794	0.000319471	0.00187423	P27105	Stomatin [OS=Homo sapiens]	24	7	0	0.722568
AGA	10.283	3.71847	0.356549	0.000346021	0.0020248	P20933	N(4)-(beta-N-acetylglucosaminyl)-L-asparaginase [OS=Homo sapiens]	15	5	0	1.28036
CA13	6.86137	-3.71023	-0.320558	0.000355947	0.00207757	Q8N1Q1	Carbonic anhydrase 13 [OS=Homo sapiens]	3	1	0.667	0.80076
AGT	15.6194	-3.70325	-0.306631	0.000364551	0.00212237	P01019	Angiotensinogen [OS=Homo sapiens]	54	25	0	0.808528
SPON2	8.04057	3.68628	0.308812	0.000386335	0.00224349	Q9BUD6	Spondin-2 [OS=Homo sapiens]	5	2	0.167	1.23869
MEGF8	13.0616	3.67932	0.179989	0.000395617	0.00229157	Q7Z7M0	Multiple epidermal growth factor-like domains protein 8 [OS=Homo sapiens]	22	46	0	1.13288
CHMP6	7.46623	-3.67759	-0.159623	0.000397954	0.00229929	Q96FZ7	Charged multivesicular body protein 6 [OS=Homo sapiens]	9	2	0.667	0.895259
TMEM132C	10.1174	3.67456	0.201598	0.000402087	0.00231732	Q8N3T6	Transmembrane protein 132C [OS=Homo sapiens]	18	18	0	1.14997
BSND	7.74732	3.67249	0.22824	0.000404938	0.00232789	Q8WZ55	Barttin [OS=Homo sapiens]	3	1	0.5	1.17141
CAPZA2	8.0269	-3.67127	-0.339589	0.000406619	0.00233169	P47755	F-actin-capping protein subunit alpha-2 [OS=Homo sapiens]	29	3	0	0.790267
CFHR5	14.5625	-3.67001	-0.205067	0.000408366	0.00233586	Q9BXR6	Complement factor H-related protein 5 [OS=Homo sapiens]	41	25	0	0.867498
CD47	7.93713	-3.66855	-0.427432	0.000410399	0.00234163	Q08722	Leukocyte surface antigen CD47 [OS=Homo sapiens]	9	3	0	0.743584
PAPLN	11.0745	3.66603	0.296605	0.000413937	0.00234948	O95428	Papilin [OS=Homo sapiens]	18	20	0	1.22825
SPINT1	11.0981	3.66596	0.202904	0.000414031	0.00234948	O43278	Kunitz-type protease inhibitor 1 [OS=Homo sapiens]	31	15	0	1.15101
TREML1	10.4816	-3.66538	-0.391139	0.000414855	0.00234948	Q86YW5	Trem-like transcript 1 protein [OS=Homo sapiens]	13	3	0	0.762528
UROC1	4.79374	3.65946	0.560288	0.000423284	0.00239129	Q96N76	Urocanate hydratase [OS=Homo sapiens]	2	2	0.167	1.47456
GTPBP2	6.63616	-3.65161	-0.361172	0.000434724	0.00244987	Q9BX10	GTP-binding protein 2 [OS=Homo sapiens]	1	1	0.667	0.778532
IDS	8.92645	3.63867	0.228832	0.000454218	0.00254966	P22304	Iduronate 2-sulfatase [OS=Homo sapiens]	15	6	0	1.17189
MNDA	8.50373	-3.63838	-0.453595	0.000454659	0.00254966	P41218	Myeloid cell nuclear differentiation antigen [OS=Homo sapiens]	13	6	0	0.730221
PLXND1	9.75805	3.63084	0.27358	0.00046641	0.00260916	Q9Y4D7	Plexin-D1 [OS=Homo sapiens]	6	8	0	1.2088
CSF1R	11.7585	3.62611	0.303588	0.000473937	0.0026448	P07333	Macrophage colony-stimulating factor 1 receptor [OS=Homo sapiens]	9	9	0	1.23421
PDIA3	12.4252	-3.61732	-0.158374	0.000488202	0.00271778	P30101	Protein disulfide-isomerase A3 [OS=Homo sapiens]	38	21	0	0.896035
GNPTG	11.7389	3.61046	0.161446	0.00049963	0.00276833	Q9UJJ9	N-acetylglucosamine-1-phosphotransferase subunit gamma [OS=Homo sapiens]	35	8	0	1.11841
CTTN	8.96271	-3.61042	-0.457605	0.000499702	0.00276833	Q14247	Src substrate cortactin [OS=Homo sapiens]	14	9	0.167	0.728194
DIAPH1	7.74619	-3.60677	-0.451022	0.000505885	0.00279581	O60610	Protein diaphanous homolog 1 [OS=Homo sapiens]	6	7	0	0.731524
SEZ6L	10.0268	3.59733	0.299008	0.000522204	0.00287904	Q9BYH1	Seizure 6-like protein [OS=Homo sapiens]	6	7	0	1.2303
ARHGAP1	8.42839	-3.58557	-0.323497	0.000543233	0.00298778	Q07960	Rho GTPase-activating protein 1 [OS=Homo sapiens]	10	5	0	0.79913
INF2	7.65317	-3.58155	-0.434912	0.000550612	0.00301631	Q27J81	Inverted formin-2 [OS=Homo sapiens]	3	5	0	0.739739
HEPH	8.35753	3.58131	0.315548	0.000551056	0.00301631	Q9BQS7	Hephaestin [OS=Homo sapiens]	4	5	0	1.24448
TARS1	8.59103	-3.57921	-0.449425	0.000554943	0.00303033	P26639	Threonine--tRNA ligase 1, cytoplasmic [OS=Homo sapiens]	7	7	0	0.732335
GRN	11.2666	3.57799	0.239577	0.000557214	0.00303549	P28799	Progranulin [OS=Homo sapiens]	20	11	0	1.18065
STK10	6.47948	-3.57165	-0.182319	0.00056918	0.00309331	O94804	Serine/threonine-protein kinase 10 [OS=Homo sapiens]	2	2	0.5	0.881285
COL1A2	10.5358	3.56887	0.395331	0.000574496	0.0031148	P08123	Collagen alpha-2(I) chain [OS=Homo sapiens]	7	9	0	1.31524
CNDP2	7.7322	-3.55524	-0.38623	0.000601246	0.00325075	Q96KP4	Cytosolic non-specific dipeptidase [OS=Homo sapiens]	2	1	0.667	0.765126
FN1	18.3329	3.55466	0.307301	0.000602412	0.00325075	P02751	Fibronectin [OS=Homo sapiens]	54	134	0	1.23739
WBP2	8.04935	-3.55256	-0.486974	0.000606647	0.0032659	Q969T9	WW domain-binding protein 2 [OS=Homo sapiens]	13	4	0	0.71352
PLA2G12B	8.20798	-3.54723	-0.143096	0.000617526	0.00331667	Q9BX93	Group XIIB secretory phospholipase A2-like protein [OS=Homo sapiens]	9	2	0.667	0.905574
GALNT1	8.9435	3.54441	0.178096	0.000623357	0.00333385	Q10472	Polypeptide N-acetylgalactosaminyltransferase 1 [OS=Homo sapiens]	11	6	0.167	1.13139
FLII	4.91487	-3.54427	-0.847428	0.000623639	0.00333385	Q13045	Protein flightless-1 homolog [OS=Homo sapiens]	2	3	0.167	0.555775
CLC	9.41023	-3.53027	-0.653894	0.000653358	0.00348457	Q05315	Galectin-10 [OS=Homo sapiens]	10	2	0	0.635562
PPP2R2A	4.9094	-3.5295	-0.346405	0.000655031	0.00348537	P63151	Serine/threonine-protein phosphatase 2A 55 kDa regulatory subunit B alpha isoform [OS=Homo sapiens]	6	3	0	0.786541
ADAM15	6.26634	-3.52682	-0.13849	0.000660879	0.00350453	Q13444	Disintegrin and metalloproteinase domain-containing protein 15 [OS=Homo sapiens]	5	3	0.5	0.90847
GCA	7.7952	-3.52645	-0.429893	0.000661694	0.00350453	P28676	Grancalcin [OS=Homo sapiens]	7	2	0.167	0.742317
CNDP1	14.2517	-3.52054	-0.371717	0.000674792	0.00356565	Q96KN2	Beta-Ala-His dipeptidase [OS=Homo sapiens]	48	21	0	0.772862
IL1RL1	7.31781	3.51809	0.425977	0.000680297	0.00358645	Q01638	Interleukin-1 receptor-like 1 [OS=Homo sapiens]	4	3	0	1.34348
CYFIP2	5.50311	-3.51102	-0.489538	0.000696423	0.00366303	Q96F07	Cytoplasmic FMR1-interacting protein 2 [OS=Homo sapiens]	3	1	0.5	0.712253
KIF2A	7.33566	-3.50784	-0.41511	0.000703788	0.00369009	O00139	Kinesin-like protein KIF2A [OS=Homo sapiens]	3	2	0.667	0.749962
ACTR1B	8.08852	-3.50741	-0.41629	0.000704794	0.00369009	P42025	Beta-centractin [OS=Homo sapiens]	5	2	0	0.749349
EHD3	8.27831	-3.49259	-0.361288	0.000740146	0.00386633	Q9NZN3	EH domain-containing protein 3 [OS=Homo sapiens]	18	5	0	0.778469
S100A8	13.7842	-3.49078	-0.458604	0.000744582	0.00388065	P05109	Protein S100-A8 [OS=Homo sapiens]	71	14	0	0.72769
CTSL	9.93832	3.48078	0.209546	0.000769507	0.00399493	P07711	Procathepsin L [OS=Homo sapiens]	9	2	0	1.15632
MAPK1	10.7925	3.48059	0.289623	0.000770003	0.00399493	P28482	Mitogen-activated protein kinase 1 [OS=Homo sapiens]	11	3	0	1.22232
RNF11	6.0868	-3.47657	-0.216183	0.000780257	0.00403103	Q9Y3C5	RING finger protein 11 [OS=Homo sapiens]	5	1	0.667	0.86084
ARFGEF1	4.70546	-3.47582	-0.454465	0.00078218	0.00403103	Q9Y6D6	Brefeldin A-inhibited guanine nucleotide-exchange protein 1 [OS=Homo sapiens]	1	1	0.5	0.729781
CTSD	11.2952	3.47579	0.212613	0.000782246	0.00403103	P07339	Cathepsin D [OS=Homo sapiens]	30	11	0	1.15878
UNC13D	5.71927	-3.47406	-0.626581	0.000786718	0.00404497	Q70J99	Protein unc-13 homolog D [OS=Homo sapiens]	6	5	0.333	0.64771
FYB1	8.52506	-3.464	-0.347958	0.000813151	0.00416726	O15117	FYN-binding protein 1 [OS=Homo sapiens]	3	3	0.333	0.785695
FCGR2A	10.8737	3.46362	0.357373	0.000814145	0.00416726	P12318	Low affinity immunoglobulin gamma Fc region receptor II-a [OS=Homo sapiens]	13	3	0	1.28109
ABCA13	8.73907	-3.45301	-0.252365	0.000842975	0.00430519	Q86UQ4	ATP-binding cassette sub-family A member 13 [OS=Homo sapiens]	0	1	0.333	0.839519
NTRK3	8.1018	3.44178	0.190071	0.000874493	0.00444706	Q16288	NT-3 growth factor receptor [OS=Homo sapiens]	3	2	0.333	1.14082
RAP1GDS1	5.85226	-3.44173	-0.293884	0.00087464	0.00444706	P52306	Rap1 GTPase-GDP dissociation stimulator 1 [OS=Homo sapiens]	3	2	0.667	0.815703
IL13RA1	9.75044	3.43728	0.190254	0.000887446	0.00450217	P78552	Interleukin-13 receptor subunit alpha-1 [OS=Homo sapiens]	14	5	0.167	1.14096
HP	15.436	-3.42932	-0.473624	0.000910811	0.00461048	P00738	Haptoglobin [OS=Homo sapiens]	67	15	0	0.720153
SERPIND1	16.6271	-3.42708	-0.187769	0.000917476	0.00463396	P05546	Heparin cofactor 2 [OS=Homo sapiens]	70	41	0	0.877962
WASF2	8.1284	-3.42346	-0.115056	0.000928349	0.00467855	Q9Y6W5	Actin-binding protein WASF2 [OS=Homo sapiens]	3	2	0.667	0.923347
RAB8A	8.30394	-3.40975	-0.367322	0.000970687	0.00488117	P61006	Ras-related protein Rab-8A [OS=Homo sapiens]	37	3	0	0.77522
ROCK1	5.98471	-3.40842	-0.24993	0.000974879	0.0048915	Q13464	Rho-associated protein kinase 1 [OS=Homo sapiens]	2	2	0.667	0.840937
MIF	9.54209	-3.4073	-0.406178	0.000978436	0.0048986	P14174	Macrophage migration inhibitory factor [OS=Homo sapiens]	14	2	0	0.75462
RAB7A	9.14012	-3.40571	-0.38846	0.000983506	0.00491324	P51149	Ras-related protein Rab-7a [OS=Homo sapiens]	33	7	0	0.763944
LDHA	11.8764	-3.39855	-0.211442	0.00100661	0.00501768	P00338	L-lactate dehydrogenase A chain [OS=Homo sapiens]	29	10	0	0.863673
STX11	5.61916	-3.39638	-0.598552	0.00101369	0.00504201	O75558	Syntaxin-11 [OS=Homo sapiens]	9	3	0	0.660416
ATP5F1A	7.66251	-3.39049	-0.402058	0.00103322	0.005128	P25705	ATP synthase subunit alpha, mitochondrial [OS=Homo sapiens]	17	9	0	0.756778
DOK2	5.84332	-3.38796	-0.3529	0.00104171	0.00515894	O60496	Docking protein 2 [OS=Homo sapiens]	2	1	0.5	0.783009
LTBP3	4.94039	3.38611	0.275482	0.00104795	0.00517863	Q9NS15	Latent-transforming growth factor beta-binding protein 3 [OS=Homo sapiens]	1	1	0.167	1.2104
SH3BGRL2	7.85368	-3.38381	-0.33084	0.00105577	0.00520602	Q9UJC5	SH3 domain-binding glutamic acid-rich-like protein 2 [OS=Homo sapiens]	13	1	0.667	0.795074
GRB2	7.81712	-3.37392	-0.211153	0.00109002	0.00536336	P62993	Growth factor receptor-bound protein 2 [OS=Homo sapiens]	31	7	0.667	0.863846
ERP29	7.71626	-3.37104	-0.405945	0.00110019	0.00539526	P30040	Endoplasmic reticulum resident protein 29 [OS=Homo sapiens]	7	2	0.167	0.754742
IL1R2	10.9117	3.37075	0.190962	0.00110122	0.00539526	P27930	Interleukin-1 receptor type 2 [OS=Homo sapiens]	20	8	0	1.14152
SFTPB	9.46431	3.36918	0.464136	0.00110681	0.00540032	P07988	Pulmonary surfactant-associated protein B [OS=Homo sapiens]	16	6	0	1.37949
SSC5D	12.6882	3.36904	0.287153	0.0011073	0.00540032	A1L4H1	Soluble scavenger receptor cysteine-rich domain-containing protein SSC5D [OS=Homo sapiens]	21	25	0	1.22023
CTSA	10.4952	-3.36847	-0.236683	0.00110933	0.00540032	P10619	Lysosomal protective protein [OS=Homo sapiens]	21	8	0	0.848694
PIGR	10.9637	3.3615	0.443373	0.00113452	0.00551121	P01833	Polymeric immunoglobulin receptor [OS=Homo sapiens]	27	24	0	1.35978
FBLN7	8.84422	3.35307	0.214201	0.00116568	0.00564145	Q53RD9	Fibulin-7 [OS=Homo sapiens]	10	5	0	1.16006
CLIP4	6.40423	-3.35292	-0.335492	0.00116626	0.00564145	Q8N3C7	CAP-Gly domain-containing linker protein 4 [OS=Homo sapiens]	1	1	0.5	0.792514
CLTC	8.89794	-3.35137	-0.40611	0.00117207	0.00565757	Q00610	Clathrin heavy chain 1 [OS=Homo sapiens]	6	9	0	0.754656
MSTN	7.95744	3.34831	0.341083	0.00118365	0.00569398	O14793	Growth/differentiation factor 8 [OS=Homo sapiens]	10	4	0	1.26671
PPIA	12.4471	-3.34806	-0.363711	0.00118459	0.00569398	P62937	Peptidyl-prolyl cis-trans isomerase A [OS=Homo sapiens]	64	12	0	0.777163
PLVAP	7.37174	3.34723	0.226358	0.00118774	0.00569718	Q9BX97	Plasmalemma vesicle-associated protein [OS=Homo sapiens]	2	1	0.167	1.16988
SNAP23	8.13534	-3.34524	-0.364871	0.00119536	0.00572173	O00161	Synaptosomal-associated protein 23 [OS=Homo sapiens]	5	1	0.167	0.776538
PRKCB	8.03293	-3.33009	-0.222227	0.0012548	0.00599368	P05771	Protein kinase C beta type [OS=Homo sapiens]	2	2	0.667	0.857241
ADGRD1	9.14671	3.32287	0.372171	0.00128407	0.00612073	Q6QNK2	Adhesion G-protein coupled receptor D1 [OS=Homo sapiens]	5	4	0	1.2943
YARS1	4.56426	-3.32161	-0.720379	0.00128925	0.00613265	P54577	Tyrosine--tRNA ligase, cytoplasmic [OS=Homo sapiens]	6	3	0.167	0.606938
PTPRF	12.5753	-3.31897	-0.175873	0.00130016	0.00617171	P10586	Receptor-type tyrosine-protein phosphatase F [OS=Homo sapiens]	22	31	0	0.885232
PCDH17	8.19717	3.31772	0.20767	0.00130538	0.00618366	O14917	Protocadherin-17 [OS=Homo sapiens]	3	2	0.333	1.15482
ADSS2	7.01136	-3.31634	-0.246005	0.00131113	0.00619807	P30520	Adenylosuccinate synthetase isozyme 2 [OS=Homo sapiens]	4	2	0.167	0.843228
C1QTNF3	10.6107	3.30527	0.265263	0.00135816	0.00640716	Q9BXJ4	Complement C1q tumor necrosis factor-related protein 3 [OS=Homo sapiens]	16	4	0	1.20185
S100A12	9.9864	-3.3044	-0.471968	0.00136196	0.00641186	P80511	Protein S100-A12 [OS=Homo sapiens]	49	5	0	0.72098
FBN3	6.02205	3.30097	0.316045	0.00137689	0.0064681	Q75N90	Fibrillin-3 [OS=Homo sapiens]	0	1	0.167	1.24491
NBL1	10.248	3.30011	0.26496	0.00138065	0.0064681	P41271	Neuroblastoma suppressor of tumorigenicity 1 [OS=Homo sapiens]	14	3	0	1.2016
GNAI2	9.44323	-3.29972	-0.29932	0.00138239	0.0064681	P04899	Guanine nucleotide-binding protein G(i) subunit alpha-2 [OS=Homo sapiens]	31	8	0	0.812635
ATP6AP1	4.85415	3.29529	0.24659	0.00140196	0.00654629	Q15904	V-type proton ATPase subunit S1 [OS=Homo sapiens]	4	2	0.5	1.1864
GPX3	14.3022	3.28688	0.198188	0.00143987	0.00670961	P22352	Glutathione peroxidase 3 [OS=Homo sapiens]	47	12	0	1.14726
IGFBP5	12.5818	-3.28413	-0.261278	0.00145248	0.00674968	P24593	Insulin-like growth factor-binding protein 5 [OS=Homo sapiens]	58	13	0	0.834348
PKD1	7.21257	3.28372	0.260291	0.00145437	0.00674968	P98161	Polycystin-1 [OS=Homo sapiens]	1	4	0	1.19772
B3GNT8	10.6821	3.28051	0.216479	0.00146922	0.00680481	Q7Z7M8	UDP-GlcNAc:betaGal beta-1,3-N-acetylglucosaminyltransferase 8 [OS=Homo sapiens]	22	7	0	1.16189
VWA5A	4.96748	-3.27287	-0.215691	0.0015052	0.00695014	O00534	von Willebrand factor A domain-containing protein 5A [OS=Homo sapiens]	2	2	0.5	0.861134
CP	18.1981	3.27256	0.192888	0.00150667	0.00695014	P00450	Ceruloplasmin [OS=Homo sapiens]	69	90	0	1.14305
CD151	6.25161	-3.26822	-0.567849	0.00152749	0.007032	P48509	CD151 antigen [OS=Homo sapiens]	4	1	0	0.674622
VSIR	7.3316	-3.2667	-0.296573	0.00153482	0.00705153	Q9H7M9	V-type immunoglobulin domain-containing suppressor of T-cell activation [OS=Homo sapiens]	3	1	0.5	0.814184
GRK2	3.42555	-3.26017	-0.361276	0.00156677	0.00718392	P25098	Beta-adrenergic receptor kinase 1 [OS=Homo sapiens]	1	1	0.667	0.778476
GPI	12.0684	-3.25296	-0.281933	0.00160278	0.00733434	P06744	Glucose-6-phosphate isomerase [OS=Homo sapiens]	33	15	0	0.822488
HS6ST1	4.95972	3.24835	0.225109	0.00162622	0.00742673	O60243	Heparan-sulfate 6-O-sulfotransferase 1 [OS=Homo sapiens]	7	2	0	1.16887
PRXL2A	7.57875	-3.24733	-0.243634	0.00163144	0.00743573	Q9BRX8	Peroxiredoxin-like 2A [OS=Homo sapiens]	8	2	0.167	0.844615
APOBR	7.98577	-3.24464	-0.249523	0.0016453	0.00748398	Q0VD83	Apolipoprotein B receptor [OS=Homo sapiens]	8	8	0	0.841175
YWHAG	10.3572	-3.24006	-0.305582	0.00166916	0.00757745	P61981	14-3-3 protein gamma [OS=Homo sapiens]	49	7	0	0.809116
PLXDC2	12.3044	3.23607	0.179019	0.0016902	0.00765778	Q6UX71	Plexin domain-containing protein 2 [OS=Homo sapiens]	23	14	0	1.13211
VAMP7	4.61993	-3.23389	-0.601557	0.00170176	0.00769493	P51809	Vesicle-associated membrane protein 7 [OS=Homo sapiens]	7	2	0.333	0.659042
HRG	16.7227	3.23223	0.204053	0.00171066	0.0077199	P04196	Histidine-rich glycoprotein [OS=Homo sapiens]	54	31	0	1.15193
AMIGO2	5.46393	3.23141	0.252964	0.00171509	0.00772466	Q86SJ2	Amphoterin-induced protein 2 [OS=Homo sapiens]	3	2	0.167	1.19165
FKBP1A	8.34874	-3.22882	-0.352915	0.00172903	0.00777214	P62942	Peptidyl-prolyl cis-trans isomerase FKBP1A [OS=Homo sapiens]	27	2	0.167	0.783
C9	16.1912	3.22818	0.215763	0.00173252	0.00777255	P02748	Complement component C9 [OS=Homo sapiens]	62	42	0	1.16132
CDH5	13.749	3.22631	0.198914	0.0017427	0.00780292	P33151	Cadherin-5 [OS=Homo sapiens]	35	23	0	1.14783
ANXA3	9.77464	-3.22358	-0.426073	0.00175765	0.00785452	P12429	Annexin A3 [OS=Homo sapiens]	28	10	0	0.744285
SCGB1A1	8.86293	3.22264	0.292075	0.00176282	0.00786226	P11684	Uteroglobin [OS=Homo sapiens]	16	2	0	1.2244
BPI	8.27793	-3.21798	-0.166583	0.0017887	0.00796216	P17213	Bactericidal permeability-increasing protein [OS=Homo sapiens]	7	3	0.667	0.890951
ARF4	7.19143	-3.21088	-0.366711	0.00182883	0.00812499	P18085	ADP-ribosylation factor 4 [OS=Homo sapiens]	22	1	0.333	0.775548
LDLR	9.45254	-3.20574	-0.260947	0.00185839	0.00824031	P01130	Low-density lipoprotein receptor [OS=Homo sapiens]	7	6	0	0.83454
LAMC1	11.0108	3.20479	0.263772	0.00186394	0.00824895	P11047	Laminin subunit gamma-1 [OS=Homo sapiens]	21	29	0	1.20061
GPX1	8.52427	-3.20058	-0.367784	0.00188853	0.00834162	P07203	Glutathione peroxidase 1 [OS=Homo sapiens]	28	5	0.167	0.774972
GM2A	11.098	3.19875	0.22106	0.00189935	0.00837325	P17900	Ganglioside GM2 activator [OS=Homo sapiens]	35	6	0	1.16559
POSTN	13.869	3.19244	0.344981	0.001937	0.0085228	Q15063	Periostin [OS=Homo sapiens]	43	31	0	1.27013
PDE5A	6.94973	-3.18723	-0.443238	0.00196866	0.0086455	O76074	cGMP-specific 3',5'-cyclic phosphodiesterase [OS=Homo sapiens]	3	3	0.167	0.735482
TBXAS1	5.42459	-3.1846	-0.53117	0.0019848	0.00869966	P24557	Thromboxane-A synthase [OS=Homo sapiens]	4	2	0.333	0.691993
VPS35	6.909	-3.17657	-0.378129	0.00203486	0.00890203	Q96QK1	Vacuolar protein sorting-associated protein 35 [OS=Homo sapiens]	6	4	0.333	0.769435
NCKAP1L	5.52372	-3.17498	-0.594659	0.00204493	0.008929	P55160	Nck-associated protein 1-like [OS=Homo sapiens]	1	1	0	0.662201
SEMA4B	11.983	3.16938	0.17217	0.00208067	0.00906774	Q9NPR2	Semaphorin-4B [OS=Homo sapiens]	19	14	0	1.12675
MAPRE2	8.05154	-3.16877	-0.475557	0.00208463	0.00906774	Q15555	Microtubule-associated protein RP/EB family member 2 [OS=Homo sapiens]	17	5	0	0.719189
DPM3	7.91715	-3.16738	-0.156683	0.00209358	0.0090894	Q9P2X0	Dolichol-phosphate mannosyltransferase subunit 3 [OS=Homo sapiens]	24	2	0.333	0.897085
IGHM	15.3802	-3.16127	-0.492219	0.00213351	0.00924522	P01871	Immunoglobulin heavy constant mu [OS=Homo sapiens]	52	10	0	0.710931
ITGB1	13.0765	3.15969	0.177749	0.00214398	0.00927303	P05556	Integrin beta-1 [OS=Homo sapiens]	31	23	0	1.13112
KLKB1	16.5103	-3.15729	-0.134539	0.0021599	0.00932426	P03952	Plasma kallikrein [OS=Homo sapiens]	67	51	0	0.910961
AHSG	17.1402	3.15402	0.16077	0.00218184	0.00940124	P02765	Alpha-2-HS-glycoprotein [OS=Homo sapiens]	58	25	0	1.11788
TMOD3	6.90834	-3.15096	-0.191737	0.00220252	0.00947251	Q9NYL9	Tropomodulin-3 [OS=Homo sapiens]	8	2	0.667	0.875551
NECTIN1	9.61267	3.15026	0.246322	0.0022073	0.00947524	Q15223	Nectin-1 [OS=Homo sapiens]	14	6	0	1.18618
GNAQ	8.54045	-3.14947	-0.347461	0.00221265	0.00948042	P50148	Guanine nucleotide-binding protein G(q) subunit alpha [OS=Homo sapiens]	16	5	0	0.785966
STAT5A	6.83073	-3.14776	-0.293044	0.00222434	0.00951267	P42229	Signal transducer and activator of transcription 5A [OS=Homo sapiens]	4	3	0.167	0.816178
ALDH16A1	7.1847	-3.14619	-0.258674	0.00223515	0.00954107	Q8IZ83	Aldehyde dehydrogenase family 16 member A1 [OS=Homo sapiens]	4	3	0.667	0.835856
CAMK1	5.02845	-3.14193	-0.412848	0.00226468	0.00964912	Q14012	Calcium/calmodulin-dependent protein kinase type 1 [OS=Homo sapiens]	3	1	0.667	0.751139
CBLN1	9.12932	3.12148	0.332149	0.00241141	0.0102552	P23435	Cerebellin-1 [OS=Homo sapiens]	14	4	0.167	1.25889
FASN	7.62671	-3.11945	-0.396889	0.0024265	0.0103002	P49327	Fatty acid synthase [OS=Homo sapiens]	2	5	0	0.759494
FCGR3A	12.7646	3.1183	0.266626	0.00243503	0.0103173	P08637	Low affinity immunoglobulin gamma Fc region receptor III-A [OS=Homo sapiens]	24	4	0	1.20299
MRC2	12.1572	3.11726	0.224596	0.0024428	0.0103311	Q9UBG0	C-type mannose receptor 2 [OS=Homo sapiens]	20	22	0	1.16845
OGN	10.757	3.11607	0.226639	0.00245171	0.0103497	P20774	Mimecan [OS=Homo sapiens]	27	8	0	1.17011
HLA-DPA1	8.20803	3.11339	0.422794	0.0024719	0.0104157	P20036	HLA class II histocompatibility antigen, DP alpha 1 chain [OS=Homo sapiens]	5	1	0	1.34052
CFD	13.3879	3.10695	0.182706	0.00252106	0.0106033	P00746	Complement factor D [OS=Homo sapiens]	58	14	0	1.13501
MGP	8.80619	3.10399	0.30592	0.00254394	0.0106525	P08493	Matrix Gla protein [OS=Homo sapiens]	19	2	0.667	1.23621
COPE	6.2707	-3.10368	-0.359491	0.00254635	0.0106525	O14579	Coatomer subunit epsilon [OS=Homo sapiens]	10	2	0.333	0.779439
NAMPT	7.68192	-3.10363	-0.304463	0.00254672	0.0106525	P43490	Nicotinamide phosphoribosyltransferase [OS=Homo sapiens]	6	4	0.5	0.809744
C2	15.9321	3.0981	0.11233	0.00259001	0.0108138	P06681	Complement C2 [OS=Homo sapiens]	52	42	0	1.08097
DMGDH	4.14022	3.09108	0.442928	0.00264604	0.0110276	Q9UI17	Dimethylglycine dehydrogenase, mitochondrial [OS=Homo sapiens]	2	2	0.667	1.35936
ROR2	7.85695	3.08161	0.326255	0.00272338	0.0113293	Q01974	Tyrosine-protein kinase transmembrane receptor ROR2 [OS=Homo sapiens]	3	2	0.667	1.25375
AP2B1	4.65632	-3.07711	-0.500594	0.00276079	0.0114641	P63010	AP-2 complex subunit beta [OS=Homo sapiens]	2	1	0.667	0.706816
SGCA	9.51559	3.07638	0.371814	0.00276693	0.0114687	Q16586	Alpha-sarcoglycan [OS=Homo sapiens]	2	1	0.167	1.29398
MXRA8	7.3906	3.07265	0.24812	0.00279841	0.0115782	Q9BRK3	Matrix remodeling-associated protein 8 [OS=Homo sapiens]	12	6	0.167	1.18766
FGFR2	8.10696	3.0706	0.196793	0.00281583	0.0116293	P21802	Fibroblast growth factor receptor 2 [OS=Homo sapiens]	5	2	0.333	1.14615
TYRO3	7.27498	3.06911	0.223177	0.00282858	0.0116609	Q06418	Tyrosine-protein kinase receptor TYRO3 [OS=Homo sapiens]	2	2	0.333	1.1673
LSP1	6.50987	-3.06808	-0.506788	0.00283742	0.0116763	P33241	Lymphocyte-specific protein 1 [OS=Homo sapiens]	12	4	0	0.703788
ARCN1	8.42013	-3.05703	-0.281299	0.00293392	0.0120517	P48444	Coatomer subunit delta [OS=Homo sapiens]	4	3	0.5	0.82285
TPMT	8.90656	3.05509	0.348826	0.00295114	0.0121007	P51580	Thiopurine S-methyltransferase [OS=Homo sapiens]	9	1	0	1.27352
PCDH12	10.7009	3.05004	0.23047	0.0029965	0.0122648	Q9NPG4	Protocadherin-12 [OS=Homo sapiens]	13	14	0	1.17322
IL1RAP	13.4241	-3.04622	-0.207958	0.00303124	0.0123848	Q9NPH3	Interleukin-1 receptor accessory protein [OS=Homo sapiens]	24	15	0	0.865762
ROBO2	7.16501	3.04376	0.203705	0.00305376	0.0124546	Q9HCK4	Roundabout homolog 2 [OS=Homo sapiens]	2	3	0.167	1.15165
C1QTNF1	7.7774	3.04233	0.261341	0.00306694	0.012486	Q9BXJ1	Complement C1q tumor necrosis factor-related protein 1 [OS=Homo sapiens]	3	1	0.5	1.19859
ARF3	9.56823	-3.03745	-0.224953	0.0031123	0.0126404	P61204	ADP-ribosylation factor 3 [OS=Homo sapiens]	34	2	0.167	0.855623
MAPK3	4.92687	-3.03707	-0.191741	0.00311589	0.0126404	P27361	Mitogen-activated protein kinase 3 [OS=Homo sapiens]	5	1	0.667	0.875549
TXNDC17	8.34533	-3.02962	-0.241791	0.00318648	0.0129038	Q9BRA2	Thioredoxin domain-containing protein 17 [OS=Homo sapiens]	33	4	0.333	0.845695
TK2	10.2596	3.02849	0.323127	0.00319727	0.0129247	O00142	Thymidine kinase 2, mitochondrial [OS=Homo sapiens]	3	1	0	1.25104
PI16	13.3297	-3.00257	-0.285212	0.00345536	0.0139433	Q6UXB8	Peptidase inhibitor 16 [OS=Homo sapiens]	35	16	0	0.820621
CLCA4	7.70938	2.99873	0.31661	0.00349518	0.0140792	Q14CN2	Calcium-activated chloride channel regulator 4 [OS=Homo sapiens]	3	2	0	1.2454
TBCB	7.81141	-2.99799	-0.317521	0.0035029	0.0140855	Q99426	Tubulin-folding cofactor B [OS=Homo sapiens]	16	4	0.167	0.802447
B3GNT2	11.1213	2.99026	0.134922	0.00358449	0.0143763	Q9NY97	N-acetyllactosaminide beta-1,3-N-acetylglucosaminyltransferase 2 [OS=Homo sapiens]	42	13	0	1.09803
CCT2	7.66685	-2.98995	-0.387361	0.00358779	0.0143763	P78371	T-complex protein 1 subunit beta [OS=Homo sapiens]	11	6	0.333	0.764527
ADAM10	8.61163	-2.98761	-0.262427	0.0036129	0.0144516	O14672	Disintegrin and metalloproteinase domain-containing protein 10 [OS=Homo sapiens]	5	4	0.5	0.833684
MYH10	7.68177	-2.98643	-0.465788	0.00362563	0.0144772	P35580	Myosin-10 [OS=Homo sapiens]	7	1	0.333	0.724075
HSPA13	8.96743	2.98538	0.164695	0.00363687	0.0144968	P48723	Heat shock 70 kDa protein 13 [OS=Homo sapiens]	16	8	0.167	1.12093
C16orf89	8.4489	2.97708	0.223885	0.00372778	0.0148333	Q6UX73	UPF0764 protein C16orf89 [OS=Homo sapiens]	5	3	0	1.16787
KCTD12	10.543	2.97427	0.19879	0.00375898	0.0149315	Q96CX2	BTB/POZ domain-containing protein KCTD12 [OS=Homo sapiens]	16	6	0	1.14774
ASL	9.44384	2.96689	0.280244	0.00384211	0.0152353	P04424	Argininosuccinate lyase [OS=Homo sapiens]	21	10	0	1.2144
ASAH1	8.8257	-2.96497	-0.178624	0.00386402	0.0152956	Q13510	Acid ceramidase [OS=Homo sapiens]	9	4	0.333	0.883545
ANXA7	9.29779	-2.96314	-0.329813	0.00388499	0.0153521	P20073	Annexin A7 [OS=Homo sapiens]	28	12	0	0.795639
ABHD14B	7.79362	-2.96011	-0.362497	0.00391998	0.0154637	Q96IU4	Putative protein-lysine deacylase ABHD14B [OS=Homo sapiens]	19	4	0	0.777817
EXTL1	6.0539	2.95849	0.262306	0.00393872	0.0155108	Q92935	Exostosin-like 1 [OS=Homo sapiens]	2	1	0.5	1.19939
OTUB1	7.09505	-2.95723	-0.315522	0.00395346	0.0155421	Q96FW1	Ubiquitin thioesterase OTUB1 [OS=Homo sapiens]	7	2	0.167	0.80356
LRRC59	7.56059	-2.95597	-0.440369	0.00396822	0.0155734	Q96AG4	Leucine-rich repeat-containing protein 59 [OS=Homo sapiens]	6	2	0.333	0.736946
TJP2	6.31223	-2.9542	-0.438195	0.00398903	0.0156282	Q9UDY2	Tight junction protein ZO-2 [OS=Homo sapiens]	3	4	0.5	0.738058
CNPY2	6.17908	-2.95182	-0.35726	0.00401713	0.0156855	Q9Y2B0	Protein canopy homolog 2 [OS=Homo sapiens]	11	2	0.5	0.780646
RP2	6.28931	-2.9518	-0.251338	0.00401737	0.0156855	O75695	Protein XRP2 [OS=Homo sapiens]	6	2	0	0.840117
DDR1	7.84397	2.94918	0.16674	0.0040486	0.0157806	Q08345	Epithelial discoidin domain-containing receptor 1 [OS=Homo sapiens]	7	6	0.167	1.12252
ETFA	6.61139	-2.9483	-0.239295	0.00405912	0.0157947	P13804	Electron transfer flavoprotein subunit alpha, mitochondrial [OS=Homo sapiens]	3	1	0.333	0.847159
CDH17	9.87651	2.94705	0.249849	0.00407407	0.0158259	Q12864	Cadherin-17 [OS=Homo sapiens]	11	8	0	1.18908
VPS29	5.72724	-2.94607	-0.23873	0.00408582	0.0158447	Q9UBQ0	Vacuolar protein sorting-associated protein 29 [OS=Homo sapiens]	4	1	0.667	0.847491
DERA	6.66943	-2.94032	-0.338401	0.00415561	0.0160348	Q9Y315	Deoxyribose-phosphate aldolase [OS=Homo sapiens]	8	2	0.167	0.790918
LSR	6.65457	2.94017	0.248598	0.00415746	0.0160348	Q86X29	Lipolysis-stimulated lipoprotein receptor [OS=Homo sapiens]	7	4	0.333	1.18805
NHLRC3	8.14928	-2.94015	-0.114511	0.00415773	0.0160348	Q5JS37	NHL repeat-containing protein 3 [OS=Homo sapiens]	15	4	0.667	0.923695
NME3	8.53854	2.93973	0.232515	0.00416287	0.0160348	Q13232	Nucleoside diphosphate kinase 3 [OS=Homo sapiens]	25	4	0	1.17488
LAMTOR3	6.17129	-2.93756	-0.185332	0.00418959	0.0161106	Q9UHA4	Ragulator complex protein LAMTOR3 [OS=Homo sapiens]	8	1	0.167	0.879447
ADSL	7.51563	-2.93548	-0.406869	0.00421523	0.016182	P30566	Adenylosuccinate lyase [OS=Homo sapiens]	5	3	0	0.754258
COL6A2	11.2246	2.93461	0.190583	0.00422602	0.0161962	P12110	Collagen alpha-2(VI) chain [OS=Homo sapiens]	18	16	0	1.14122
M6PR	6.68823	-2.93189	-0.34806	0.00425995	0.016299	P20645	Cation-dependent mannose-6-phosphate receptor [OS=Homo sapiens]	4	1	0.333	0.78564
LILRA2	9.49344	2.92702	0.199535	0.00432137	0.0165063	Q8N149	Leukocyte immunoglobulin-like receptor subfamily A member 2 [OS=Homo sapiens]	13	6	0	1.14833
USP47	5.36666	-2.92631	-0.448651	0.00433032	0.0165129	Q96K76	Ubiquitin carboxyl-terminal hydrolase 47 [OS=Homo sapiens]	1	2	0.333	0.732728
CLSTN3	7.95198	2.92486	0.22805	0.00434881	0.0165559	Q9BQT9	Calsyntenin-3 [OS=Homo sapiens]	2	2	0	1.17125
MAN1C1	7.55566	2.91772	0.183494	0.00444079	0.016878	Q9NR34	Mannosyl-oligosaccharide 1,2-alpha-mannosidase IC [OS=Homo sapiens]	5	3	0.167	1.13563
ASAP1	5.79155	-2.91593	-0.388111	0.00446412	0.0169385	Q9ULH1	Arf-GAP with SH3 domain, ANK repeat and PH domain-containing protein 1 [OS=Homo sapiens]	3	2	0.333	0.76413
EIF4G2	4.14967	-2.90615	-0.385674	0.00459358	0.0174009	P78344	Eukaryotic translation initiation factor 4 gamma 2 [OS=Homo sapiens]	1	1	0.5	0.765422
EIF4A1	7.99172	-2.90554	-0.431305	0.00460182	0.0174032	P60842	Eukaryotic initiation factor 4A-I [OS=Homo sapiens]	12	3	0	0.741591
OLFM2	9.58685	2.90464	0.192674	0.00461396	0.0174204	O95897	Noelin-2 [OS=Homo sapiens]	10	5	0	1.14288
APRT	7.73385	-2.90183	-0.206825	0.00465189	0.0175346	P07741	Adenine phosphoribosyltransferase [OS=Homo sapiens]	24	4	0.5	0.866442
NR0B1	8.42153	-2.89946	-0.50646	0.00468419	0.0176273	P51843	Nuclear receptor subfamily 0 group B member 1 [OS=Homo sapiens]	1	1	0	0.703947
CHI3L2	6.63657	2.89648	0.54685	0.004725	0.0177517	Q15782	Chitinase-3-like protein 2 [OS=Homo sapiens]	6	2	0	1.46089
CACYBP	8.50271	-2.88836	-0.236395	0.00483805	0.0181467	Q9HB71	Calcyclin-binding protein [OS=Homo sapiens]	11	3	0.5	0.848864
CYB5R3	7.93821	-2.88583	-0.36325	0.00487378	0.0182508	P00387	NADH-cytochrome b5 reductase 3 [OS=Homo sapiens]	17	4	0	0.777411
EIF2A	4.85902	-2.8847	-0.167478	0.00488988	0.0182546	Q9BY44	Eukaryotic translation initiation factor 2A [OS=Homo sapiens]	2	1	0.667	0.890398
LYPLA1	6.75433	-2.88463	-0.245107	0.00489077	0.0182546	O75608	Acyl-protein thioesterase 1 [OS=Homo sapiens]	3	1	0.5	0.843753
HBG2	8.85645	2.86674	0.688327	0.00515124	0.0191955	P69892	Hemoglobin subunit gamma-2 [OS=Homo sapiens]	71	3	0.5	1.61141
ANG	13.0977	2.86572	0.172095	0.00516646	0.0192209	P03950	Angiogenin [OS=Homo sapiens]	70	12	0	1.12669
CST3	12.7241	2.86406	0.140833	0.00519144	0.0192747	P01034	Cystatin-C [OS=Homo sapiens]	49	7	0	1.10254
SAR1A	7.96206	-2.86363	-0.289903	0.00519777	0.0192747	Q9NR31	GTP-binding protein SAR1a [OS=Homo sapiens]	17	4	0.167	0.817957
EFEMP2	8.76232	2.86288	0.247936	0.00520905	0.0192853	O95967	EGF-containing fibulin-like extracellular matrix protein 2 [OS=Homo sapiens]	13	5	0.167	1.18751
TPK1	6.01793	-2.86198	-0.265844	0.00522276	0.0192888	Q9H3S4	Thiamin pyrophosphokinase 1 [OS=Homo sapiens]	4	1	0.667	0.831712
CHST15	7.61919	2.8617	0.24079	0.00522686	0.0192888	Q7LFX5	Carbohydrate sulfotransferase 15 [OS=Homo sapiens]	6	3	0.333	1.18164
CA6	8.75227	-2.85902	-0.258656	0.00526752	0.0194075	P23280	Carbonic anhydrase 6 [OS=Homo sapiens]	7	3	0.167	0.835866
CR1	9.40288	2.85421	0.183967	0.00534126	0.0196476	P17927	Complement receptor type 1 [OS=Homo sapiens]	9	7	0	1.136
NTRK2	8.23669	2.84973	0.200407	0.00541067	0.019871	Q16620	BDNF/NT-3 growth factors receptor [OS=Homo sapiens]	5	3	0	1.14902
PRDX6	11.39	-2.84453	-0.394601	0.00549232	0.0201385	P30041	Peroxiredoxin-6 [OS=Homo sapiens]	51	11	0	0.7607
RAB14	9.43235	-2.84272	-0.303662	0.00552102	0.0202114	P61106	Ras-related protein Rab-14 [OS=Homo sapiens]	35	6	0	0.810193
ITGA6	10.098	-2.84098	-0.22471	0.00554864	0.02028	P23229	Integrin alpha-6 [OS=Homo sapiens]	13	14	0	0.855767
DSC1	11.3127	2.83949	0.205989	0.00557256	0.0203104	Q08554	Desmocollin-1 [OS=Homo sapiens]	22	19	0	1.15348
ATF6	10.018	2.83935	0.199654	0.00557471	0.0203104	P18850	Cyclic AMP-dependent transcription factor ATF-6 alpha [OS=Homo sapiens]	9	6	0	1.14842
STIP1	9.99961	-2.83709	-0.399557	0.00561105	0.0204103	P31948	Stress-induced-phosphoprotein 1 [OS=Homo sapiens]	22	14	0	0.758091
PRSS23	8.02018	2.83531	0.208931	0.00563987	0.0204826	O95084	Serine protease 23 [OS=Homo sapiens]	2	1	0.167	1.15583
TRIM45	8.43026	2.83382	0.210438	0.00566408	0.0205189	Q9H8W5	E3 ubiquitin-protein ligase TRIM45 [OS=Homo sapiens]	3	2	0.5	1.15704
APLP1	10.2132	2.83349	0.299122	0.00566936	0.0205189	P51693	Amyloid beta precursor like protein 1 [OS=Homo sapiens]	11	8	0	1.2304
ITGA5	9.25528	2.83304	0.199426	0.00567677	0.0205189	P08648	Integrin alpha-5 [OS=Homo sapiens]	5	5	0	1.14824
ENPP7	7.15128	2.82303	0.325014	0.00584211	0.0210832	Q6UWV6	Ectonucleotide pyrophosphatase/phosphodiesterase family member 7 [OS=Homo sapiens]	2	1	0.333	1.25268
CTSS	11.2105	2.82197	0.195593	0.0058599	0.0211141	P25774	Cathepsin S [OS=Homo sapiens]	25	9	0	1.1452
PGM1	10.5024	-2.81823	-0.208583	0.00592293	0.0213076	P36871	Phosphoglucomutase-1 [OS=Homo sapiens]	29	15	0	0.865387
ATF6B	9.39287	2.81745	0.177262	0.00593612	0.0213216	Q99941	Cyclic AMP-dependent transcription factor ATF-6 beta [OS=Homo sapiens]	6	4	0	1.13074
GALNT7	10.6711	2.81602	0.151656	0.00596042	0.0213653	Q86SF2	N-acetylgalactosaminyltransferase 7 [OS=Homo sapiens]	28	16	0	1.11084
PRUNE1	3.88305	-2.81564	-0.62624	0.00596697	0.0213653	Q86TP1	Exopolyphosphatase PRUNE1 [OS=Homo sapiens]	2	1	0.333	0.647863
HLA-DRB5	8.19025	2.81508	0.272395	0.00597656	0.0213662	Q30154	HLA class II histocompatibility antigen, DR beta 5 chain [OS=Homo sapiens]	21	2	0.167	1.20781
XPO7	6.68388	-2.81201	-0.334357	0.00602918	0.0215207	Q9UIA9	Exportin-7 [OS=Homo sapiens]	6	6	0.333	0.793137
PPP2R1A	7.91284	-2.80799	-0.402549	0.00609868	0.0217092	P30153	Serine/threonine-protein phosphatase 2A 65 kDa regulatory subunit A alpha isoform [OS=Homo sapiens]	10	7	0	0.756521
APMAP	12.4508	-2.80786	-0.306901	0.00610097	0.0217092	Q9HDC9	Adipocyte plasma membrane-associated protein [OS=Homo sapiens]	37	15	0	0.808376
PGRMC2	6.48327	-2.80529	-0.194953	0.00614583	0.0218349	O15173	Membrane-associated progesterone receptor component 2 [OS=Homo sapiens]	4	1	0.333	0.873601
ZMYND11	8.11629	-2.80273	-0.0938152	0.00619088	0.0219608	Q15326	Zinc finger MYND domain-containing protein 11 [OS=Homo sapiens]	1	1	0.667	0.937041
ICAM2	11.6661	2.79931	0.229227	0.00625156	0.0221418	P13598	Intercellular adhesion molecule 2 [OS=Homo sapiens]	17	5	0	1.17221
EPB41	9.991	-2.79615	-0.383356	0.006308	0.0223071	P11171	Protein 4.1 [OS=Homo sapiens]	14	11	0	0.766652
TRIP10	4.81827	-2.79513	-0.548959	0.00632641	0.0223377	Q15642	Cdc42-interacting protein 4 [OS=Homo sapiens]	3	2	0.333	0.683513
ASS1	8.51727	2.79379	0.391566	0.0063506	0.0223635	P00966	Argininosuccinate synthase [OS=Homo sapiens]	12	6	0	1.31182
LBP	13.542	2.79364	0.200964	0.00635328	0.0223635	P18428	Lipopolysaccharide-binding protein [OS=Homo sapiens]	20	10	0	1.14947
APPL2	5.50212	-2.78957	-0.195074	0.00642712	0.0225887	Q8NEU8	DCC-interacting protein 13-beta [OS=Homo sapiens]	1	1	0.5	0.873528
CIDEB	6.42584	-2.78901	-0.134965	0.00643747	0.0225904	Q9UHD4	Lipid transferase CIDEB [OS=Homo sapiens]	5	1	0.667	0.910692
CILP	9.28022	2.78558	0.252864	0.00650031	0.0227717	O75339	Cartilage intermediate layer protein 1 [OS=Homo sapiens]	8	10	0	1.19157
IHH	8.73421	-2.78511	-0.153498	0.00650905	0.0227717	Q14623	Indian hedgehog protein [OS=Homo sapiens]	12	3	0.167	0.899068
THBS4	13.6955	2.77981	0.26885	0.00660767	0.0230814	P35443	Thrombospondin-4 [OS=Homo sapiens]	47	32	0	1.20485
EIF2S1	4.99712	-2.77722	-0.342616	0.00665632	0.0232159	P05198	Eukaryotic translation initiation factor 2 subunit 1 [OS=Homo sapiens]	3	1	0.667	0.78861
VPS13A	4.3093	-2.77533	-0.234198	0.00669208	0.0232821	Q96RL7	Intermembrane lipid transfer protein VPS13A [OS=Homo sapiens]	1	2	0.667	0.850158
EML2	6.19977	-2.77514	-0.303329	0.00669564	0.0232821	O95834	Echinoderm microtubule-associated protein-like 2 [OS=Homo sapiens]	4	3	0.167	0.81038
DYNLL2	8.94517	-2.77287	-0.331379	0.00673875	0.023385	Q96FJ2	Dynein light chain 2, cytoplasmic [OS=Homo sapiens]	33	3	0	0.794776
COL1A1	11.3875	2.77246	0.307383	0.00674656	0.023385	P02452	Collagen alpha-1(I) chain [OS=Homo sapiens]	11	15	0	1.23746
HELLS	7.83824	2.77197	0.292014	0.00675589	0.023385	Q9NRZ9	Lymphoid-specific helicase [OS=Homo sapiens]	2	1	0.167	1.22435
NAP1L4	7.7643	-2.76949	-0.293589	0.00680359	0.0235145	Q99733	Nucleosome assembly protein 1-like 4 [OS=Homo sapiens]	8	2	0.167	0.81587
LAMP2	10.1813	2.76427	0.235289	0.00690465	0.0238278	P13473	Lysosome-associated membrane glycoprotein 2 [OS=Homo sapiens]	12	6	0	1.17714
CDC37	8.70519	-2.75632	-0.3156	0.0070612	0.0243314	Q16543	Hsp90 co-chaperone Cdc37 [OS=Homo sapiens]	13	6	0.167	0.803517
PI3	8.22828	2.74893	0.296546	0.00720955	0.0248052	P19957	Elafin [OS=Homo sapiens]	14	1	0.333	1.2282
GNAZ	7.21169	-2.74771	-0.158286	0.00723433	0.0248531	P19086	Guanine nucleotide-binding protein G(z) subunit alpha [OS=Homo sapiens]	14	3	0.5	0.896089
PEBP4	11.2247	-2.74656	-0.207587	0.00725777	0.0248962	Q96S96	Phosphatidylethanolamine-binding protein 4 [OS=Homo sapiens]	46	9	0	0.865984
H1-4	9.76547	-2.74266	-0.53197	0.00733774	0.0251281	P10412	Histone H1.4 [OS=Homo sapiens]	35	2	0	0.69161
TMX1	4.23269	-2.7422	-0.346803	0.00734734	0.0251281	Q9H3N1	Thioredoxin-related transmembrane protein 1 [OS=Homo sapiens]	3	1	0.667	0.786325
SNX9	6.48118	-2.73599	-0.25505	0.00747641	0.0255006	Q9Y5X1	Sorting nexin-9 [OS=Homo sapiens]	4	2	0.5	0.837958
TCN1	8.98575	2.73589	0.261317	0.00747854	0.0255006	P20061	Transcobalamin-1 [OS=Homo sapiens]	16	6	0	1.19857
THBS3	8.53773	2.72814	0.255004	0.00764273	0.0260217	P49746	Thrombospondin-3 [OS=Homo sapiens]	10	6	0	1.19334
PSMC6	6.30402	-2.72694	-0.310568	0.0076685	0.0260537	P62333	26S proteasome regulatory subunit 10B [OS=Homo sapiens]	2	1	0.5	0.806324
GRAP2	5.49297	-2.72663	-0.203688	0.00767499	0.0260537	O75791	GRB2-related adapter protein 2 [OS=Homo sapiens]	6	2	0.5	0.868328
SIAE	9.2302	-2.72611	-0.198355	0.0076863	0.0260537	Q9HAT2	Sialate O-acetylesterase [OS=Homo sapiens]	12	6	0.167	0.871544
PCBP4	8.65762	-2.72306	-0.288348	0.00775212	0.0262379	P57723	Poly(rC)-binding protein 4 [OS=Homo sapiens]	2	1	0.5	0.818839
TTYH3	6.80221	-2.72152	-0.309176	0.00778545	0.0263118	Q9C0H2	Protein tweety homolog 3 [OS=Homo sapiens]	5	3	0	0.807103
RNF34	6.62801	2.71964	0.176116	0.00782639	0.0264112	Q969K3	E3 ubiquitin-protein ligase RNF34 [OS=Homo sapiens]	2	1	0	1.12984
DDR2	7.66044	2.71852	0.154284	0.00785098	0.0264551	Q16832	Discoidin domain-containing receptor 2 [OS=Homo sapiens]	4	2	0	1.11287
BST1	12.6544	2.71441	0.255293	0.0079416	0.0267211	Q10588	ADP-ribosyl cyclase/cyclic ADP-ribose hydrolase 2 [OS=Homo sapiens]	42	11	0	1.19358
DCXR	8.52706	2.71364	0.288618	0.00795859	0.0267376	Q7Z4W1	L-xylulose reductase [OS=Homo sapiens]	12	3	0	1.22147
APOL2	9.24117	-2.71313	-0.238155	0.00796986	0.0267376	Q9BQE5	Apolipoprotein L2 [OS=Homo sapiens]	2	1	0	0.847829
PRG4	15.4816	-2.71199	-0.17267	0.0079954	0.026784	Q92954	Proteoglycan 4 [OS=Homo sapiens]	46	54	0	0.887199
SUMO2	5.92044	-2.70956	-0.216603	0.00804968	0.0269264	P61956	Small ubiquitin-related modifier 2 [OS=Homo sapiens]	23	1	0.5	0.860589
SERPINB9	8.95529	-2.7058	-0.177974	0.00813426	0.0271696	P50453	Serpin B9 [OS=Homo sapiens]	14	4	0.5	0.883944
GGT7	8.34868	2.70452	0.198667	0.00816341	0.0272272	Q9UJ14	Glutathione hydrolase 7 [OS=Homo sapiens]	3	2	0	1.14764
CYRIB	5.92584	-2.70193	-0.172892	0.00822237	0.027384	Q9NUQ9	CYFIP-related Rac1 interactor B [OS=Homo sapiens]	3	1	0.5	0.887062
CFHR4	11.6781	-2.70056	-0.248738	0.00825384	0.0274232	Q92496	Complement factor H-related protein 4 [OS=Homo sapiens]	29	6	0	0.841632
ADGRE5	9.07278	2.70037	0.192804	0.00825811	0.0274232	P48960	Adhesion G protein-coupled receptor E5 [OS=Homo sapiens]	9	5	0	1.14298
MTPN	8.71852	-2.69971	-0.340157	0.00827314	0.0274333	P58546	Myotrophin [OS=Homo sapiens]	35	4	0.167	0.789955
NRGN	5.12072	-2.69838	-0.398864	0.00830387	0.0274918	Q92686	Neurogranin [OS=Homo sapiens]	32	2	0.5	0.758455
S100A9	13.4167	-2.69791	-0.325976	0.00831483	0.0274918	P06702	Protein S100-A9 [OS=Homo sapiens]	75	10	0	0.797758
DARS1	6.3	-2.69496	-0.354183	0.00838307	0.0276774	P14868	Aspartate--tRNA ligase, cytoplasmic [OS=Homo sapiens]	10	5	0	0.782313
GART	5.78987	-2.69302	-0.159515	0.00842835	0.0277869	P22102	Trifunctional purine biosynthetic protein adenosine-3 [OS=Homo sapiens]	2	2	0.667	0.895326
HPSE	10.9489	-2.69225	-0.256404	0.00844632	0.027806	Q9Y251	Heparanase [OS=Homo sapiens]	16	10	0	0.837172
PRKAR1A	6.72389	-2.68689	-0.260613	0.00857268	0.0281814	P10644	cAMP-dependent protein kinase type I-alpha regulatory subunit [OS=Homo sapiens]	12	5	0.167	0.834733
HEBP2	8.32705	-2.68553	-0.219697	0.00860517	0.0282477	Q9Y5Z4	Heme-binding protein 2 [OS=Homo sapiens]	16	3	0.333	0.858746
CTSG	10.2673	-2.68147	-0.28848	0.0087023	0.0285256	P08311	Cathepsin G [OS=Homo sapiens]	44	11	0	0.818764
SPINK1	5.74777	2.67703	0.216143	0.00880986	0.0288368	P00995	Serine protease inhibitor Kazal-type 1 [OS=Homo sapiens]	30	1	0	1.16162
EIF3L	4.44054	-2.6743	-0.361935	0.0088766	0.0290138	Q9Y262	Eukaryotic translation initiation factor 3 subunit L [OS=Homo sapiens]	3	2	0.5	0.77812
LAMA3	7.01989	2.67109	0.176293	0.00895538	0.0292296	Q16787	Laminin subunit alpha-3 [OS=Homo sapiens]	3	7	0	1.12998
INPP5A	5.94662	-2.66882	-0.268738	0.00901165	0.0293713	Q14642	Inositol polyphosphate-5-phosphatase A [OS=Homo sapiens]	2	1	0.167	0.830045
APEH	8.75724	2.66182	0.430101	0.00918711	0.0299006	P13798	Acylamino-acid-releasing enzyme [OS=Homo sapiens]	14	12	0	1.34733
CEMIP	10.1891	2.66054	0.246657	0.00921962	0.0299638	Q8WUJ3	Cell migration-inducing and hyaluronan-binding protein [OS=Homo sapiens]	13	15	0	1.18645
PTGES3	8.07243	-2.65964	-0.342422	0.00924249	0.0299955	Q15185	Prostaglandin E synthase 3 [OS=Homo sapiens]	34	5	0	0.788716
CLDN5	8.00204	-2.65663	-0.191691	0.00931932	0.030202	O00501	Claudin-5 [OS=Homo sapiens]	5	2	0.5	0.875579
NENF	9.13443	2.65225	0.209824	0.00943217	0.0305245	Q9UMX5	Neudesin [OS=Homo sapiens]	41	5	0.167	1.15655
CLEC3B	13.8685	2.64751	0.126513	0.00955554	0.03088	P05452	Tetranectin [OS=Homo sapiens]	68	18	0	1.09165
PCMT1	9.51088	-2.64616	-0.303716	0.00959101	0.0309509	P22061	Protein-L-isoaspartate(D-aspartate) O-methyltransferase [OS=Homo sapiens]	31	8	0	0.810163
PEAR1	11.0269	2.64513	0.192834	0.00961812	0.0309947	Q5VY43	Platelet endothelial aggregation receptor 1 [OS=Homo sapiens]	12	9	0	1.14301
PIWIL3	7.32437	2.64441	0.20593	0.00963714	0.0310124	Q7Z3Z3	Piwi-like protein 3 [OS=Homo sapiens]	1	1	0.667	1.15343
FGL1	8.52797	2.64102	0.218639	0.00972682	0.031257	Q08830	Fibrinogen-like protein 1 [OS=Homo sapiens]	14	3	0.667	1.16364
GALNT10	6.06115	2.6404	0.134643	0.00974356	0.0312669	Q86SR1	Polypeptide N-acetylgalactosaminyltransferase 10 [OS=Homo sapiens]	6	4	0.333	1.09782
FGD4	10.1214	2.62934	0.105488	0.0100426	0.0321812	Q96M96	FYVE, RhoGEF and PH domain-containing protein 4 [OS=Homo sapiens]	2	1	0	1.07586
PAFAH1B1	8.28442	-2.62608	-0.182555	0.0101322	0.0324229	P43034	Platelet-activating factor acetylhydrolase IB subunit beta [OS=Homo sapiens]	14	3	0.667	0.881141
ZNF490	6.42479	2.62209	0.845314	0.0102431	0.032732	Q9ULM2	Zinc finger protein 490 [OS=Homo sapiens]	4	1	0.667	1.79666
COPA	5.29308	-2.62125	-0.319098	0.0102664	0.0327607	P53621	Coatomer subunit alpha [OS=Homo sapiens]	1	1	0.5	0.801571
PSMB8	9.39249	-2.62017	-0.184497	0.0102967	0.0328119	P28062	Proteasome subunit beta type-8 [OS=Homo sapiens]	19	5	0	0.879956
GNA13	6.32105	-2.61731	-0.158256	0.0103772	0.0330223	Q14344	Guanine nucleotide-binding protein subunit alpha-13 [OS=Homo sapiens]	8	1	0.667	0.896107
LIPG	8.10601	-2.61478	-0.12694	0.0104488	0.033204	Q9Y5X9	Endothelial lipase [OS=Homo sapiens]	5	1	0.667	0.915772
PLEKHO2	6.57337	-2.61295	-0.181567	0.0105008	0.033323	Q8TD55	Pleckstrin homology domain-containing family O member 2 [OS=Homo sapiens]	3	2	0.667	0.881745
CCT8	8.6847	-2.608	-0.337491	0.0106429	0.0337249	P50990	T-complex protein 1 subunit theta [OS=Homo sapiens]	24	13	0	0.791416
DBNL	7.48523	-2.60747	-0.163864	0.0106584	0.0337249	Q9UJU6	Drebrin-like protein [OS=Homo sapiens]	13	4	0.333	0.892631
SEMA6A	7.64803	2.60701	0.186929	0.0106717	0.0337249	Q9H2E6	Semaphorin-6A [OS=Homo sapiens]	3	3	0.5	1.13834
BTD	14.0826	2.60617	0.115882	0.0106961	0.0337553	P43251	Biotinidase [OS=Homo sapiens]	40	18	0	1.08364
CD58	9.57415	2.60405	0.180412	0.0107576	0.0339028	P19256	Lymphocyte function-associated antigen 3 [OS=Homo sapiens]	8	3	0	1.13321
ANXA4	6.82609	-2.60096	-0.231469	0.010848	0.0341047	P09525	Annexin A4 [OS=Homo sapiens]	10	3	0.333	0.851767
GNLY	7.79677	-2.60085	-0.212189	0.0108515	0.0341047	P22749	Granulysin [OS=Homo sapiens]	6	1	0.667	0.863227
CYTL1	9.02433	2.59986	0.198352	0.0108806	0.0341491	Q9NRR1	Cytokine-like protein 1 [OS=Homo sapiens]	30	4	0	1.14739
ARHGDIA	9.78322	-2.59679	-0.231894	0.0109713	0.0343868	P52565	Rho GDP-dissociation inhibitor 1 [OS=Homo sapiens]	32	7	0	0.851516
SERPINA12	7.5516	2.58824	0.276653	0.0112278	0.0351425	Q8IW75	Serpin A12 [OS=Homo sapiens]	10	5	0	1.21138
EFHD2	7.72346	-2.58438	-0.304351	0.0113453	0.0354618	Q96C19	EF-hand domain-containing protein D2 [OS=Homo sapiens]	16	4	0	0.809806
PGLYRP1	7.0786	-2.57795	-0.232092	0.0115437	0.0359855	O75594	Peptidoglycan recognition protein 1 [OS=Homo sapiens]	16	2	0	0.851399
MILR1	6.19158	2.57775	0.21106	0.0115499	0.0359855	Q7Z6M3	Allergin-1 [OS=Homo sapiens]	2	1	0	1.15754
AKAP12	9.89827	-2.57743	-0.214682	0.01156	0.0359855	Q02952	A-kinase anchor protein 12 [OS=Homo sapiens]	9	14	0	0.861736
PF4V1	9.74772	-2.5764	-0.242504	0.0115919	0.0360095	P10720	Platelet factor 4 variant [OS=Homo sapiens]	48	1	0	0.845277
DOCK5	5.51054	-2.57617	-0.184683	0.0115992	0.0360095	Q9H7D0	Dedicator of cytokinesis protein 5 [OS=Homo sapiens]	0	1	0.667	0.879843
FAT4	10.3332	2.57319	0.163497	0.0116925	0.0362498	Q6V0I7	Protocadherin Fat 4 [OS=Homo sapiens]	3	17	0	1.12
TM2D3	5.5243	-2.5726	-0.133668	0.0117112	0.0362587	Q9BRN9	TM2 domain-containing protein 3 [OS=Homo sapiens]	3	1	0.667	0.911511
CLCNKB	8.54098	2.57192	0.261473	0.0117325	0.0362755	P51801	Chloride channel protein ClC-Kb [OS=Homo sapiens]	1	1	0.167	1.1987
PRKCQ	5.0799	-2.56866	-0.174553	0.0118359	0.036546	Q04759	Protein kinase C theta type [OS=Homo sapiens]	1	1	0.667	0.886042
ANXA6	8.46075	-2.56747	-0.32441	0.0118737	0.036569	P08133	Annexin A6 [OS=Homo sapiens]	12	8	0	0.798625
AARS1	5.32271	-2.56742	-0.297754	0.0118753	0.036569	P49588	Alanine--tRNA ligase, cytoplasmic [OS=Homo sapiens]	2	2	0.5	0.813518
EIF4A2	4.81288	-2.56618	-0.357529	0.011915	0.0366418	Q14240	Eukaryotic initiation factor 4A-II [OS=Homo sapiens]	10	2	0.333	0.7805
ERAP1	11.5055	2.56129	0.229114	0.0120721	0.0370751	Q9NZ08	Endoplasmic reticulum aminopeptidase 1 [OS=Homo sapiens]	21	19	0	1.17211
KRT18	5.43283	2.55978	0.416555	0.0121212	0.0371759	P05783	Keratin, type I cytoskeletal 18 [OS=Homo sapiens]	8	1	0.333	1.33474
CRHBP	10.7875	-2.55826	-0.16198	0.0121707	0.0372779	P24387	Corticotropin-releasing factor-binding protein [OS=Homo sapiens]	31	9	0	0.893797
CEMIP2	6.30179	2.55695	0.151682	0.0122136	0.0373592	Q9UHN6	Inactive cell surface hyaluronidase CEMIP2 [OS=Homo sapiens]	2	2	0.167	1.11086
BLMH	12.343	2.55283	0.172264	0.0123487	0.0377221	Q13867	Bleomycin hydrolase [OS=Homo sapiens]	30	13	0	1.12683
CYP27C1	8.47344	-2.55089	-0.0978507	0.012413	0.0378301	Q4G0S4	Cytochrome P450 27C1 [OS=Homo sapiens]	1	1	0.667	0.934424
GXYLT1	7.35493	-2.55077	-0.169648	0.0124171	0.0378301	Q4G148	Glucoside xylosyltransferase 1 [OS=Homo sapiens]	12	5	0.333	0.889059
GALNT6	7.94491	2.54615	0.190252	0.0125713	0.0382489	Q8NCL4	Polypeptide N-acetylgalactosaminyltransferase 6 [OS=Homo sapiens]	12	5	0	1.14096
H2BC5	10.8051	-2.54164	-0.473939	0.0127235	0.0386604	P58876	Histone H2B type 1-D [OS=Homo sapiens]	67	1	0	0.719996
POTEE	6.99627	-2.53344	-0.166991	0.0130046	0.0394624	Q6S8J3	POTE ankyrin domain family member E [OS=Homo sapiens]	10	2	0.667	0.890699
CFHR3	12.8118	-2.52414	-0.191884	0.0133301	0.0403964	Q02985	Complement factor H-related protein 3 [OS=Homo sapiens]	40	4	0	0.875462
CCT6A	7.59595	-2.52324	-0.378432	0.0133619	0.0404392	P40227	T-complex protein 1 subunit zeta [OS=Homo sapiens]	13	6	0	0.769273
FZD6	5.43808	2.52192	0.225595	0.0134088	0.0405275	O60353	Frizzled-6 [OS=Homo sapiens]	1	1	0	1.16926
F11	14.7954	-2.51957	-0.164241	0.0134927	0.0406893	P03951	Coagulation factor XI [OS=Homo sapiens]	71	39	0	0.892398
SERPINB7	6.61152	2.51942	0.325508	0.0134979	0.0406893	O75635	Serpin B7 [OS=Homo sapiens]	7	3	0	1.25311
COL12A1	12.4107	2.51854	0.242453	0.0135295	0.040731	Q99715	Collagen alpha-1(XII) chain [OS=Homo sapiens]	15	42	0	1.183
TFRC	14.736	2.51673	0.191682	0.0135945	0.0408727	P02786	Transferrin receptor protein 1 [OS=Homo sapiens]	46	31	0	1.14209
PHB2	6.6776	-2.51537	-0.182154	0.0136434	0.0409351	Q99623	Prohibitin-2 [OS=Homo sapiens]	6	2	0.667	0.881386
ATP5F1C	7.44751	-2.51508	-0.388729	0.013654	0.0409351	P36542	ATP synthase subunit gamma, mitochondrial [OS=Homo sapiens]	13	4	0.333	0.763802
ANXA5	9.6673	-2.51467	-0.304222	0.0136689	0.0409351	P08758	Annexin A5 [OS=Homo sapiens]	23	7	0	0.809879
CFB	17.5544	2.51325	0.106476	0.0137203	0.0410353	P00751	Complement factor B [OS=Homo sapiens]	71	71	0	1.0766
PVR	12.2524	2.51266	0.13706	0.0137418	0.041046	P15151	Poliovirus receptor [OS=Homo sapiens]	20	7	0	1.09966
GPX4	6.89111	-2.5118	-0.26226	0.0137729	0.0410854	P36969	Phospholipid hydroperoxide glutathione peroxidase GPX4 [OS=Homo sapiens]	10	2	0.333	0.833781
GYPA	6.8924	-2.50998	-0.174288	0.0138396	0.0411804	P02724	Glycophorin-A [OS=Homo sapiens]	20	1	0.5	0.886205
CD1C	7.54734	-2.50995	-0.139211	0.0138408	0.0411804	P29017	T-cell surface glycoprotein CD1c [OS=Homo sapiens]	9	3	0.5	0.908016
BOLA2; BOLA2B	8.41503	-2.50804	-0.385772	0.0139106	0.0413343	Q9H3K6	BolA-like protein 2 [OS=Homo sapiens]	70	5	0	0.76537
UNC45A	6.82546	-2.50318	-0.213316	0.0140904	0.0417727	Q9H3U1	Protein unc-45 homolog A [OS=Homo sapiens]	3	4	0.667	0.862552
NPLOC4	3.23646	-2.50307	-0.486332	0.0140946	0.0417727	Q8TAT6	Nuclear protein localization protein 4 homolog [OS=Homo sapiens]	4	2	0.667	0.713838
FAM3C	11.0796	2.49967	0.137794	0.0142216	0.0420944	Q92520	Protein FAM3C [OS=Homo sapiens]	24	6	0	1.10022
GATD3B	5.60746	-2.4976	-0.255535	0.0142993	0.0422696	A0A0B4J2D5	Putative glutamine amidotransferase-like class 1 domain-containing protein 3B, mitochondrial [OS=Homo sapiens]	7	2	0.5	0.837677
CPQ	11.6306	-2.4963	-0.163647	0.0143483	0.04236	Q9Y646	Carboxypeptidase Q [OS=Homo sapiens]	27	10	0	0.892766
LECT2	7.85182	2.49418	0.164408	0.0144287	0.0425424	O14960	Leukocyte cell-derived chemotaxin-2 [OS=Homo sapiens]	33	4	0	1.12071
SH3BGRL	10.3042	-2.49153	-0.294105	0.0145298	0.0427852	O75368	Adapter SH3BGRL [OS=Homo sapiens]	74	8	0	0.815578
GFRA2	7.58068	2.4888	0.174684	0.0146343	0.0430375	O00451	GDNF family receptor alpha-2 [OS=Homo sapiens]	7	4	0	1.12872
TAOK3	4.76949	-2.48824	-0.354062	0.0146559	0.0430458	Q9H2K8	Serine/threonine-protein kinase TAO3 [OS=Homo sapiens]	2	2	0.333	0.782378
EGF	7.29372	-2.48574	-0.217076	0.0147524	0.0432737	P01133	Pro-epidermal growth factor [OS=Homo sapiens]	3	3	0.333	0.860307
TUBA4A	10.5499	-2.48431	-0.264774	0.0148082	0.0433816	P68366	Tubulin alpha-4A chain [OS=Homo sapiens]	46	4	0	0.832329
ALDOA	13.3593	-2.4838	-0.199514	0.014828	0.0433841	P04075	Fructose-bisphosphate aldolase A [OS=Homo sapiens]	67	19	0	0.870844
F8	10.9897	2.48191	0.179406	0.0149016	0.043514	P00451	Coagulation factor VIII [OS=Homo sapiens]	13	28	0	1.13242
NCKAP1	8.97987	-2.48145	-0.268156	0.0149195	0.043514	Q9Y2A7	Nck-associated protein 1 [OS=Homo sapiens]	2	3	0.333	0.83038
PDGFRA	7.52687	2.4812	0.169264	0.0149294	0.043514	P16234	Platelet-derived growth factor receptor alpha [OS=Homo sapiens]	1	1	0.667	1.12448
PLPBP	5.08999	-2.47408	-0.23429	0.0152106	0.0442771	O94903	Pyridoxal phosphate homeostasis protein [OS=Homo sapiens]	3	1	0.5	0.850103
BPNT2	8.94966	-2.47147	-0.112272	0.0153151	0.0445247	Q9NX62	Golgi-resident adenosine 3',5'-bisphosphate 3'-phosphatase [OS=Homo sapiens]	8	3	0.333	0.92513
XPNPEP2	9.03356	2.4701	0.394804	0.01537	0.0446051	O43895	Xaa-Pro aminopeptidase 2 [OS=Homo sapiens]	11	6	0	1.31476
CHST10	7.58836	2.46967	0.154225	0.0153874	0.0446051	O43529	Carbohydrate sulfotransferase 10 [OS=Homo sapiens]	11	4	0	1.11282
DCTN2	7.65661	-2.46903	-0.280271	0.0154131	0.0446051	Q13561	Dynactin subunit 2 [OS=Homo sapiens]	9	3	0	0.823436
PTK7	8.70767	2.46884	0.194803	0.0154207	0.0446051	Q13308	Inactive tyrosine-protein kinase 7 [OS=Homo sapiens]	5	5	0	1.14457
GABARAP	7.6568	-2.46685	-0.182518	0.0155013	0.0447816	O95166	Gamma-aminobutyric acid receptor-associated protein [OS=Homo sapiens]	6	1	0.5	0.881164
IGFALS	14.7789	-2.46559	-0.15757	0.0155522	0.044872	P35858	Insulin-like growth factor-binding protein complex acid labile subunit [OS=Homo sapiens]	48	28	0	0.896534
PRL	7.49556	2.45971	0.296335	0.0157927	0.0455083	P01236	Prolactin [OS=Homo sapiens]	7	2	0	1.22802
HBB	12.7828	2.45437	0.576938	0.0160143	0.0460888	P68871	Hemoglobin subunit beta [OS=Homo sapiens]	95	10	0	1.49168
PLGLB1; PLGLB2	8.96782	-2.45324	-0.220403	0.0160611	0.0461656	Q02325	Plasminogen-like protein B [OS=Homo sapiens]	36	1	0.5	0.858326
ALDH1A1	11.2023	2.45089	0.293978	0.0161596	0.0463906	P00352	Aldehyde dehydrogenase 1A1 [OS=Homo sapiens]	25	11	0	1.22602
GALNS	7.74549	2.44747	0.184225	0.0163043	0.0467471	P34059	N-acetylgalactosamine-6-sulfatase [OS=Homo sapiens]	5	2	0.333	1.13621
CCL21	8.1087	2.445	0.24116	0.0164093	0.0469892	O00585	C-C motif chemokine 21 [OS=Homo sapiens]	22	2	0.167	1.18194
CXCL12	8.44576	2.44344	0.222338	0.0164756	0.0471203	P48061	Stromal cell-derived factor 1 [OS=Homo sapiens]	32	3	0.5	1.16662
SUSD1	5.62322	-2.44245	-0.134374	0.0165181	0.0471829	Q6UWL2	Sushi domain-containing protein 1 [OS=Homo sapiens]	4	2	0.5	0.911065
RIPK3	7.98044	2.44144	0.128141	0.0165615	0.0472478	Q9Y572	Receptor-interacting serine/threonine-protein kinase 3 [OS=Homo sapiens]	1	1	0.667	1.09288
ADK	7.05357	-2.43793	-0.251212	0.0167129	0.0476203	P55263	Adenosine kinase [OS=Homo sapiens]	6	2	0.167	0.84019
GPD2	5.51595	-2.43156	-0.268362	0.0169912	0.0483531	P43304	Glycerol-3-phosphate dehydrogenase, mitochondrial [OS=Homo sapiens]	3	2	0.5	0.830262
MANSC1	7.53067	-2.42942	-0.416546	0.0170854	0.0485607	Q9H8J5	MANSC domain-containing protein 1 [OS=Homo sapiens]	2	1	0	0.749216
CDH11	11.0921	2.41921	0.280518	0.017542	0.0497967	P55287	Cadherin-11 [OS=Homo sapiens]	17	11	0	1.21463
MANF	8.72409	-2.41783	-0.170461	0.0176044	0.0499118	P55145	Mesencephalic astrocyte-derived neurotrophic factor [OS=Homo sapiens]	25	5	0.333	0.888559
LUM	15.6597	2.41732	0.172472	0.0176276	0.0499157	P51884	Lumican [OS=Homo sapiens]	49	21	0	1.12699
STAB2	9.10014	2.41607	0.131232	0.0176844	0.0500147	Q8WWQ8	Stabilin-2 [OS=Homo sapiens]	3	6	0	1.09523
SND1	8.15844	-2.41292	-0.295485	0.0178286	0.0503502	Q7KZF4	Staphylococcal nuclease domain-containing protein 1 [OS=Homo sapiens]	6	6	0	0.814798
ADGRG6	11.0015	2.41252	0.12153	0.017847	0.0503502	Q86SQ4	Adhesion G-protein coupled receptor G6 [OS=Homo sapiens]	13	13	0	1.08789
PRAP1	9.01092	2.41124	0.213469	0.0179059	0.0504541	Q96NZ9	Proline-rich acidic protein 1 [OS=Homo sapiens]	12	2	0.5	1.15947
KRT76	7.36402	-2.41057	-0.529707	0.0179366	0.0504785	Q01546	Keratin, type II cytoskeletal 2 oral [OS=Homo sapiens]	21	4	0.5	0.692695
HDGF	6.96258	-2.40707	-0.178783	0.018099	0.0508728	P51858	Hepatoma-derived growth factor [OS=Homo sapiens]	19	4	0.5	0.883448
F13B	15.7687	-2.40541	-0.107318	0.0181763	0.0510274	P05160	Coagulation factor XIII B chain [OS=Homo sapiens]	67	44	0	0.928312
H2AC1	10.3457	-2.40042	-0.420478	0.0184107	0.0516222	Q96QV6	Histone H2A type 1-A [OS=Homo sapiens]	23	1	0	0.747177
FCGBP	15.3471	2.39892	0.154817	0.0184814	0.051757	Q9Y6R7	IgGFc-binding protein [OS=Homo sapiens]	33	86	0	1.11328
FTL	10.8534	2.39725	0.429243	0.0185606	0.0518755	P02792	Ferritin light chain [OS=Homo sapiens]	39	6	0	1.34653
CAST	9.21782	2.39708	0.326055	0.0185691	0.0518755	P20810	Calpastatin [OS=Homo sapiens]	11	8	0	1.25358
GOT2	6.73536	-2.39521	-0.186643	0.018658	0.0520603	P00505	Aspartate aminotransferase, mitochondrial [OS=Homo sapiens]	4	2	0.5	0.878648
DPEP3	7.16453	2.39098	0.213064	0.018861	0.0525628	Q9H4B8	Dipeptidase 3 [OS=Homo sapiens]	1	1	0.667	1.15915
C3orf85	8.62962	-2.38804	-0.156065	0.0190035	0.0528955	A0A1B0GTC6	Uncharacterized protein C3orf85 [OS=Homo sapiens]	33	2	0.667	0.897469
PXT1	8.871	2.38573	0.274689	0.019116	0.0531439	Q8NFP0	Peroxisomal testis-specific protein 1 [OS=Homo sapiens]	5	1	0.333	1.20973
ACSL5	3.43725	-2.38334	-0.365899	0.0192329	0.0534028	Q9ULC5	Long-chain-fatty-acid--CoA ligase 5 [OS=Homo sapiens]	1	1	0.5	0.775985
SMPDL3A	11.2758	2.38288	0.26281	0.0192558	0.0534028	Q92484	Acid sphingomyelinase-like phosphodiesterase 3a [OS=Homo sapiens]	16	8	0	1.19981
SURF6	9.14852	2.38048	0.150746	0.0193741	0.0536659	O75683	Surfeit locus protein 6 [OS=Homo sapiens]	2	1	0.333	1.11014
GYG1	8.23694	-2.37953	-0.309614	0.0194211	0.0537311	P46976	Glycogenin-1 [OS=Homo sapiens]	5	2	0	0.806858
HBA1; HBA2	12.7896	2.37896	0.487322	0.0194493	0.0537439	P69905	Hemoglobin subunit alpha [OS=Homo sapiens]	99	16	0	1.40184
EXTL2	10.9831	2.37816	0.149988	0.0194888	0.0537882	Q9UBQ6	Exostosin-like 2 [OS=Homo sapiens]	37	9	0	1.10956
PPM1A	5.5988	-2.37474	-0.110118	0.0196593	0.0541933	P35813	Protein phosphatase 1A [OS=Homo sapiens]	6	2	0.667	0.926512
ESAM	10.2419	-2.3704	-0.171661	0.019878	0.0547304	Q96AP7	Endothelial cell-selective adhesion molecule [OS=Homo sapiens]	7	3	0	0.88782
TUBB1	11.2696	-2.36903	-0.301677	0.0199475	0.0548555	Q9H4B7	Tubulin beta-1 chain [OS=Homo sapiens]	38	11	0	0.811309
PGD	11.2674	-2.36626	-0.231021	0.0200881	0.055176	P52209	6-phosphogluconate dehydrogenase, decarboxylating [OS=Homo sapiens]	23	12	0	0.852031
TPT1	8.90751	-2.36346	-0.311275	0.0202315	0.0555031	P13693	Translationally-controlled tumor protein [OS=Homo sapiens]	18	4	0.167	0.805929
ASPH	6.09358	2.35902	0.133817	0.0204605	0.0560641	Q12797	Aspartyl/asparaginyl beta-hydroxylase [OS=Homo sapiens]	4	3	0	1.09719
DBN1	5.95791	-2.35812	-0.228567	0.0205072	0.0561186	Q16643	Drebrin [OS=Homo sapiens]	3	2	0.667	0.853482
HBD	10.7118	2.35759	0.504769	0.0205349	0.0561186	P02042	Hemoglobin subunit delta [OS=Homo sapiens]	97	9	0	1.4189
PCDH18	11.1183	2.35723	0.136357	0.0205539	0.0561186	Q9HCL0	Protocadherin-18 [OS=Homo sapiens]	13	13	0	1.09913
LY75	9.01222	2.35426	0.156959	0.020709	0.0564745	O60449	Lymphocyte antigen 75 [OS=Homo sapiens]	2	4	0.333	1.11493
H2BC26	8.17046	-2.35335	-0.317504	0.0207568	0.0565375	Q8N257	Histone H2B type 3-B [OS=Homo sapiens]	57	1	0.5	0.802457
IL16	5.72003	-2.35183	-0.152443	0.0208368	0.0566879	Q14005	Pro-interleukin-16 [OS=Homo sapiens]	2	2	0.667	0.899725
EZR	9.18675	2.35049	0.166518	0.0209074	0.0568125	P15311	Ezrin [OS=Homo sapiens]	24	8	0.167	1.12235
P0DOX6	11.3432	-2.34809	-0.326308	0.0210347	0.0570906	P0DOX6	Immunoglobulin mu heavy chain [OS=Homo sapiens]	41	3	0	0.797575
H3C1; H3C10; H3C11; H3C12; H3C2; H3C3; H3C4; H3C6; H3C7; H3C8	9.60727	-2.34639	-0.422701	0.021125	0.0572678	P68431	Histone H3.1 [OS=Homo sapiens]	34	8	0	0.746027
TUBA1A	12.5818	-2.3441	-0.263876	0.0212475	0.0575318	Q71U36	Tubulin alpha-1A chain [OS=Homo sapiens]	46	3	0	0.832847
CTRB1	8.21572	2.34073	0.148533	0.0214293	0.057891	P17538	Chymotrypsinogen B [OS=Homo sapiens]	3	1	0.5	1.10844
TIMP1	11.625	2.3405	0.132755	0.0214418	0.057891	P01033	Metalloproteinase inhibitor 1 [OS=Homo sapiens]	38	6	0	1.09639
PYCARD	6.27321	-2.34023	-0.141837	0.0214561	0.057891	Q9ULZ3	Apoptosis-associated speck-like protein containing a CARD [OS=Homo sapiens]	8	2	0.667	0.906364
TCP1	9.2865	-2.33939	-0.284256	0.0215017	0.0579457	P17987	T-complex protein 1 subunit alpha [OS=Homo sapiens]	18	10	0	0.821165
CLCN3	5.68958	-2.33818	-0.248073	0.0215673	0.0580541	P51790	H(+)/Cl(-) exchange transporter 3 [OS=Homo sapiens]	2	2	0.5	0.84202
ANGPT1	9.83096	-2.33469	-0.169056	0.0217579	0.0584984	Q15389	Angiopoietin-1 [OS=Homo sapiens]	21	11	0.167	0.889425
PRG2	11.4072	2.33208	0.211173	0.0219013	0.0587859	P13727	Bone marrow proteoglycan [OS=Homo sapiens]	38	8	0	1.15763
KLK11	7.28728	2.3318	0.668009	0.0219163	0.0587859	Q9UBX7	Kallikrein-11 [OS=Homo sapiens]	5	2	0.333	1.58888
CD36	8.82342	-2.32451	-0.225982	0.0223214	0.0598027	P16671	Platelet glycoprotein 4 [OS=Homo sapiens]	10	4	0.167	0.855013
HSPA1B	11.3393	-2.32183	-0.187821	0.0224723	0.0601363	P0DMV9	Heat shock 70 kDa protein 1B [OS=Homo sapiens]	34	8	0	0.877931
PCK1	5.76908	-2.31984	-0.191692	0.0225849	0.0603671	P35558	Phosphoenolpyruvate carboxykinase, cytosolic [GTP] [OS=Homo sapiens]	2	1	0.5	0.875578
APPL1	6.34702	-2.31627	-0.185599	0.0227878	0.0608383	Q9UKG1	DCC-interacting protein 13-alpha [OS=Homo sapiens]	1	1	0.333	0.879284
NOTCH2	11.5199	2.31303	0.109086	0.0229731	0.0612616	Q04721	Neurogenic locus notch homolog protein 2 [OS=Homo sapiens]	12	23	0	1.07854
HDHD2	7.0063	-2.31178	-0.126532	0.0230453	0.0613825	Q9H0R4	Haloacid dehalogenase-like hydrolase domain-containing protein 2 [OS=Homo sapiens]	3	1	0.667	0.916031
OMD	11.8363	2.30842	0.389619	0.0232393	0.0618272	Q99983	Osteomodulin [OS=Homo sapiens]	14	6	0	1.31005
YWHAQ	8.51822	-2.30694	-0.155947	0.0233255	0.0619845	P27348	14-3-3 protein theta [OS=Homo sapiens]	33	4	0.167	0.897543
RBP4	15.6124	-2.3054	-0.150148	0.0234155	0.0621517	P02753	Retinol-binding protein 4 [OS=Homo sapiens]	80	18	0	0.901158
SEPTIN7	8.30535	-2.30187	-0.18678	0.0236225	0.0625764	Q16181	Septin-7 [OS=Homo sapiens]	13	5	0.5	0.878565
GP1BA	13.4362	-2.30174	-0.12959	0.0236303	0.0625764	P07359	Platelet glycoprotein Ib alpha chain [OS=Homo sapiens]	21	15	0	0.914091
NCAM1	13.9666	2.2957	0.135532	0.0239882	0.0634509	P13591	Neural cell adhesion molecule 1 [OS=Homo sapiens]	37	31	0	1.0985
KMT2C	9.79005	2.29262	0.201219	0.024173	0.0637936	Q8NEZ4	Histone-lysine N-methyltransferase 2C [OS=Homo sapiens]	0	1	0.167	1.14967
PPA2	4.78803	-2.29261	-0.0961901	0.0241735	0.0637936	Q9H2U2	Inorganic pyrophosphatase 2, mitochondrial [OS=Homo sapiens]	3	1	0.667	0.9355
CBLL2	11.6908	-2.29006	-0.168525	0.0243273	0.0641254	Q8N7E2	E3 ubiquitin-protein ligase CBLL2 [OS=Homo sapiens]	2	1	0	0.889752
SHH	10.6221	-2.28414	-0.256126	0.0246871	0.0649989	Q15465	Sonic hedgehog protein [OS=Homo sapiens]	7	4	0	0.837333
TRAPPC3	3.50217	-2.27422	-0.404168	0.0253016	0.0665403	O43617	Trafficking protein particle complex subunit 3 [OS=Homo sapiens]	4	1	0.5	0.755672
CSTB	7.96719	-2.27306	-0.235237	0.0253739	0.0666539	P04080	Cystatin-B [OS=Homo sapiens]	34	2	0.333	0.849545
EFNB1	8.92052	-2.27153	-0.179125	0.0254703	0.0668304	P98172	Ephrin-B1 [OS=Homo sapiens]	17	8	0.167	0.883239
CELSR1	6.50608	2.2692	0.193054	0.0256171	0.0671384	Q9NYQ6	Cadherin EGF LAG seven-pass G-type receptor 1 [OS=Homo sapiens]	2	3	0.5	1.14318
LOXL3	10.551	2.2675	0.282036	0.0257247	0.0673433	P58215	Lysyl oxidase homolog 3 [OS=Homo sapiens]	22	14	0	1.21591
MANBA	10.922	2.26305	0.124251	0.0260087	0.0678249	O00462	Beta-mannosidase [OS=Homo sapiens]	16	14	0	1.08994
NDST1	7.05263	2.26285	0.124976	0.026022	0.0678249	P52848	Bifunctional heparan sulfate N-deacetylase/N-sulfotransferase 1 [OS=Homo sapiens]	5	5	0	1.09049
CD55	11.6279	-2.2628	-0.143042	0.0260251	0.0678249	P08174	Complement decay-accelerating factor [OS=Homo sapiens]	23	11	0	0.905608
XRCC6	5.35041	-2.26276	-0.345801	0.0260272	0.0678249	P12956	X-ray repair cross-complementing protein 6 [OS=Homo sapiens]	1	1	0.5	0.786871
CNPY3	7.09877	-2.26034	-0.115922	0.0261828	0.0681527	Q9BT09	Protein canopy homolog 3 [OS=Homo sapiens]	11	3	0.667	0.922793
FABP3	6.95491	2.25868	0.149717	0.0262906	0.0683555	P05413	Fatty acid-binding protein, heart [OS=Homo sapiens]	14	2	0.667	1.10935
CANX	10.3803	-2.25006	-0.182383	0.0268536	0.0697402	P27824	Calnexin [OS=Homo sapiens]	18	10	0	0.881246
AK1	10.8942	-2.24628	-0.31222	0.0271033	0.0703089	P00568	Adenylate kinase isoenzyme 1 [OS=Homo sapiens]	54	11	0	0.805402
RAN	9.76801	-2.24348	-0.286365	0.0272905	0.0707141	P62826	GTP-binding nuclear protein Ran [OS=Homo sapiens]	40	8	0	0.819966
PLXNB2	11.3961	2.24071	0.11028	0.027476	0.0711144	O15031	Plexin-B2 [OS=Homo sapiens]	12	20	0	1.07944
ACP1	7.95563	-2.23939	-0.350285	0.0275653	0.071265	P24666	Low molecular weight phosphotyrosine protein phosphatase [OS=Homo sapiens]	34	4	0	0.784429
ACLY	8.98877	-2.23765	-0.263907	0.0276829	0.0714882	P53396	ATP-citrate synthase [OS=Homo sapiens]	17	18	0	0.83283
LILRB3	8.14853	2.23424	0.122049	0.0279147	0.0719765	O75022	Leukocyte immunoglobulin-like receptor subfamily B member 3 [OS=Homo sapiens]	6	2	0.333	1.08828
GALNT5	9.62734	2.23363	0.212625	0.027956	0.0719765	Q7Z7M9	Polypeptide N-acetylgalactosaminyltransferase 5 [OS=Homo sapiens]	6	6	0	1.15879
UBE2D3	7.24537	-2.23348	-0.192257	0.0279664	0.0719765	P61077	Ubiquitin-conjugating enzyme E2 D3 [OS=Homo sapiens]	12	2	0.667	0.875235
SERPINB3	10.8707	2.2325	0.431272	0.0280337	0.0720686	P29508	Serpin B3 [OS=Homo sapiens]	41	11	0	1.34842
KRT78	11.955	2.2288	0.228861	0.0282879	0.0726404	Q8N1N4	Keratin, type II cytoskeletal 78 [OS=Homo sapiens]	34	19	0	1.17191
S100P	7.84797	-2.22761	-0.201619	0.0283702	0.0727219	P25815	Protein S100-P [OS=Homo sapiens]	24	2	0.167	0.869574
BMP10	6.15148	2.22742	0.227796	0.0283831	0.0727219	O95393	Bone morphogenetic protein 10 [OS=Homo sapiens]	7	3	0.167	1.17104
COX7A2	6.07184	-2.22225	-0.332193	0.0287428	0.0735611	P14406	Cytochrome c oxidase subunit 7A2, mitochondrial [OS=Homo sapiens]	12	1	0	0.794328
PTPRZ1	11.6527	2.21858	0.233581	0.0290008	0.0741384	P23471	Receptor-type tyrosine-protein phosphatase zeta [OS=Homo sapiens]	7	15	0	1.17575
LPAL2	5.70128	-2.21392	-0.11538	0.0293313	0.0748742	Q16609	Putative apolipoprotein(a)-like protein 2 [OS=Homo sapiens]	19	1	0.667	0.923139
IGFBP1	9.2706	2.2136	0.302351	0.0293541	0.0748742	P08833	Insulin-like growth factor-binding protein 1 [OS=Homo sapiens]	17	6	0	1.23315
TTR	17.0021	-2.21289	-0.126192	0.0294047	0.0749198	P02766	Transthyretin [OS=Homo sapiens]	80	16	0	0.916247
DNASE1	6.7031	2.20562	0.18517	0.0299275	0.0761133	P24855	Deoxyribonuclease-1 [OS=Homo sapiens]	12	2	0	1.13695
SERPINE2	10.5863	-2.20545	-0.211872	0.0299397	0.0761133	P07093	Glia-derived nexin [OS=Homo sapiens]	27	11	0	0.863416
RNASET2	8.43696	2.20373	0.154962	0.0300651	0.0763461	O00584	Ribonuclease T2 [OS=Homo sapiens]	22	5	0	1.11339
MRC1	12.8957	2.20327	0.101757	0.030098	0.0763461	P22897	Macrophage mannose receptor 1 [OS=Homo sapiens]	27	38	0	1.07308
CD226	7.42742	-2.20202	-0.148242	0.0301895	0.0764012	Q15762	CD226 antigen [OS=Homo sapiens]	6	2	0.667	0.902349
GSTM3	7.98622	-2.20202	-0.10162	0.0301898	0.0764012	P21266	Glutathione S-transferase Mu 3 [OS=Homo sapiens]	8	2	0.667	0.931986
PF4	14.3171	-2.20082	-0.186565	0.0302772	0.0764012	P02776	Platelet factor 4 [OS=Homo sapiens]	48	3	0	0.878696
PPIC	9.01688	2.2007	0.172579	0.030286	0.0764012	P45877	Peptidyl-prolyl cis-trans isomerase C [OS=Homo sapiens]	18	4	0.167	1.12707
RAD23B	8.2423	-2.20069	-0.221958	0.0302867	0.0764012	P54727	UV excision repair protein RAD23 homolog B [OS=Homo sapiens]	10	3	0	0.857401
MAN2A1	13.1315	2.19995	0.0923019	0.0303409	0.0764536	Q16706	Alpha-mannosidase 2 [OS=Homo sapiens]	27	26	0	1.06607
GNB2	8.10765	-2.19947	-0.162621	0.0303763	0.0764587	P62879	Guanine nucleotide-binding protein G(I)/G(S)/G(T) subunit beta-2 [OS=Homo sapiens]	24	1	0.167	0.893401
ENO2	8.81407	-2.19696	-0.155594	0.0305609	0.0768176	P09104	Gamma-enolase [OS=Homo sapiens]	6	3	0.333	0.897762
CCS	8.9335	-2.19662	-0.303521	0.030586	0.0768176	O14618	Copper chaperone for superoxide dismutase [OS=Homo sapiens]	19	6	0.167	0.810272
QSOX2	10.5054	2.19362	0.171699	0.0308084	0.0772913	Q6ZRP7	Sulfhydryl oxidase 2 [OS=Homo sapiens]	18	11	0	1.12638
S100A7	9.16047	2.19287	0.425197	0.030864	0.077346	P31151	Protein S100-A7 [OS=Homo sapiens]	48	6	0	1.34276
IDH1	11.0527	2.18984	0.168667	0.0310911	0.0778298	O75874	Isocitrate dehydrogenase [NADP] cytoplasmic [OS=Homo sapiens]	30	12	0	1.12402
PIP	9.85676	2.18824	0.32876	0.0312107	0.0780438	P12273	Prolactin-inducible protein [OS=Homo sapiens]	64	8	0	1.25593
PLG	17.855	-2.18772	-0.0804665	0.0312498	0.0780451	P00747	Plasminogen [OS=Homo sapiens]	77	77	0	0.945752
SUSD2	7.07966	2.18733	0.15603	0.0312794	0.0780451	Q9UGT4	Sushi domain-containing protein 2 [OS=Homo sapiens]	4	2	0.167	1.11422
PA2G4	8.77777	-2.18551	-0.279074	0.0314172	0.0783033	Q9UQ80	Proliferation-associated protein 2G4 [OS=Homo sapiens]	28	11	0	0.82412
FKBP3	6.67879	-2.18478	-0.42022	0.0314722	0.0783552	Q00688	Peptidyl-prolyl cis-trans isomerase FKBP3 [OS=Homo sapiens]	7	2	0.167	0.747311
PGLYRP2	14.3921	2.18025	0.105749	0.0318171	0.0791278	Q96PD5	N-acetylmuramoyl-L-alanine amidase [OS=Homo sapiens]	57	20	0	1.07605
CRYAB	7.75264	2.17748	0.213407	0.0320296	0.0795696	P02511	Alpha-crystallin B chain [OS=Homo sapiens]	11	2	0.333	1.15942
COL5A1	11.2041	2.175	0.309739	0.0322204	0.0799569	P20908	Collagen alpha-1(V) chain [OS=Homo sapiens]	6	10	0	1.23948
AXL	9.43768	2.17116	0.160254	0.0325183	0.0806088	P30530	Tyrosine-protein kinase receptor UFO [OS=Homo sapiens]	7	5	0	1.11748
CCT5	8.19138	-2.16641	-0.288739	0.0328905	0.0814431	P48643	T-complex protein 1 subunit epsilon [OS=Homo sapiens]	10	7	0	0.818617
ISOC1	8.2418	-2.16477	-0.135325	0.0330202	0.0816759	Q96CN7	Isochorismatase domain-containing protein 1 [OS=Homo sapiens]	7	2	0.333	0.910465
DYNC1I2	4.80194	-2.16427	-0.273904	0.0330598	0.0816855	Q13409	Cytoplasmic dynein 1 intermediate chain 2 [OS=Homo sapiens]	2	1	0.5	0.827078
PDGFC	6.00949	2.16035	0.144409	0.0333709	0.0823653	Q9NRA1	Platelet-derived growth factor C [OS=Homo sapiens]	7	2	0.5	1.10528
GLB1	7.8847	-2.15861	-0.132065	0.0335099	0.0826192	P16278	Beta-galactosidase [OS=Homo sapiens]	3	2	0.333	0.912524
CASP14	10.8494	2.15744	0.274443	0.0336036	0.0827611	P31944	Caspase-14 [OS=Homo sapiens]	43	18	0	1.20953
CCT4	8.28045	-2.15123	-0.2876	0.0341049	0.0839053	P50991	T-complex protein 1 subunit delta [OS=Homo sapiens]	12	7	0	0.819264
PODXL	9.90888	-2.15061	-0.135254	0.0341555	0.0839397	O00592	Podocalyxin [OS=Homo sapiens]	13	7	0	0.91051
CDA	8.82891	-2.1492	-0.156347	0.0342704	0.0841317	P32320	Cytidine deaminase [OS=Homo sapiens]	32	3	0	0.897294
IGLL1	7.86279	-2.14621	-0.216633	0.0345146	0.0846137	P15814	Immunoglobulin lambda-like polypeptide 1 [OS=Homo sapiens]	11	1	0.667	0.860572
PARK7	11.3638	-2.14589	-0.245446	0.0345407	0.0846137	Q99497	Parkinson disease protein 7 [OS=Homo sapiens]	57	12	0	0.843555
THY1	7.52716	2.1436	0.131323	0.0347298	0.084986	P04216	Thy-1 membrane glycoprotein [OS=Homo sapiens]	6	1	0.167	1.0953
HLA-DRB1	9.26933	2.14248	0.279758	0.0348218	0.0851199	P01911	HLA class II histocompatibility antigen, DRB1 beta chain [OS=Homo sapiens]	25	4	0	1.21399
BCAM	9.13804	2.13996	0.137595	0.0350313	0.0855406	P50895	Basal cell adhesion molecule [OS=Homo sapiens]	22	11	0	1.10007
ACTR5	7.09814	2.13887	0.234825	0.0351218	0.0856701	Q9H9F9	Actin-related protein 5 [OS=Homo sapiens]	1	1	0.333	1.17676
HBQ1	7.77607	2.13799	0.291815	0.0351954	0.0857584	P09105	Hemoglobin subunit theta-1 [OS=Homo sapiens]	56	6	0.5	1.22418
SLC3A2	12.458	2.13594	0.0965454	0.0353669	0.0860845	P08195	Amino acid transporter heavy chain SLC3A2 [OS=Homo sapiens]	25	16	0	1.06921
SNX3	5.47084	-2.13293	-0.132841	0.0356201	0.0865771	O60493	Sorting nexin-3 [OS=Homo sapiens]	11	2	0.667	0.912034
MAN2A2	11.5123	2.13263	0.126041	0.0356449	0.0865771	P49641	Alpha-mannosidase 2x [OS=Homo sapiens]	21	20	0	1.09129
PRF1	7.1948	-2.1311	-0.201371	0.0357745	0.0867997	P14222	Perforin-1 [OS=Homo sapiens]	2	1	0.167	0.869724
USP7	8.56654	2.12817	0.15585	0.0360233	0.0873108	Q93009	Ubiquitin carboxyl-terminal hydrolase 7 [OS=Homo sapiens]	1	2	0.667	1.11408
CCDC144A	8.56076	2.12379	0.307908	0.0363986	0.0880875	A2RUR9	Coiled-coil domain-containing protein 144A [OS=Homo sapiens]	1	1	0.5	1.23791
H4C1; H4C11; H4C12; H4C13; H4C14; H4C15; H4C16; H4C2; H4C3; H4C4; H4C5; H4C6; H4C8; H4C9	10.2933	-2.12351	-0.386169	0.0364221	0.0880875	P62805	Histone H4 [OS=Homo sapiens]	62	8	0	0.765159
VAPA	6.82571	-2.12276	-0.332193	0.0364867	0.0880875	Q9P0L0	Vesicle-associated membrane protein-associated protein A [OS=Homo sapiens]	16	4	0.167	0.794328
PRKCSH	11.9863	2.12258	0.12325	0.0365027	0.0880875	P14314	Glucosidase 2 subunit beta [OS=Homo sapiens]	22	12	0	1.08919
GAS6	10.1069	2.12219	0.129014	0.0365363	0.0880875	Q14393	Growth arrest-specific protein 6 [OS=Homo sapiens]	19	10	0	1.09355
EPS15L1	6.08945	-2.11825	-0.171552	0.0368774	0.0888164	Q9UBC2	Epidermal growth factor receptor substrate 15-like 1 [OS=Homo sapiens]	5	4	0.5	0.887887
NECTIN3	6.16969	2.11563	0.296239	0.0371059	0.0892728	Q9NQS3	Nectin-3 [OS=Homo sapiens]	4	1	0	1.22794
SERPINF1	15.3135	-2.11492	-0.12028	0.037168	0.0893283	P36955	Pigment epithelium-derived factor [OS=Homo sapiens]	51	27	0	0.920009
PSMB9	6.56969	-2.1139	-0.126209	0.037257	0.089448	P28065	Proteasome subunit beta type-9 [OS=Homo sapiens]	9	2	0.5	0.916236
COMP	14.233	2.1128	0.156526	0.037354	0.0895869	P49747	Cartilage oligomeric matrix protein [OS=Homo sapiens]	57	37	0	1.1146
RHCE	8.34105	-2.11128	-0.176736	0.037487	0.0897198	P18577	Blood group Rh(CE) polypeptide [OS=Homo sapiens]	2	1	0.5	0.884702
ACAT2	7.78312	2.11124	0.234237	0.0374913	0.0897198	Q9BWD1	Acetyl-CoA acetyltransferase, cytosolic [OS=Homo sapiens]	5	2	0	1.17628
FNBP1L	3.41953	-2.11083	-0.24461	0.037527	0.0897198	Q5T0N5	Formin-binding protein 1-like [OS=Homo sapiens]	2	1	0.667	0.844044
KRT75	9.94234	-2.10277	-0.488166	0.0382448	0.0913404	O95678	Keratin, type II cytoskeletal 75 [OS=Homo sapiens]	31	5	0.667	0.712931
ACO1	8.58007	2.10155	0.195383	0.0383542	0.0915062	P21399	Cytoplasmic aconitate hydratase [OS=Homo sapiens]	5	6	0	1.14503
MACO1	10.1806	2.09871	0.199979	0.0386104	0.0920215	Q8N5G2	Macoilin [OS=Homo sapiens]	1	1	0	1.14868
SPTA1	12.6656	-2.09619	-0.242667	0.0388383	0.0924684	P02549	Spectrin alpha chain, erythrocytic 1 [OS=Homo sapiens]	30	64	0	0.845181
ME1	8.17753	2.09323	0.151136	0.039109	0.0930161	P48163	NADP-dependent malic enzyme [OS=Homo sapiens]	7	4	0	1.11044
DSC2	10.0274	2.09196	0.136969	0.0392247	0.0931944	Q02487	Desmocollin-2 [OS=Homo sapiens]	13	9	0	1.09959
DEFB1	8.6686	2.08893	0.203594	0.039504	0.0937606	P60022	Beta-defensin 1 [OS=Homo sapiens]	10	1	0.333	1.15156
PTGFRN	6.14367	2.08821	0.153472	0.0395699	0.0938196	Q9P2B2	Prostaglandin F2 receptor negative regulator [OS=Homo sapiens]	2	2	0	1.11224
H1-0	7.64786	-2.08599	-0.502106	0.039776	0.0942106	P07305	Histone H1.0 [OS=Homo sapiens]	14	3	0.5	0.706075
ATP6AP2	6.78572	2.08267	0.124873	0.0400849	0.0948442	O75787	Renin receptor [OS=Homo sapiens]	2	1	0.333	1.09041
HPN	6.4582	-2.08216	-0.0946951	0.0401326	0.0948588	P05981	Serine protease hepsin [OS=Homo sapiens]	2	1	0.5	0.93647
HSP90AB1	8.59102	-2.08117	-0.236309	0.0402252	0.0949408	P08238	Heat shock protein HSP 90-beta [OS=Homo sapiens]	20	3	0	0.848914
RHOG	6.53639	-2.0809	-0.143464	0.0402502	0.0949408	P84095	Rho-related GTP-binding protein RhoG [OS=Homo sapiens]	9	1	0.667	0.905343
SPTB	12.3288	-2.07888	-0.248723	0.0404401	0.0952903	P11277	Spectrin beta chain, erythrocytic [OS=Homo sapiens]	35	64	0	0.841641
KRT80	10.6532	2.07793	0.200938	0.0405295	0.0954027	Q6KB66	Keratin, type II cytoskeletal 80 [OS=Homo sapiens]	34	17	0	1.14945
MGAT5	10.6041	2.0765	0.112898	0.0406649	0.0956232	Q09328	Alpha-1,6-mannosylglycoprotein 6-beta-N-acetylglucosaminyltransferase A [OS=Homo sapiens]	16	10	0	1.0814
XXYLT1	7.79054	2.07368	0.180591	0.0409324	0.0961533	Q8NBI6	Xyloside xylosyltransferase 1 [OS=Homo sapiens]	6	2	0.333	1.13335
INHBE	10.4276	2.07146	0.185542	0.0411445	0.0965113	P58166	Inhibin beta E chain [OS=Homo sapiens]	18	6	0	1.13724
HNRNPA2B1	8.11261	-2.0712	-0.243467	0.0411691	0.0965113	P22626	Heterogeneous nuclear ribonucleoproteins A2/B1 [OS=Homo sapiens]	23	7	0.167	0.844713
NCAN	9.01875	2.07074	0.216936	0.0412133	0.0965159	O14594	Neurocan core protein [OS=Homo sapiens]	4	5	0	1.16226
PDIA5	8.1811	-2.06905	-0.240342	0.041375	0.0967955	Q14554	Protein disulfide-isomerase A5 [OS=Homo sapiens]	3	2	0	0.846545
ERBB2	7.00023	2.0666	0.113227	0.041611	0.0972481	P04626	Receptor tyrosine-protein kinase erbB-2 [OS=Homo sapiens]	2	3	0.333	1.08164
CNTN6	8.89185	2.06607	0.244175	0.0416623	0.0972688	Q9UQ52	Contactin-6 [OS=Homo sapiens]	8	7	0	1.18442
LAMP1	11.8448	2.05715	0.124142	0.0425311	0.099196	P11279	Lysosome-associated membrane glycoprotein 1 [OS=Homo sapiens]	10	5	0	1.08986
PLXNA1	8.19019	2.05117	0.119505	0.0431231	0.100407	Q9UIW2	Plexin-A1 [OS=Homo sapiens]	3	5	0.167	1.08636
ADD1	7.12202	-2.05102	-0.192624	0.043138	0.100407	P35611	Alpha-adducin [OS=Homo sapiens]	4	2	0.667	0.875013
CASP6	5.29459	-2.04381	-0.359987	0.0438605	0.101985	P55212	Caspase-6 [OS=Homo sapiens]	10	2	0.667	0.779171
PLEKHA7	9.60984	-2.04221	-0.19732	0.0440222	0.102238	Q6IQ23	Pleckstrin homology domain-containing family A member 7 [OS=Homo sapiens]	1	1	0	0.872169
ADD2	9.1009	-2.04185	-0.189322	0.0440588	0.102238	P35612	Beta-adducin [OS=Homo sapiens]	6	4	0.333	0.877018
CACNA2D1	13.3934	2.04091	0.156282	0.0441539	0.102322	P54289	Voltage-dependent calcium channel subunit alpha-2/delta-1 [OS=Homo sapiens]	29	31	0	1.11441
CD59	9.28704	2.04041	0.153577	0.0442052	0.102322	P13987	CD59 glycoprotein [OS=Homo sapiens]	23	3	0	1.11232
ANK1	11.4374	-2.04017	-0.229481	0.044229	0.102322	P16157	Ankyrin-1 [OS=Homo sapiens]	21	31	0	0.852942
RAB39A	8.24768	2.03682	0.0837793	0.0445715	0.102872	Q14964	Ras-related protein Rab-39A [OS=Homo sapiens]	9	1	0.5	1.05979
IGLV2-8	10.3646	-2.03638	-0.223988	0.0446156	0.102872	P01709	Immunoglobulin lambda variable 2-8 [OS=Homo sapiens]	14	1	0	0.856195
PPP6C	4.89373	-2.03638	-0.301761	0.044616	0.102872	O00743	Serine/threonine-protein phosphatase 6 catalytic subunit [OS=Homo sapiens]	3	1	0.333	0.811262
HMCN2	12.33	2.03608	0.230242	0.0446468	0.102872	Q8NDA2	Hemicentin-2 [OS=Homo sapiens]	12	54	0	1.17303
UBASH3B	7.0686	-2.03456	-0.14069	0.0448025	0.103127	Q8TF42	Ubiquitin-associated and SH3 domain-containing protein B [OS=Homo sapiens]	3	2	0.667	0.907085
COL5A3	4.82383	2.03363	0.181002	0.044899	0.103245	P25940	Collagen alpha-3(V) chain [OS=Homo sapiens]	1	1	0.5	1.13367
C8G	14.5657	2.02462	0.0813224	0.0458348	0.105291	P07360	Complement component C8 gamma chain [OS=Homo sapiens]	71	13	0	1.05799
TMEM132A	8.21441	2.02148	0.211654	0.0461649	0.105943	Q24JP5	Transmembrane protein 132A [OS=Homo sapiens]	2	2	0	1.15801
COLGALT1	6.73134	2.01974	0.100088	0.046349	0.106149	Q8NBJ5	Procollagen galactosyltransferase 1 [OS=Homo sapiens]	2	1	0.5	1.07184
DPEP2	12.2243	2.01935	0.11985	0.0463904	0.106149	Q9H4A9	Dipeptidase 2 [OS=Homo sapiens]	33	12	0	1.08662
PDHA1	5.50257	-2.01932	-0.143355	0.0463937	0.106149	P08559	Pyruvate dehydrogenase E1 component subunit alpha, somatic form, mitochondrial [OS=Homo sapiens]	2	1	0.667	0.905411
AP2A1	3.30949	-2.01812	-0.400742	0.0465205	0.106333	O95782	AP-2 complex subunit alpha-1 [OS=Homo sapiens]	1	1	0.5	0.757468
USP9Y	4.2595	-2.01329	-0.228397	0.047036	0.107404	O00507	Probable ubiquitin carboxyl-terminal hydrolase FAF-Y [OS=Homo sapiens]	0	1	0.667	0.853583
CUL9	5.03463	-2.00799	-0.128267	0.0476068	0.108515	Q8IWT3	Cullin-9 [OS=Homo sapiens]	0	1	0.667	0.91493
MBL2	13.6711	-2.00789	-0.293616	0.0476177	0.108515	P11226	Mannose-binding protein C [OS=Homo sapiens]	63	15	0	0.815855
ERAP2	12.2928	2.00629	0.294569	0.0477913	0.108803	Q6P179	Endoplasmic reticulum aminopeptidase 2 [OS=Homo sapiens]	28	27	0	1.22652
PLXDC1	10.4225	2.00557	0.160369	0.0478698	0.108873	Q8IUK5	Plexin domain-containing protein 1 [OS=Homo sapiens]	21	8	0	1.11757
JCHAIN	11.8517	-2.00366	-0.276073	0.0480776	0.109237	P01591	Immunoglobulin J chain [OS=Homo sapiens]	43	7	0	0.825836
PTGS1	4.63757	-2.00288	-0.245383	0.0481635	0.109323	P23219	Prostaglandin G/H synthase 1 [OS=Homo sapiens]	4	2	0.667	0.843592
IGLV1-51	10.847	-2.002	-0.26477	0.048259	0.109432	P01701	Immunoglobulin lambda variable 1-51 [OS=Homo sapiens]	38	4	0	0.832332
PDCD10	4.8943	-2.00107	-0.201947	0.0483619	0.109557	Q9BUL8	Programmed cell death protein 10 [OS=Homo sapiens]	5	1	0.5	0.869376
TRIM7	7.73999	2.00021	0.217878	0.0484561	0.109661	Q9C029	E3 ubiquitin-protein ligase TRIM7 [OS=Homo sapiens]	3	1	0.5	1.16302
KRT39	8.44817	-1.9996	-0.687802	0.0485237	0.109669	Q6A163	Keratin, type I cytoskeletal 39 [OS=Homo sapiens]	3	2	0.667	0.620799
GP9	7.31141	-1.99868	-0.231338	0.0486246	0.109669	P14770	Platelet glycoprotein IX [OS=Homo sapiens]	10	2	0.5	0.851845
HRNR	12.3104	1.99847	0.245802	0.0486478	0.109669	Q86YZ3	Hornerin [OS=Homo sapiens]	38	48	0	1.18575
THBS1	16.2195	-1.99844	-0.176234	0.0486511	0.109669	P07996	Thrombospondin-1 [OS=Homo sapiens]	71	79	0	0.88501
APOH	17.0805	-1.99032	-0.12375	0.0495539	0.111594	P02749	Beta-2-glycoprotein 1 [OS=Homo sapiens]	86	30	0	0.917799
CFH	18.8061	1.98892	0.0594677	0.0497114	0.111838	P08603	Complement factor H [OS=Homo sapiens]	73	99	0	1.04208
CDH1	12.8256	1.98584	0.1138	0.0500586	0.112509	P12830	Cadherin-1 [OS=Homo sapiens]	16	14	0	1.08207
GPNMB	11.0444	1.98528	0.12759	0.0501216	0.11254	Q14956	Transmembrane glycoprotein NMB [OS=Homo sapiens]	9	4	0	1.09247
HNRNPC	7.1951	1.97997	0.268112	0.0507256	0.113785	P07910	Heterogeneous nuclear ribonucleoproteins C1/C2 [OS=Homo sapiens]	17	6	0	1.20423
LGALS1	9.86092	-1.97945	-0.127859	0.0507854	0.113807	P09382	Galectin-1 [OS=Homo sapiens]	33	4	0	0.915189
FABP4	8.39203	1.97814	0.142432	0.0509355	0.114032	P15090	Fatty acid-binding protein, adipocyte [OS=Homo sapiens]	7	1	0.167	1.10376
SAA2	11.8792	-1.97683	-0.336096	0.0510858	0.114216	P0DJI9	Serum amyloid A-2 protein [OS=Homo sapiens]	59	4	0	0.792182
P0DOX3	11.4936	1.97655	0.262909	0.0511179	0.114216	P0DOX3	Immunoglobulin delta heavy chain [OS=Homo sapiens]	20	2	0	1.1999
RBPJ	6.92118	-1.96545	-0.182566	0.0524082	0.116866	Q06330	Recombining binding protein suppressor of hairless [OS=Homo sapiens]	4	1	0	0.881134
HEXB	11.0421	1.96528	0.126231	0.0524292	0.116866	P07686	Beta-hexosaminidase subunit beta [OS=Homo sapiens]	22	12	0	1.09144
UBE2N	8.85218	-1.96504	-0.238647	0.0524571	0.116866	P61088	Ubiquitin-conjugating enzyme E2 N [OS=Homo sapiens]	49	8	0	0.84754
RASA3	7.32528	-1.96382	-0.178433	0.052601	0.117073	Q14644	Ras GTPase-activating protein 3 [OS=Homo sapiens]	5	4	0.333	0.883662
ADH4	8.34075	1.96063	0.287426	0.0529777	0.117797	P08319	All-trans-retinol dehydrogenase [NAD(+)] ADH4 [OS=Homo sapiens]	16	5	0	1.22046
HPCAL1	8.08481	-1.95875	-0.144905	0.0532008	0.118178	P37235	Hippocalcin-like protein 1 [OS=Homo sapiens]	20	4	0	0.904439
GNG5	6.11824	-1.95767	-0.125242	0.0533297	0.118311	P63218	Guanine nucleotide-binding protein G(I)/G(S)/G(O) subunit gamma-5 [OS=Homo sapiens]	24	2	0.5	0.91685
MROH1	9.60114	1.95739	0.173357	0.0533639	0.118311	Q8NDA8	Maestro heat-like repeat-containing protein family member 1 [OS=Homo sapiens]	0	1	0	1.12768
PFKP	7.42818	-1.95579	-0.282569	0.0535549	0.118619	Q01813	ATP-dependent 6-phosphofructokinase, platelet type [OS=Homo sapiens]	7	2	0	0.822126
P0DOX2	13.8182	-1.95258	-0.337841	0.0539403	0.119357	P0DOX2	Immunoglobulin alpha-2 heavy chain [OS=Homo sapiens]	38	5	0	0.791224
ALPL	11.0181	1.95142	0.291001	0.0540796	0.11955	P05186	Alkaline phosphatase, tissue-nonspecific isozyme [OS=Homo sapiens]	30	15	0	1.22349
ACTC1	8.36522	-1.95056	-0.246828	0.0541833	0.119664	P68032	Actin, alpha cardiac muscle 1 [OS=Homo sapiens]	46	5	0.167	0.842747
NAGPA	9.08724	1.94971	0.129443	0.0542866	0.119776	Q9UK23	N-acetylglucosamine-1-phosphodiester alpha-N-acetylglucosaminidase [OS=Homo sapiens]	13	8	0	1.09387
CPN2	14.7956	-1.94482	-0.0892112	0.0548822	0.120973	P22792	Carboxypeptidase N subunit 2 [OS=Homo sapiens]	41	19	0	0.940037
FCRL1	7.17881	1.9434	0.117671	0.055055	0.121185	Q96LA6	Fc receptor-like protein 1 [OS=Homo sapiens]	3	2	0.5	1.08498
ANTXR1	10.2321	-1.94307	-0.151262	0.0550964	0.121185	Q9H6X2	Anthrax toxin receptor 1 [OS=Homo sapiens]	18	9	0	0.900462
SLURP1	8.04447	1.94274	0.126309	0.0551371	0.121185	P55000	Secreted Ly-6/uPAR-related protein 1 [OS=Homo sapiens]	16	2	0.333	1.0915
RBP2	6.84061	1.94106	0.205147	0.0553426	0.121369	P50120	Retinol-binding protein 2 [OS=Homo sapiens]	7	1	0.167	1.1528
LIFR	5.08568	1.94095	0.113819	0.0553564	0.121369	P42702	Leukemia inhibitory factor receptor [OS=Homo sapiens]	2	2	0.667	1.08209
APOA2	15.7371	-1.94076	-0.191931	0.0553799	0.121369	P02652	Apolipoprotein A-II [OS=Homo sapiens]	74	13	0	0.875433
HNRNPD	6.12931	-1.93984	-0.213642	0.0554928	0.121463	Q14103	Heterogeneous nuclear ribonucleoprotein D0 [OS=Homo sapiens]	6	2	0.167	0.862357
DPP7	8.40063	-1.93955	-0.132123	0.0555288	0.121463	Q9UHL4	Dipeptidyl peptidase 2 [OS=Homo sapiens]	16	7	0.167	0.912488
TWSG1	7.78748	1.93774	0.105923	0.0557529	0.121792	Q9GZX9	Twisted gastrulation protein homolog 1 [OS=Homo sapiens]	24	4	0.333	1.07618
CELA2A	6.27356	1.93747	0.0995119	0.0557858	0.121792	P08217	Chymotrypsin-like elastase family member 2A [OS=Homo sapiens]	7	2	0.667	1.07141
THOP1	9.79608	1.93663	0.182487	0.0558911	0.121902	P52888	Thimet oligopeptidase [OS=Homo sapiens]	19	12	0.333	1.13484
ADAMDEC1	10.587	-1.93585	-0.133807	0.0559869	0.121902	O15204	ADAM DEC1 [OS=Homo sapiens]	23	9	0	0.911423
TF	17.0614	1.93578	0.130559	0.0559961	0.121902	P02787	Serotransferrin [OS=Homo sapiens]	78	71	0	1.09472
TXNDC12	4.62866	-1.92835	-0.163996	0.0569268	0.12381	O95881	Thioredoxin domain-containing protein 12 [OS=Homo sapiens]	5	1	0.5	0.892549
GUCA2A	9.13682	1.92619	0.176185	0.0571998	0.124286	Q02747	Guanylin [OS=Homo sapiens]	18	3	0	1.12989
APOD	15.0758	-1.92331	-0.135496	0.0575653	0.124962	P05090	Apolipoprotein D [OS=Homo sapiens]	54	14	0	0.910356
ZG16	8.76108	-1.92119	-0.118541	0.0578358	0.12543	O60844	Zymogen granule membrane protein 16 [OS=Homo sapiens]	32	4	0	0.921119
NRXN3	8.98219	1.91903	0.139533	0.0581112	0.125816	Q9Y4C0	Neurexin-3 [OS=Homo sapiens]	6	7	0	1.10155
PTPA	7.89236	-1.91893	-0.23115	0.0581241	0.125816	Q15257	Serine/threonine-protein phosphatase 2A activator [OS=Homo sapiens]	11	4	0.167	0.851955
CYFIP1	8.71369	-1.91788	-0.238565	0.0582594	0.12599	Q7L576	Cytoplasmic FMR1-interacting protein 1 [OS=Homo sapiens]	5	3	0.167	0.847588
DDAH2	6.97088	-1.91594	-0.120682	0.0585094	0.126411	O95865	Putative hydrolase DDAH2 [OS=Homo sapiens]	9	3	0.167	0.919753
VEGFD	7.97311	-1.91394	-0.140327	0.0587684	0.126749	O43915	Vascular endothelial growth factor D [OS=Homo sapiens]	7	3	0.333	0.907314
P0DOX7	14.8819	-1.91387	-0.190997	0.0587765	0.126749	P0DOX7	Immunoglobulin kappa light chain [OS=Homo sapiens]	75	4	0	0.876
HMGB2	7.06433	-1.91332	-0.129613	0.058848	0.126784	P26583	High mobility group protein B2 [OS=Homo sapiens]	13	2	0.667	0.914076
CTSH	10.7125	1.91041	0.161912	0.0592267	0.127479	P09668	Pro-cathepsin H [OS=Homo sapiens]	23	8	0	1.11877
APOF	12.5225	-1.9073	-0.0945285	0.0596326	0.128233	Q13790	Apolipoprotein F [OS=Homo sapiens]	23	7	0	0.936578
RAB35	6.89115	-1.9031	-0.13514	0.0601862	0.129264	Q15286	Ras-related protein Rab-35 [OS=Homo sapiens]	15	1	0.667	0.910581
SCFD1	5.47388	-1.9028	-0.305147	0.0602251	0.129264	Q8WVM8	Sec1 family domain-containing protein 1 [OS=Homo sapiens]	3	1	0	0.80936
PLOD3	7.38552	1.90184	0.106799	0.0603526	0.129416	O60568	Multifunctional procollagen lysine hydroxylase and glycosyltransferase LH3 [OS=Homo sapiens]	5	4	0.333	1.07684
TUBA8	8.79581	-1.89858	-0.227267	0.0607855	0.13017	Q9NY65	Tubulin alpha-8 chain [OS=Homo sapiens]	33	5	0.167	0.854251
GDI1	8.96523	-1.89834	-0.0993391	0.060818	0.13017	P31150	Rab GDP dissociation inhibitor alpha [OS=Homo sapiens]	20	3	0.5	0.93346
CRISP3	13.9497	1.89715	0.134071	0.0609763	0.130387	P54108	Cysteine-rich secretory protein 3 [OS=Homo sapiens]	40	8	0	1.09739
MFAP5	7.70705	-1.89583	-0.143381	0.0611535	0.130396	Q13361	Microfibrillar-associated protein 5 [OS=Homo sapiens]	13	2	0.167	0.905395
FGFR4	8.14936	-1.8958	-0.180901	0.061157	0.130396	P22455	Fibroblast growth factor receptor 4 [OS=Homo sapiens]	7	3	0.167	0.882152
DCBLD1	7.34709	1.89553	0.100434	0.0611937	0.130396	Q8N8Z6	Discoidin, CUB and LCCL domain-containing protein 1 [OS=Homo sapiens]	7	4	0.167	1.0721
EFNA1	8.60918	1.89542	0.178212	0.0612084	0.130396	P20827	Ephrin-A1 [OS=Homo sapiens]	13	3	0	1.13148
CSF1	8.89146	1.89016	0.101598	0.061916	0.13178	P09603	Macrophage colony-stimulating factor 1 [OS=Homo sapiens]	8	4	0.167	1.07296
GSTO1	11.0342	-1.88786	-0.177028	0.0622291	0.132172	P78417	Glutathione S-transferase omega-1 [OS=Homo sapiens]	43	16	0	0.884523
YWHAB	9.48005	-1.88756	-0.171662	0.0622698	0.132172	P31946	14-3-3 protein beta/alpha [OS=Homo sapiens]	44	4	0.167	0.887819
MDH2	7.21165	-1.88753	-0.14929	0.0622731	0.132172	P40926	Malate dehydrogenase, mitochondrial [OS=Homo sapiens]	16	4	0.333	0.901694
DTD1	7.13599	-1.88633	-0.114378	0.0624373	0.13226	Q8TEA8	D-aminoacyl-tRNA deacylase 1 [OS=Homo sapiens]	4	1	0.667	0.923781
LGALS3BP	14.6099	1.88596	0.190403	0.0624867	0.13226	Q08380	Galectin-3-binding protein [OS=Homo sapiens]	45	24	0	1.14108
KRT35	7.75108	-1.88595	-0.346463	0.062488	0.13226	Q92764	Keratin, type I cuticular Ha5 [OS=Homo sapiens]	23	5	0.333	0.78651
TGM3	11.1069	1.88526	0.210294	0.0625828	0.132338	Q08188	Protein-glutamine gamma-glutamyltransferase E [OS=Homo sapiens]	28	22	0	1.15692
HSPA5	14.3891	1.88174	0.0733841	0.063065	0.133234	P11021	Endoplasmic reticulum chaperone BiP [OS=Homo sapiens]	56	36	0	1.05218
MARCKS	9.10884	-1.87823	-0.156715	0.0635485	0.134132	P29966	Myristoylated alanine-rich C-kinase substrate [OS=Homo sapiens]	16	4	0.5	0.897066
PLA2G1B	7.16859	1.87397	0.139805	0.0641401	0.135256	P04054	Phospholipase A2 [OS=Homo sapiens]	14	2	0.333	1.10176
ADA	7.44245	-1.87145	-0.0846048	0.064493	0.135875	P00813	Adenosine deaminase [OS=Homo sapiens]	7	2	0.667	0.943043
SRI	7.81356	-1.869	-0.247699	0.0648367	0.136473	P30626	Sorcin [OS=Homo sapiens]	14	3	0	0.842239
IFT122	8.67326	-1.86687	-0.116187	0.065137	0.136979	Q9HBG6	Intraflagellar transport protein 122 homolog [OS=Homo sapiens]	1	1	0.667	0.922623
IGLV5-45	7.80414	-1.85857	-0.217954	0.0663172	0.139333	A0A087WSX0	Immunoglobulin lambda variable 5-45 [OS=Homo sapiens]	25	1	0.667	0.859784
EXOC3	3.72463	-1.85683	-0.211481	0.0665673	0.13973	O60645	Exocyst complex component 3 [OS=Homo sapiens]	2	1	0.5	0.86365
IL18	6.58378	-1.85467	-0.22587	0.0668788	0.140255	Q14116	Interleukin-18 [OS=Homo sapiens]	8	2	0.167	0.855079
ADH5	9.16361	-1.85404	-0.16687	0.0669702	0.140318	P11766	Alcohol dehydrogenase class-3 [OS=Homo sapiens]	13	5	0	0.890773
IGKV1-16	8.58982	-1.85167	-0.23443	0.0673134	0.140908	P04430	Immunoglobulin kappa variable 1-16 [OS=Homo sapiens]	15	1	0.333	0.850021
CHI3L1	9.10461	1.84713	0.213964	0.0679757	0.142165	P36222	Chitinase-3-like protein 1 [OS=Homo sapiens]	11	5	0	1.15987
WFIKKN2	7.63595	1.84069	0.105372	0.0689228	0.144014	Q8TEU8	WAP, Kazal, immunoglobulin, Kunitz and NTR domain-containing protein 2 [OS=Homo sapiens]	7	4	0.333	1.07577
SERPINA11	11.8764	1.83895	0.131403	0.069181	0.144422	Q86U17	Serpin A11 [OS=Homo sapiens]	27	12	0	1.09536
GCNT2	6.52407	-1.83731	-0.103541	0.0694255	0.1448	Q8N0V5	N-acetyllactosaminide beta-1,6-N-acetylglucosaminyl-transferase [OS=Homo sapiens]	4	2	0.333	0.930746
RAB27A	5.6405	-1.83664	-0.206912	0.0695247	0.144875	P51159	Ras-related protein Rab-27A [OS=Homo sapiens]	13	1	0.333	0.86639
MYOF	6.71111	-1.83605	-0.615332	0.0696128	0.144926	Q9NZM1	Myoferlin [OS=Homo sapiens]	0	1	0.5	0.65278
LORICRIN	7.76103	-1.83234	-0.144838	0.0701684	0.14595	P23490	Loricrin [OS=Homo sapiens]	7	2	0.5	0.904481
FGFBP2	9.71254	-1.83125	-0.218197	0.0703332	0.14616	Q9BYJ0	Fibroblast growth factor-binding protein 2 [OS=Homo sapiens]	45	8	0	0.859639
HEXA	10.8139	1.83004	0.103807	0.0705144	0.146348	P06865	Beta-hexosaminidase subunit alpha [OS=Homo sapiens]	22	11	0	1.07461
LYZ	13.1539	1.8298	0.118294	0.0705516	0.146348	P61626	Lysozyme C [OS=Homo sapiens]	68	10	0	1.08545
CHGB	9.51615	1.82925	0.176729	0.0706341	0.146387	P05060	Secretogranin-1 [OS=Homo sapiens]	8	4	0	1.13032
IL7R	8.55824	1.82859	0.134683	0.0707346	0.146462	P16871	Interleukin-7 receptor subunit alpha [OS=Homo sapiens]	6	3	0.5	1.09785
IGF2	10.9622	1.82667	0.121116	0.0710252	0.146931	P01344	Insulin-like growth factor II [OS=Homo sapiens]	27	4	0	1.08758
TXN	10.7707	-1.82529	-0.195375	0.0712348	0.147232	P10599	Thioredoxin [OS=Homo sapiens]	51	6	0	0.873346
RPS21	4.66988	-1.82281	-0.174636	0.071613	0.14788	P63220	Small ribosomal subunit protein eS21 [OS=Homo sapiens]	23	2	0.667	0.885991
EPS15	5.82287	-1.82147	-0.0913993	0.0718187	0.148171	P42566	Epidermal growth factor receptor substrate 15 [OS=Homo sapiens]	2	2	0.667	0.938612
RANBP1	8.18151	-1.81451	-0.24093	0.0728921	0.150069	P43487	Ran-specific GTPase-activating protein [OS=Homo sapiens]	28	5	0.167	0.8462
FGFR3	5.58408	-1.81442	-0.0987863	0.0729053	0.150069	P22607	Fibroblast growth factor receptor 3 [OS=Homo sapiens]	3	1	0.333	0.933818
IGKV2-30	10.025	-1.81422	-0.206569	0.0729358	0.150069	P06310	Immunoglobulin kappa variable 2-30 [OS=Homo sapiens]	45	2	0	0.866596
GSTP1	10.6224	-1.81298	-0.178399	0.0731287	0.150331	P09211	Glutathione S-transferase P [OS=Homo sapiens]	40	7	0	0.883683
VPS25	5.53757	-1.80971	-0.282901	0.0736395	0.151245	Q9BRG1	Vacuolar protein-sorting-associated protein 25 [OS=Homo sapiens]	10	2	0.5	0.821937
ATRN	16.0865	1.80829	0.07315	0.0738609	0.151564	O75882	Attractin [OS=Homo sapiens]	44	59	0	1.05201
MGAT1	10.4059	1.80426	0.0880211	0.0744955	0.152729	P26572	Alpha-1,3-mannosyl-glycoprotein 2-beta-N-acetylglucosaminyltransferase [OS=Homo sapiens]	17	8	0	1.06291
VTA1	7.0276	-1.80246	-0.153892	0.0747807	0.153176	Q9NP79	Vacuolar protein sorting-associated protein VTA1 homolog [OS=Homo sapiens]	5	2	0.5	0.898823
PTRHD1	5.82976	-1.80131	-0.192228	0.0749634	0.153414	Q6GMV3	Putative peptidyl-tRNA hydrolase PTRHD1 [OS=Homo sapiens]	6	1	0.333	0.875253
CD5L	14.0534	-1.80042	-0.195643	0.075104	0.153564	O43866	CD5 antigen-like [OS=Homo sapiens]	64	22	0	0.873184
OLFML1	7.20448	1.7999	0.1186	0.0751876	0.153597	Q6UWY5	Olfactomedin-like protein 1 [OS=Homo sapiens]	4	2	0.5	1.08568
B4GALNT1	6.27127	1.7912	0.15256	0.0765836	0.15631	Q00973	Beta-1,4 N-acetylgalactosaminyltransferase 1 [OS=Homo sapiens]	3	2	0	1.11154
LIPC	8.70051	1.78595	0.105134	0.0774362	0.157909	P11150	Hepatic triacylglycerol lipase [OS=Homo sapiens]	13	5	0.333	1.07559
MME	4.87074	1.78434	0.213383	0.0776981	0.158302	P08473	Neprilysin [OS=Homo sapiens]	2	2	0.667	1.1594
CPVL	6.98674	1.78249	0.142323	0.0780019	0.15878	Q9H3G5	Probable serine carboxypeptidase CPVL [OS=Homo sapiens]	7	3	0.167	1.10368
CRYL1	6.158	-1.77777	-0.154655	0.078779	0.160167	Q9Y2S2	Lambda-crystallin homolog [OS=Homo sapiens]	7	2	0.333	0.898347
ANGPTL2	6.47984	1.7775	0.100051	0.0788236	0.160167	Q9UKU9	Angiopoietin-related protein 2 [OS=Homo sapiens]	5	2	0.667	1.07181
ENPEP	12.828	1.77671	0.108454	0.0789551	0.160222	Q07075	Glutamyl aminopeptidase [OS=Homo sapiens]	29	30	0	1.07807
CDH15	7.54909	1.77644	0.253324	0.078999	0.160222	P55291	Cadherin-15 [OS=Homo sapiens]	6	5	0	1.19195
IGKV3D-11	10.9109	-1.77607	-0.232696	0.0790606	0.160222	A0A0A0MRZ8	Immunoglobulin kappa variable 3D-11 [OS=Homo sapiens]	32	2	0	0.851043
VIM	10.9224	-1.77312	-0.181466	0.0795518	0.161075	P08670	Vimentin [OS=Homo sapiens]	34	15	0	0.881806
VDAC1	6.76256	-1.76929	-0.123906	0.0801933	0.16223	P21796	Voltage-dependent anion-selective channel protein 1 [OS=Homo sapiens]	11	2	0.667	0.9177
IGHV3-35	9.48029	-1.76859	-0.241533	0.08031	0.162323	A0A0C4DH35	Probable non-functional immunoglobulin heavy variable 3-35 [OS=Homo sapiens]	19	2	0	0.845846
NME2	11.0575	-1.76799	-0.200492	0.0804119	0.162385	P22392	Nucleoside diphosphate kinase B [OS=Homo sapiens]	51	4	0	0.870254
FLG2	11.4981	1.76585	0.182697	0.0807715	0.16296	Q5D862	Filaggrin-2 [OS=Homo sapiens]	22	34	0	1.135
COL6A6	6.89163	1.76545	0.170625	0.0808389	0.16296	A6NMZ7	Collagen alpha-6(VI) chain [OS=Homo sapiens]	3	7	0	1.12555
CES2	5.13514	1.7627	0.128443	0.081305	0.163387	O00748	Cocaine esterase [OS=Homo sapiens]	2	1	0	1.09311
CUL4A	5.22023	-1.76225	-0.21393	0.0813817	0.163387	Q13619	Cullin-4A [OS=Homo sapiens]	5	4	0.333	0.862185
ACOT7	5.36125	-1.76209	-0.225557	0.081409	0.163387	O00154	Cytosolic acyl coenzyme A thioester hydrolase [OS=Homo sapiens]	2	1	0.5	0.855265
RGS19	4.89672	-1.76189	-0.168869	0.081443	0.163387	P49795	Regulator of G-protein signaling 19 [OS=Homo sapiens]	5	1	0.667	0.88954
SRGN	10.8703	1.76173	0.161762	0.0814706	0.163387	P10124	Serglycin [OS=Homo sapiens]	17	2	0	1.11865
PGC	7.69441	-1.76168	-0.183627	0.0814795	0.163387	P20142	Gastricsin [OS=Homo sapiens]	2	1	0.667	0.880487
IGKV2D-30	7.88409	-1.76121	-0.139869	0.0815595	0.163405	A0A075B6S6	Immunoglobulin kappa variable 2D-30 [OS=Homo sapiens]	45	1	0.667	0.907602
CRISP2	8.66122	1.75936	0.124469	0.0818742	0.163892	P16562	Cysteine-rich secretory protein 2 [OS=Homo sapiens]	12	2	0.5	1.09011
PTPRG	12.4866	-1.75882	-0.0965665	0.0819664	0.163933	P23470	Receptor-type tyrosine-protein phosphatase gamma [OS=Homo sapiens]	13	18	0	0.935256
ATP8A1	5.65561	-1.75351	-0.271396	0.0828783	0.165612	Q9Y2Q0	Phospholipid-transporting ATPase IA [OS=Homo sapiens]	2	3	0.333	0.828517
PSMB5	9.58128	1.75176	0.18133	0.0831806	0.166071	P28074	Proteasome subunit beta type-5 [OS=Homo sapiens]	24	6	0	1.13393
PZP	14.2362	-1.74912	-0.435549	0.0836389	0.16684	P20742	Pregnancy zone protein [OS=Homo sapiens]	41	48	0	0.739413
GDPD3	6.81322	1.74805	0.105753	0.0838258	0.167067	Q7L5L3	Lysophospholipase D GDPD3 [OS=Homo sapiens]	4	1	0.667	1.07606
SIRPB1_O00241	8.22132	-1.74362	-0.116558	0.0846	0.168464	O00241	Signal-regulatory protein beta-1 [OS=Homo sapiens]	16	3	0.167	0.922385
IGKV2D-24	8.42901	-1.73894	-0.210591	0.0854251	0.169809	A0A075B6R9	Probable non-functional immunoglobulin kappa variable 2D-24 [OS=Homo sapiens]	38	2	0.333	0.864183
IQGAP2	6.29961	-1.73854	-0.191973	0.0854942	0.169809	Q13576	Ras GTPase-activating-like protein IQGAP2 [OS=Homo sapiens]	3	4	0.333	0.875408
SELENOP	12.9547	-1.73838	-0.0964065	0.085524	0.169809	P49908	Selenoprotein P [OS=Homo sapiens]	20	11	0	0.93536
HLA-A	10.4436	-1.7381	-0.286263	0.0855723	0.169809	P04439	HLA class I histocompatibility antigen, A alpha chain [OS=Homo sapiens]	36	5	0	0.820024
LRP1	14.7084	1.73537	0.0911154	0.0860569	0.170622	Q07954	Prolow-density lipoprotein receptor-related protein 1 [OS=Homo sapiens]	28	102	0	1.06519
MT-CO2	5.38741	-1.73435	-0.249849	0.0862393	0.170836	P00403	Cytochrome c oxidase subunit 2 [OS=Homo sapiens]	7	2	0.5	0.840984
HBZ	7.9351	1.7301	0.348031	0.0869998	0.172193	P02008	Hemoglobin subunit zeta [OS=Homo sapiens]	20	1	0.667	1.27282
OXSR1	6.69578	-1.72407	-0.241709	0.0880883	0.174197	O95747	Serine/threonine-protein kinase OSR1 [OS=Homo sapiens]	6	4	0	0.845743
ATP5IF1	7.18907	-1.72094	-0.249943	0.0886579	0.175172	Q9UII2	ATPase inhibitor, mitochondrial [OS=Homo sapiens]	7	1	0.5	0.84093
LRRC17	10.7467	-1.72016	-0.17214	0.0887995	0.175301	Q8N6Y2	Leucine-rich repeat-containing protein 17 [OS=Homo sapiens]	4	2	0.5	0.887526
ESD	8.29236	-1.71758	-0.189873	0.0892725	0.176082	P10768	S-formylglutathione hydrolase [OS=Homo sapiens]	20	5	0.333	0.876683
RAB6A	9.18513	-1.71264	-0.0967926	0.0901819	0.177723	P20340	Ras-related protein Rab-6A [OS=Homo sapiens]	21	1	0.333	0.93511
FLG	12.6765	1.71095	0.243175	0.0904941	0.178185	P20930	Filaggrin [OS=Homo sapiens]	34	78	0	1.18359
LILRB1	7.67436	1.70731	0.147045	0.0911708	0.179363	Q8NHL6	Leukocyte immunoglobulin-like receptor subfamily B member 1 [OS=Homo sapiens]	9	2	0	1.1073
MCEMP1	5.54465	-1.7056	-0.186564	0.091491	0.179838	Q8IX19	Mast cell-expressed membrane protein 1 [OS=Homo sapiens]	5	1	0.667	0.878696
CD37	5.9408	-1.70469	-0.0863006	0.0916616	0.180019	P11049	Leukocyte antigen CD37 [OS=Homo sapiens]	3	1	0.667	0.941935
GGH	13.6341	1.69636	0.0986597	0.0932339	0.18295	Q92820	Gamma-glutamyl hydrolase [OS=Homo sapiens]	37	13	0	1.07078
FLNB	8.98778	1.69204	0.148423	0.0940573	0.184354	O75369	Filamin-B [OS=Homo sapiens]	7	10	0.333	1.10836
RPS6KA1	4.95995	-1.69166	-0.0985073	0.0941303	0.184354	Q15418	Ribosomal protein S6 kinase alpha-1 [OS=Homo sapiens]	1	1	0.667	0.933999
NADSYN1	5.12493	-1.69134	-0.0816527	0.0941912	0.184354	Q6IA69	Glutamine-dependent NAD(+) synthetase [OS=Homo sapiens]	3	2	0.667	0.944975
CD33	7.9877	1.69058	0.111355	0.094336	0.184479	P20138	Myeloid cell surface antigen CD33 [OS=Homo sapiens]	11	3	0.5	1.08024
KRTAP2-4	8.31185	-1.68818	-0.397374	0.0947983	0.185225	Q9BYR9	Keratin-associated protein 2-4 [OS=Homo sapiens]	8	1	0.667	0.759239
LGMN	7.83426	-1.68679	-0.103736	0.0950659	0.185572	Q99538	Legumain [OS=Homo sapiens]	9	4	0.167	0.93062
AP2S1	7.13587	-1.68631	-0.111294	0.0951597	0.185572	P53680	AP-2 complex subunit sigma [OS=Homo sapiens]	13	2	0.667	0.925757
CA11	7.31357	-1.686	-0.0765393	0.0952191	0.185572	O75493	Carbonic anhydrase-related protein 11 [OS=Homo sapiens]	2	1	0.667	0.94833
EIF3B	6.90674	-1.68329	-0.104396	0.0957436	0.186435	P55884	Eukaryotic translation initiation factor 3 subunit B [OS=Homo sapiens]	3	2	0.667	0.930194
IGHV3-30	11.6264	-1.68234	-0.215254	0.0959279	0.186635	P01768	Immunoglobulin heavy variable 3-30 [OS=Homo sapiens]	25	1	0	0.861394
DDT	10.4381	1.6766	0.182158	0.09705	0.188613	P30046	D-dopachrome decarboxylase [OS=Homo sapiens]	36	4	0.167	1.13458
ITM2B	10.2141	1.6763	0.0843337	0.0971093	0.188613	Q9Y287	Integral membrane protein 2B [OS=Homo sapiens]	24	6	0	1.0602
CPB1	7.36743	1.67587	0.117143	0.0971926	0.188615	P15086	Carboxypeptidase B [OS=Homo sapiens]	9	3	0.333	1.08458
COL4A5	8.21811	1.67372	0.153302	0.0976161	0.189276	P29400	Collagen alpha-5(IV) chain [OS=Homo sapiens]	1	2	0.5	1.11211
PPIB	12.1415	-1.67271	-0.105784	0.0978158	0.189503	P23284	Peptidyl-prolyl cis-trans isomerase B [OS=Homo sapiens]	44	10	0	0.9293
FLOT1	7.59599	-1.66963	-0.173453	0.0984262	0.190524	O75955	Flotillin-1 [OS=Homo sapiens]	9	3	0.333	0.886718
PRPS1	8.02622	-1.66903	-0.252685	0.098545	0.190592	P60891	Ribose-phosphate pyrophosphokinase 1 [OS=Homo sapiens]	14	5	0	0.839333
SERPINB12	10.6508	1.66761	0.193141	0.098828	0.190978	Q96P63	Serpin B12 [OS=Homo sapiens]	23	9	0	1.14325
B4GALT5	6.22414	1.66622	0.0737816	0.0991053	0.191265	O43286	Beta-1,4-galactosyltransferase 5 [OS=Homo sapiens]	4	1	0.5	1.05247
ALCAM	12.2308	1.66603	0.0985631	0.0991434	0.191265	Q13740	CD166 antigen [OS=Homo sapiens]	25	13	0	1.07071
PTPRM	10.2458	1.66545	0.0944155	0.0992601	0.191329	P28827	Receptor-type tyrosine-protein phosphatase mu [OS=Homo sapiens]	8	11	0	1.06763
KANK2	7.18846	1.66467	0.285725	0.0994148	0.191355	Q63ZY3	KN motif and ankyrin repeat domain-containing protein 2 [OS=Homo sapiens]	1	1	0.5	1.21902
CCL15	8.08147	1.66454	0.111362	0.0994408	0.191355	Q16663	C-C motif chemokine 15 [OS=Homo sapiens]	17	1	0.5	1.08025
SORD	6.4746	1.66115	0.163926	0.100121	0.192502	Q00796	Sorbitol dehydrogenase [OS=Homo sapiens]	7	2	0	1.12033
SLC25A5	8.57713	-1.65687	-0.215829	0.100987	0.194003	P05141	ADP/ATP translocase 2 [OS=Homo sapiens]	14	5	0	0.861051
SCG3	9.95286	1.65472	0.167474	0.101425	0.194681	Q8WXD2	Secretogranin-3 [OS=Homo sapiens]	19	8	0	1.12309
HADHB	6.19871	-1.65316	-0.112333	0.101742	0.195126	P55084	Trifunctional enzyme subunit beta, mitochondrial [OS=Homo sapiens]	2	1	0.667	0.925091
MAN2B2	8.45466	1.64855	0.148323	0.102686	0.196666	Q9Y2E5	Epididymis-specific alpha-mannosidase [OS=Homo sapiens]	6	5	0	1.10828
C1QTNF5	8.62798	1.6484	0.151004	0.102717	0.196666	Q9BXJ0	Complement C1q tumor necrosis factor-related protein 5 [OS=Homo sapiens]	10	2	0.333	1.11034
SPTAN1	6.0847	-1.6478	-0.17706	0.10284	0.196738	Q13813	Spectrin alpha chain, non-erythrocytic 1 [OS=Homo sapiens]	1	3	0	0.884504
SYTL4	8.28219	-1.64615	-0.155285	0.10318	0.197223	Q96C24	Synaptotagmin-like protein 4 [OS=Homo sapiens]	8	6	0	0.897955
EMCN	7.81391	-1.64512	-0.147596	0.103392	0.197464	Q9ULC0	Endomucin [OS=Homo sapiens]	9	2	0	0.902753
MED30	7.8727	1.64033	0.109475	0.104385	0.199194	Q96HR3	Mediator of RNA polymerase II transcription subunit 30 [OS=Homo sapiens]	5	1	0.667	1.07884
KRT1	16.4526	1.63917	0.179957	0.104629	0.199492	P04264	Keratin, type II cytoskeletal 1 [OS=Homo sapiens]	68	78	0	1.13285
CALM1	9.47842	-1.63346	-0.260185	0.105825	0.201604	P0DP23	Calmodulin-1 [OS=Homo sapiens]	34	4	0	0.834981
GKN1	9.02765	1.62954	0.117944	0.106653	0.203013	Q9NS71	Gastrokine-1 [OS=Homo sapiens]	14	3	0.333	1.08519
CPB2	14.8919	-1.62802	-0.0750903	0.106975	0.203457	Q96IY4	Carboxypeptidase B2 [OS=Homo sapiens]	47	21	0	0.949283
CSF2RA	7.99628	1.62653	0.0940024	0.107292	0.20389	P15509	Granulocyte-macrophage colony-stimulating factor receptor subunit alpha [OS=Homo sapiens]	8	2	0.333	1.06733
HSPD1	8.00427	-1.62454	-0.181437	0.107716	0.204516	P10809	60 kDa heat shock protein, mitochondrial [OS=Homo sapiens]	2	2	0.5	0.881824
NAPG	6.66856	-1.62415	-0.0963752	0.1078	0.204516	Q99747	Gamma-soluble NSF attachment protein [OS=Homo sapiens]	6	2	0.667	0.93538
LYVE1	13.4464	1.61975	0.113105	0.108743	0.206134	Q9Y5Y7	Lymphatic vessel endothelial hyaluronic acid receptor 1 [OS=Homo sapiens]	24	7	0	1.08155
UBA1	10.2506	-1.61686	-0.159837	0.109366	0.207144	P22314	Ubiquitin-like modifier-activating enzyme 1 [OS=Homo sapiens]	16	16	0	0.895126
MMP19	8.77859	1.61553	0.078109	0.109654	0.207518	Q99542	Matrix metalloproteinase-19 [OS=Homo sapiens]	12	4	0.667	1.05563
PLAUR	7.59632	1.61447	0.0897296	0.109884	0.207781	Q03405	Urokinase plasminogen activator surface receptor [OS=Homo sapiens]	9	2	0.5	1.06417
GLA	8.51703	-1.61204	-0.0786331	0.110412	0.208607	P06280	Alpha-galactosidase A [OS=Homo sapiens]	10	3	0.333	0.946954
SDK2	10.1221	1.60897	0.132761	0.111083	0.209701	Q58EX2	Protein sidekick-2 [OS=Homo sapiens]	9	19	0	1.09639
GOLM2	6.15202	1.60815	0.121673	0.111264	0.209869	Q6P4E1	Protein GOLM2 [OS=Homo sapiens]	2	1	0.333	1.088
SPN	8.14482	-1.60726	-0.0581434	0.111459	0.21004	P16150	Leukosialin [OS=Homo sapiens]	5	2	0.667	0.960499
DAAM1	4.84246	-1.6069	-0.242509	0.111538	0.21004	Q9Y4D1	Disheveled-associated activator of morphogenesis 1 [OS=Homo sapiens]	3	3	0.333	0.845274
CPD	8.99989	1.6034	0.223431	0.112308	0.211317	O75976	Carboxypeptidase D [OS=Homo sapiens]	10	13	0	1.16751
TPP1	9.3197	-1.60263	-0.101864	0.112479	0.211465	O14773	Tripeptidyl-peptidase 1 [OS=Homo sapiens]	12	5	0	0.931828
CPN1	14.6265	-1.59839	-0.0762269	0.113421	0.212975	P15169	Carboxypeptidase N catalytic chain [OS=Homo sapiens]	41	17	0	0.948535
ADH1A	4.30014	1.59817	0.26486	0.113469	0.212975	P07327	Alcohol dehydrogenase 1A [OS=Homo sapiens]	18	1	0.333	1.20152
CCDC93	8.10049	-1.59656	-0.314208	0.113827	0.213472	Q567U6	Coiled-coil domain-containing protein 93 [OS=Homo sapiens]	3	2	0.333	0.804292
CHRDL1	7.21545	1.59555	0.110405	0.114054	0.213723	Q9BU40	Chordin-like protein 1 [OS=Homo sapiens]	5	2	0.333	1.07953
DYNC1H1	5.60655	-1.59481	-0.174831	0.114219	0.213857	Q14204	Cytoplasmic dynein 1 heavy chain 1 [OS=Homo sapiens]	1	4	0.5	0.885871
LCN1	8.63942	1.59204	0.203715	0.114841	0.214845	P31025	Lipocalin-1 [OS=Homo sapiens]	31	6	0	1.15166
SPARC	13.1529	-1.5904	-0.114547	0.115209	0.215359	P09486	SPARC [OS=Homo sapiens]	46	14	0	0.923672
IGKC	13.0944	-1.58972	-0.188647	0.115363	0.21547	P01834	Immunoglobulin kappa constant [OS=Homo sapiens]	99	1	0	0.877428
IGLV5-52	8.35044	1.58894	0.287445	0.11554	0.215624	A0A0A0MRZ9	Immunoglobulin lambda variable 5-52 [OS=Homo sapiens]	7	1	0.167	1.22048
PKLR	7.1832	1.58815	0.242423	0.115718	0.21578	P30613	Pyruvate kinase PKLR [OS=Homo sapiens]	5	2	0.667	1.18298
MST1	14.9415	-1.58663	-0.107685	0.116062	0.216245	P26927	Hepatocyte growth factor-like protein [OS=Homo sapiens]	58	36	0	0.928076
NPEPPS	8.77631	-1.58104	-0.12012	0.117336	0.218443	P55786	Puromycin-sensitive aminopeptidase [OS=Homo sapiens]	10	9	0.333	0.920111
MSN	13.3859	-1.57912	-0.0952476	0.117775	0.21908	P26038	Moesin [OS=Homo sapiens]	46	24	0	0.936112
HEG1	12.9646	1.57688	0.123328	0.118291	0.219777	Q9ULI3	Protein HEG homolog 1 [OS=Homo sapiens]	13	15	0	1.08924
FTCD	5.13833	1.57666	0.164714	0.118341	0.219777	O95954	Formimidoyltransferase-cyclodeaminase [OS=Homo sapiens]	2	1	0.667	1.12094
HNRNPH1	3.22326	-1.57559	-0.238746	0.118589	0.220058	P31943	Heterogeneous nuclear ribonucleoprotein H [OS=Homo sapiens]	4	1	0.667	0.847482
F11R	9.76364	-1.57477	-0.134892	0.118777	0.220228	Q9Y624	Junctional adhesion molecule A [OS=Homo sapiens]	26	7	0	0.910738
GZMM	8.22054	-1.57391	-0.189239	0.118975	0.220418	P51124	Granzyme M [OS=Homo sapiens]	4	1	0	0.877068
PIK3R1	7.78012	-1.57295	-0.117313	0.119199	0.220653	P27986	Phosphatidylinositol 3-kinase regulatory subunit alpha [OS=Homo sapiens]	3	2	0.333	0.921903
ME3	5.40663	-1.57173	-0.14917	0.119482	0.220998	Q16798	NADP-dependent malic enzyme, mitochondrial [OS=Homo sapiens]	1	1	0.667	0.901769
SELP	12.1387	-1.5709	-0.117691	0.119674	0.221175	P16109	P-selectin [OS=Homo sapiens]	28	19	0	0.921661
PHB1	5.61673	-1.56947	-0.1913	0.120006	0.221608	P35232	Prohibitin 1 [OS=Homo sapiens]	3	1	0.667	0.875816
LILRB5	9.47314	1.56752	0.167425	0.120461	0.222271	O75023	Leukocyte immunoglobulin-like receptor subfamily B member 5 [OS=Homo sapiens]	11	5	0	1.12305
IGHV6-1	9.74619	-1.56695	-0.237065	0.120594	0.222335	A0A0B4J1U7	Immunoglobulin heavy variable 6-1 [OS=Homo sapiens]	21	3	0	0.84847
TUBB4B	8.13628	-1.56642	-0.100034	0.120719	0.222387	P68371	Tubulin beta-4B chain [OS=Homo sapiens]	42	2	0.5	0.933011
SSC4D	6.31269	-1.56389	-0.228332	0.121312	0.2233	Q8WTU2	Scavenger receptor cysteine-rich domain-containing group B protein [OS=Homo sapiens]	1	1	0.667	0.853621
AFP	3.86479	1.56088	0.123274	0.12202	0.224423	P02771	Alpha-fetoprotein [OS=Homo sapiens]	1	1	0.667	1.0892
IDUA	5.69682	1.55846	0.14053	0.122592	0.225234	P35475	Alpha-L-iduronidase [OS=Homo sapiens]	9	5	0	1.10231
F13A1	13.8086	1.55818	0.156376	0.12266	0.225234	P00488	Coagulation factor XIII A chain [OS=Homo sapiens]	38	24	0	1.11448
C8B	15.7598	1.55765	0.0653435	0.122786	0.225234	P07358	Complement component C8 beta chain [OS=Homo sapiens]	64	41	0	1.04633
ST3GAL1	7.94446	1.55735	0.0957174	0.122855	0.225234	Q11201	CMP-N-acetylneuraminate-beta-galactosamide-alpha-2,3-sialyltransferase 1 [OS=Homo sapiens]	7	3	0.333	1.0686
SELL	13.9584	-1.55651	-0.105858	0.123054	0.225418	P14151	L-selectin [OS=Homo sapiens]	23	10	0	0.929252
SOD3	10.7444	1.55568	0.135198	0.123252	0.2256	P08294	Extracellular superoxide dismutase [Cu-Zn] [OS=Homo sapiens]	29	5	0	1.09824
GLO1	7.30133	1.5549	0.180054	0.123437	0.225758	Q04760	Lactoylglutathione lyase [OS=Homo sapiens]	24	5	0.167	1.13293
NUDT5	6.1805	1.55171	0.133524	0.1242	0.226786	Q9UKK9	ADP-sugar pyrophosphatase [OS=Homo sapiens]	16	3	0.5	1.09697
NIF3L1	10.4262	1.55149	0.0971502	0.124253	0.226786	Q9GZT8	NIF3-like protein 1 [OS=Homo sapiens]	23	8	0	1.06966
GSDMA	8.99079	1.55101	0.192254	0.124368	0.226786	Q96QA5	Gasdermin-A [OS=Homo sapiens]	9	6	0	1.14255
HMBOX1	10.5444	1.55089	0.128765	0.124395	0.226786	Q6NT76	Homeobox-containing protein 1 [OS=Homo sapiens]	2	1	0	1.09336
LTA4H	12.4228	-1.54983	-0.114692	0.124649	0.227068	P09960	Leukotriene A-4 hydrolase [OS=Homo sapiens]	46	24	0	0.92358
WARS1	10.8099	-1.54826	-0.109762	0.125027	0.227574	P23381	Tryptophan--tRNA ligase, cytoplasmic [OS=Homo sapiens]	15	9	0	0.926741
PDCD6	6.61435	-1.54739	-0.0992087	0.125238	0.227778	O75340	Programmed cell death protein 6 [OS=Homo sapiens]	9	2	0.667	0.933545
CRISPLD1	3.99168	-1.53954	-0.104328	0.127139	0.231051	Q9H336	Cysteine-rich secretory protein LCCL domain-containing 1 [OS=Homo sapiens]	2	1	0.667	0.930238
SH3PXD2A	9.90661	1.53877	0.114599	0.127329	0.231212	Q5TCZ1	SH3 and PX domain-containing protein 2A [OS=Homo sapiens]	1	1	0	1.08267
PRIM2	8.02765	1.53623	0.182754	0.127948	0.232153	P49643	DNA primase large subunit [OS=Homo sapiens]	2	1	0.167	1.13505
IGHV3-16	5.31008	-1.53537	-0.126914	0.12816	0.232354	A0A0C4DH30	Probable non-functional immunoglobulin heavy variable 3-16 [OS=Homo sapiens]	17	1	0.667	0.915788
CPA1	7.98581	1.53409	0.0891825	0.128475	0.232739	P15085	Carboxypeptidase A1 [OS=Homo sapiens]	10	3	0.667	1.06377
FMOD	8.98375	1.53286	0.203011	0.128777	0.233039	Q06828	Fibromodulin [OS=Homo sapiens]	10	4	0.167	1.1511
SYNCRIP	3.0588	-1.53251	-0.201055	0.128862	0.233039	O60506	Heterogeneous nuclear ribonucleoprotein Q [OS=Homo sapiens]	5	1	0.667	0.869914
NRCAM	11.7051	1.53217	0.105741	0.128946	0.233039	Q92823	Neuronal cell adhesion molecule [OS=Homo sapiens]	17	20	0	1.07605
IGKV2-40	9.06461	1.53071	0.229861	0.129308	0.233509	A0A087WW87	Immunoglobulin kappa variable 2-40 [OS=Homo sapiens]	19	2	0.167	1.17272
RNF123	9.06914	-1.52742	-0.188117	0.130123	0.234624	Q5XPI4	E3 ubiquitin-protein ligase RNF123 [OS=Homo sapiens]	4	6	0.5	0.87775
SHPK	5.12611	1.52739	0.139225	0.13013	0.234624	Q9UHJ6	Sedoheptulokinase [OS=Homo sapiens]	10	3	0.333	1.10131
DPP4	14.1266	1.52294	0.1241	0.13124	0.236438	P27487	Dipeptidyl peptidase 4 [OS=Homo sapiens]	45	37	0	1.08983
HAL	8.51709	1.5199	0.175712	0.132	0.23762	P42357	Histidine ammonia-lyase [OS=Homo sapiens]	8	6	0	1.12952
SERPINA6	15.5514	1.51746	0.0801244	0.132614	0.238539	P08185	Corticosteroid-binding globulin [OS=Homo sapiens]	42	17	0	1.05711
SFTPD	7.45444	1.5154	0.18167	0.133133	0.239285	P35247	Pulmonary surfactant-associated protein D [OS=Homo sapiens]	16	3	0	1.1342
DEFA4	7.92699	1.51411	0.12728	0.13346	0.239684	P12838	Defensin alpha 4 [OS=Homo sapiens]	18	2	0.167	1.09223
MYDGF	8.06892	-1.51305	-0.0968097	0.13373	0.239927	Q969H8	Myeloid-derived growth factor [OS=Homo sapiens]	20	3	0.333	0.935099
IGKV2D-29	9.32462	-1.51275	-0.224221	0.133806	0.239927	A0A075B6S2	Immunoglobulin kappa variable 2D-29 [OS=Homo sapiens]	28	1	0	0.856057
EPX	8.06787	-1.50685	-0.284584	0.135311	0.242436	P11678	Eosinophil peroxidase [OS=Homo sapiens]	14	8	0	0.820978
FTH1	9.13891	1.50468	0.199209	0.135866	0.24324	P02794	Ferritin heavy chain [OS=Homo sapiens]	41	6	0	1.14807
PCDHGC3	10.126	1.49794	0.111911	0.137608	0.246167	Q9UN70	Protocadherin gamma-C3 [OS=Homo sapiens]	8	8	0.167	1.08066
CAT	13.0926	1.49475	0.177709	0.138435	0.247453	P04040	Catalase [OS=Homo sapiens]	60	30	0	1.13109
MB	10.5636	1.49384	0.137008	0.138673	0.247685	P02144	Myoglobin [OS=Homo sapiens]	43	6	0	1.09962
TTLL12	7.81434	-1.4913	-0.182619	0.139338	0.248625	Q14166	Tubulin--tyrosine ligase-like protein 12 [OS=Homo sapiens]	1	1	0.5	0.881102
IMPA2	4.58848	-1.491	-0.0772033	0.139417	0.248625	O14732	Inositol monophosphatase 2 [OS=Homo sapiens]	3	1	0.667	0.947893
S100A11	9.40114	-1.48886	-0.150346	0.139978	0.249431	P31949	Protein S100-A11 [OS=Homo sapiens]	27	4	0.333	0.901035
DSG1	12.2263	1.48682	0.165573	0.140517	0.250197	Q02413	Desmoglein-1 [OS=Homo sapiens]	29	24	0	1.12161
MVB12B	6.52654	-1.48358	-0.046649	0.141373	0.251525	Q9H7P6	Multivesicular body subunit 12B [OS=Homo sapiens]	3	1	0.667	0.968183
UBE2V1	8.83206	-1.48223	-0.179729	0.141732	0.251905	Q13404	Ubiquitin-conjugating enzyme E2 variant 1 [OS=Homo sapiens]	29	2	0.167	0.882869
OLA1	8.55886	-1.48195	-0.13926	0.141807	0.251905	Q9NTK5	Obg-like ATPase 1 [OS=Homo sapiens]	14	5	0.667	0.907985
KARS1	4.56019	-1.47619	-0.164566	0.143341	0.254433	Q15046	Lysine--tRNA ligase [OS=Homo sapiens]	2	1	0.5	0.892197
DDOST	6.06302	-1.47561	-0.144296	0.143498	0.254515	P39656	Dolichyl-diphosphooligosaccharide--protein glycosyltransferase 48 kDa subunit [OS=Homo sapiens]	4	2	0.5	0.904821
PLCB3	5.29611	-1.47407	-0.100122	0.14391	0.255048	Q01970	1-phosphatidylinositol 4,5-bisphosphate phosphodiesterase beta-3 [OS=Homo sapiens]	2	2	0.167	0.932954
EEF1G	10.1535	-1.47164	-0.143266	0.144565	0.25601	P26641	Elongation factor 1-gamma [OS=Homo sapiens]	11	5	0.167	0.905467
STAT3	3.6522	-1.46954	-0.310567	0.145133	0.256817	P40763	Signal transducer and activator of transcription 3 [OS=Homo sapiens]	1	1	0.167	0.806325
AZGP1	16.1924	-1.46855	-0.110568	0.1454	0.256912	P25311	Zinc-alpha-2-glycoprotein [OS=Homo sapiens]	63	28	0	0.926223
PPP2CA	7.55725	-1.46851	-0.168524	0.145411	0.256912	P67775	Serine/threonine-protein phosphatase 2A catalytic subunit alpha isoform [OS=Homo sapiens]	16	4	0.5	0.889753
TGM2	6.30401	1.46733	0.196634	0.145731	0.257279	P21980	Protein-glutamine gamma-glutamyltransferase 2 [OS=Homo sapiens]	4	3	0.167	1.14602
HK1	6.39491	-1.46205	-0.184076	0.14717	0.259617	P19367	Hexokinase-1 [OS=Homo sapiens]	3	3	0.333	0.880213
PTBP1	5.53067	-1.45953	-0.199398	0.14786	0.260309	P26599	Polypyrimidine tract-binding protein 1 [OS=Homo sapiens]	3	2	0.333	0.870914
PSAP	12.681	1.45943	0.0915332	0.147887	0.260309	P07602	Prosaposin [OS=Homo sapiens]	34	17	0	1.0655
GSN	17.0264	-1.45937	-0.078995	0.147903	0.260309	P06396	Gelsolin [OS=Homo sapiens]	59	62	0	0.946717
GLIPR2	10.8415	-1.45858	-0.0816257	0.148121	0.260446	Q9H4G4	Golgi-associated plant pathogenesis-related protein 1 [OS=Homo sapiens]	38	5	0	0.944992
AHSP	9.95383	1.45826	0.202514	0.148208	0.260446	Q9NZD4	Alpha-hemoglobin-stabilizing protein [OS=Homo sapiens]	42	4	0.333	1.1507
HSPA2	4.26589	-1.45608	-0.271047	0.148809	0.2613	P54652	Heat shock-related 70 kDa protein 2 [OS=Homo sapiens]	17	1	0.667	0.828718
PGLS	8.34067	-1.45424	-0.114946	0.149317	0.261907	O95336	6-phosphogluconolactonase [OS=Homo sapiens]	21	4	0.333	0.923417
SCRG1	8.38421	1.454	0.145329	0.149383	0.261907	O75711	Scrapie-responsive protein 1 [OS=Homo sapiens]	17	2	0.5	1.10598
ENTPD5	9.42905	-1.45267	-0.0837463	0.149752	0.262353	O75356	Nucleoside diphosphate phosphatase ENTPD5 [OS=Homo sapiens]	20	8	0.167	0.943604
MSLN	10.3028	1.4519	0.142855	0.149965	0.262524	Q13421	Mesothelin [OS=Homo sapiens]	14	9	0	1.10409
DNAJC9	5.28961	-1.45097	-0.149399	0.150224	0.262778	Q8WXX5	DnaJ homolog subfamily C member 9 [OS=Homo sapiens]	7	2	0.5	0.901626
SAA1	10.5302	-1.44583	-0.218278	0.151657	0.265081	P0DJI8	Serum amyloid A-1 protein [OS=Homo sapiens]	48	2	0	0.859591
BPGM	11.7027	1.44509	0.176648	0.151866	0.265244	P07738	Bisphosphoglycerate mutase [OS=Homo sapiens]	57	14	0	1.13025
AMOTL1	7.12524	1.44382	0.101045	0.152221	0.265662	Q8IY63	Angiomotin-like protein 1 [OS=Homo sapiens]	1	1	0.5	1.07255
LMAN2	11.3306	1.44283	0.0727051	0.152499	0.265944	Q12907	Vesicular integral-membrane protein VIP36 [OS=Homo sapiens]	44	14	0	1.05169
ORM2	12.6764	-1.43652	-0.11893	0.15428	0.268777	P19652	Alpha-1-acid glycoprotein 2 [OS=Homo sapiens]	53	6	0	0.920871
CUL1	6.65639	-1.43624	-0.13592	0.154359	0.268777	Q13616	Cullin-1 [OS=Homo sapiens]	6	4	0.333	0.910089
KITLG	8.5842	-1.43525	-0.102988	0.154643	0.269066	P21583	Kit ligand [OS=Homo sapiens]	6	2	0.167	0.931102
EPHA1	7.42451	-1.43376	-0.0906027	0.155064	0.269595	P21709	Ephrin type-A receptor 1 [OS=Homo sapiens]	10	6	0.5	0.93913
ANKMY1	6.74545	-1.42706	-0.057306	0.156983	0.272323	Q9P2S6	Ankyrin repeat and MYND domain-containing protein 1 [OS=Homo sapiens]	1	1	0.667	0.961057
GAA	5.81319	1.42704	0.0931819	0.156987	0.272323	P10253	Lysosomal alpha-glucosidase [OS=Homo sapiens]	3	3	0.333	1.06672
EMILIN3	9.24458	1.42703	0.152618	0.156991	0.272323	Q9NT22	EMILIN-3 [OS=Homo sapiens]	10	6	0	1.11158
CD46	9.03355	-1.42401	-0.0607097	0.157862	0.273627	P15529	Membrane cofactor protein [OS=Homo sapiens]	10	4	0.5	0.958792
SEMA3A	6.41754	1.42186	0.0639425	0.158482	0.274494	Q14563	Semaphorin-3A [OS=Homo sapiens]	3	2	0.667	1.04532
EFNB2	7.16203	1.41812	0.0864527	0.15957	0.276169	P52799	Ephrin-B2 [OS=Homo sapiens]	6	2	0.5	1.06176
RPN1	6.13419	-1.41636	-0.151203	0.160082	0.276846	P04843	Dolichyl-diphosphooligosaccharide--protein glycosyltransferase subunit 1 [OS=Homo sapiens]	4	2	0.333	0.9005
SPP2	11.987	1.4103	0.119494	0.161858	0.279706	Q13103	Secreted phosphoprotein 24 [OS=Homo sapiens]	29	8	0	1.08635
KRT10	15.6646	1.40921	0.14579	0.162179	0.280049	P13645	Keratin, type I cytoskeletal 10 [OS=Homo sapiens]	66	44	0	1.10634
KRT9	15.7596	1.40535	0.175148	0.16332	0.281807	P35527	Keratin, type I cytoskeletal 9 [OS=Homo sapiens]	66	57	0	1.12908
EIPR1	3.99075	1.40293	0.194507	0.164038	0.282832	Q53HC9	EARP and GARP complex-interacting protein 1 [OS=Homo sapiens]	5	1	0.667	1.14433
VIL1	8.98409	1.39546	0.0999919	0.166272	0.286468	P09327	Villin-1 [OS=Homo sapiens]	2	1	0.667	1.07177
LAMA4	7.4782	-1.39357	-0.11722	0.16684	0.287231	Q16363	Laminin subunit alpha-4 [OS=Homo sapiens]	1	2	0.333	0.921963
RDX	7.49521	1.39141	0.137486	0.16749	0.288134	P35241	Radixin [OS=Homo sapiens]	23	6	0	1.09999
HARS1	6.86002	-1.3905	-0.116689	0.167767	0.288392	P12081	Histidine--tRNA ligase, cytoplasmic [OS=Homo sapiens]	8	5	0.333	0.922302
SERPINA3	17.3492	1.38999	0.0600286	0.167921	0.28844	P01011	Alpha-1-antichymotrypsin [OS=Homo sapiens]	75	34	0	1.04249
POF1B	8.74662	1.38516	0.237426	0.169387	0.290344	Q8WVV4	Protein POF1B [OS=Homo sapiens]	20	10	0	1.17889
GLG1	10.7491	-1.38498	-0.11968	0.169443	0.290344	Q92896	Golgi apparatus protein 1 [OS=Homo sapiens]	17	21	0	0.920392
LAMA5	7.38691	1.38472	0.084279	0.16952	0.290344	O15230	Laminin subunit alpha-5 [OS=Homo sapiens]	2	5	0	1.06016
PSME1	9.76822	-1.38467	-0.155064	0.169537	0.290344	Q06323	Proteasome activator complex subunit 1 [OS=Homo sapiens]	29	8	0	0.898093
RAB2A	7.15113	-1.38405	-0.0742392	0.169726	0.290451	P61019	Ras-related protein Rab-2A [OS=Homo sapiens]	12	2	0.667	0.949843
HSPH1	4.22134	-1.38035	-0.106362	0.170857	0.292168	Q92598	Heat shock protein 105 kDa [OS=Homo sapiens]	2	2	0.667	0.928928
ARPC3	8.44552	-1.37882	-0.186088	0.171326	0.292641	O15145	Actin-related protein 2/3 complex subunit 3 [OS=Homo sapiens]	20	4	0.167	0.878986
MAN1A1	13.5084	1.37862	0.0614696	0.171389	0.292641	P33908	Mannosyl-oligosaccharide 1,2-alpha-mannosidase IA [OS=Homo sapiens]	30	22	0	1.04353
PGGT1B	5.9843	-1.37358	-0.0646294	0.172945	0.295077	P53609	Geranylgeranyl transferase type-1 subunit beta [OS=Homo sapiens]	5	2	0.667	0.956191
PREP	8.13473	-1.37146	-0.0816335	0.173602	0.295976	P48147	Prolyl endopeptidase [OS=Homo sapiens]	7	3	0.333	0.944987
NRXN1	7.70226	1.37045	0.0971786	0.173916	0.296292	Q9ULB1	Neurexin-1 [OS=Homo sapiens]	7	8	0	1.06968
YWHAE	11.3826	-1.36461	-0.142086	0.175738	0.298906	P62258	14-3-3 protein epsilon [OS=Homo sapiens]	52	11	0	0.906208
SCGB1D2	8.08366	-1.36428	-0.105058	0.17584	0.298906	O95969	Secretoglobin family 1D member 2 [OS=Homo sapiens]	22	2	0.5	0.929768
PECAM1	10.9856	-1.36428	-0.0767074	0.175842	0.298906	P16284	Platelet endothelial cell adhesion molecule [OS=Homo sapiens]	16	12	0	0.948219
TGM1	10.0418	1.36214	0.143301	0.176513	0.299824	P22735	Protein-glutamine gamma-glutamyltransferase K [OS=Homo sapiens]	18	14	0	1.10443
ENPP3	6.81262	1.35646	0.100669	0.178307	0.302646	O14638	Ectonucleotide pyrophosphatase/phosphodiesterase family member 3 [OS=Homo sapiens]	3	1	0.667	1.07227
DPEP1	6.35186	1.35579	0.131673	0.178518	0.30278	P16444	Dipeptidase 1 [OS=Homo sapiens]	2	1	0	1.09556
PDGFB	8.78615	1.35387	0.11424	0.179127	0.303587	P01127	Platelet-derived growth factor subunit B [OS=Homo sapiens]	24	5	0	1.0824
KRT79	6.72264	-1.3533	-0.104777	0.179309	0.30367	Q5XKE5	Keratin, type II cytoskeletal 79 [OS=Homo sapiens]	32	7	0.667	0.929948
NPC2	11.7065	1.35262	0.0903676	0.179527	0.303814	P61916	NPC intracellular cholesterol transporter 2 [OS=Homo sapiens]	49	7	0	1.06464
FAT2	5.18679	1.35065	0.0851267	0.180154	0.304651	Q9NYQ8	Protocadherin Fat 2 [OS=Homo sapiens]	0	2	0.5	1.06078
PTPRD	9.75284	-1.34739	-0.0723858	0.181196	0.306186	P23468	Receptor-type tyrosine-protein phosphatase delta [OS=Homo sapiens]	7	12	0	0.951064
CEACAM1	7.10765	-1.34615	-0.0497122	0.181596	0.306587	P13688	Carcinoembryonic antigen-related cell adhesion molecule 1 [OS=Homo sapiens]	6	2	0.667	0.966129
SEPTIN2	6.97196	-1.34582	-0.134596	0.181701	0.306587	Q15019	Septin-2 [OS=Homo sapiens]	7	3	0.667	0.910925
MYH14	5.97566	-1.34124	-0.216769	0.183176	0.308839	Q7Z406	Myosin-14 [OS=Homo sapiens]	6	6	0.167	0.860491
PSMB6	9.26867	1.34075	0.130695	0.183337	0.308839	P28072	Proteasome subunit beta type-6 [OS=Homo sapiens]	20	5	0	1.09482
PSMD11	7.58781	-1.34043	-0.142104	0.183441	0.308839	O00231	26S proteasome non-ATPase regulatory subunit 11 [OS=Homo sapiens]	14	6	0.5	0.906196
SERPINB5	4.92595	-1.33799	-0.352119	0.18423	0.309916	P36952	Serpin B5 [OS=Homo sapiens]	10	4	0.333	0.783432
PLTP	12.6202	1.33762	0.0688379	0.184351	0.309916	P55058	Phospholipid transfer protein [OS=Homo sapiens]	26	13	0	1.04887
AQP1	8.12002	-1.33415	-0.125163	0.185481	0.311586	P29972	Aquaporin-1 [OS=Homo sapiens]	10	2	0.167	0.916901
POMGNT1	9.49326	1.33227	0.0702465	0.186096	0.312389	Q8WZA1	Protein O-linked-mannose beta-1,2-N-acetylglucosaminyltransferase 1 [OS=Homo sapiens]	20	11	0	1.0499
GGCT	10.0225	1.32783	0.167167	0.187553	0.314605	O75223	Gamma-glutamylcyclotransferase [OS=Homo sapiens]	35	7	0	1.12285
FETUB	14.5572	1.32627	0.103634	0.188068	0.315237	Q9UGM5	Fetuin-B [OS=Homo sapiens]	40	20	0	1.07448
ORM1	13.3208	-1.32444	-0.155619	0.188671	0.316009	P02763	Alpha-1-acid glycoprotein 1 [OS=Homo sapiens]	56	8	0	0.897747
PRMT5	4.70528	1.32404	0.168485	0.188804	0.316009	O14744	Protein arginine N-methyltransferase 5 [OS=Homo sapiens]	3	2	0.667	1.12388
KRT6B	10.4121	1.32093	0.268344	0.189834	0.3175	P04259	Keratin, type II cytoskeletal 6B [OS=Homo sapiens]	60	9	0	1.20442
CPA4	8.90551	1.31931	0.0939472	0.190373	0.318169	Q9UI42	Carboxypeptidase A4 [OS=Homo sapiens]	12	4	0.5	1.06729
KRT77	11.297	1.31832	0.159157	0.190702	0.318334	Q7Z794	Keratin, type II cytoskeletal 1b [OS=Homo sapiens]	37	19	0	1.11663
TMCO5B	4.48735	1.3177	0.0670643	0.19091	0.318334	A8MYB1	Transmembrane and coiled-coil domain-containing protein 5B [OS=Homo sapiens]	3	1	0.667	1.04758
CD1D	6.98873	-1.31765	-0.0650233	0.190926	0.318334	P15813	Antigen-presenting glycoprotein CD1d [OS=Homo sapiens]	7	1	0.667	0.95593
IGLV2-11	10.048	-1.31734	-0.148794	0.191028	0.318334	P01706	Immunoglobulin lambda variable 2-11 [OS=Homo sapiens]	13	1	0.167	0.902004
HEATR1	5.07092	1.31552	0.162684	0.191637	0.319117	Q9H583	HEAT repeat-containing protein 1 [OS=Homo sapiens]	0	1	0.5	1.11937
ARG1	9.70805	1.31494	0.151739	0.191831	0.319207	P05089	Arginase-1 [OS=Homo sapiens]	24	9	0	1.11091
JAM3	7.16331	-1.3143	-0.0592848	0.192046	0.319332	Q9BX67	Junctional adhesion molecule C [OS=Homo sapiens]	3	1	0.667	0.95974
ACAN	11.7751	1.31287	0.226183	0.192524	0.319895	P16112	Aggrecan core protein [OS=Homo sapiens]	9	21	0	1.16974
ALOX15	5.66309	-1.31049	-0.200787	0.193324	0.320991	P16050	Polyunsaturated fatty acid lipoxygenase ALOX15 [OS=Homo sapiens]	6	4	0.167	0.870076
TNFSF10	5.68685	-1.30649	-0.0733454	0.194676	0.323001	P50591	Tumor necrosis factor ligand superfamily member 10 [OS=Homo sapiens]	3	1	0.5	0.950432
PPCS	7.57893	-1.30591	-0.132214	0.194872	0.323093	Q9HAB8	Phosphopantothenate--cysteine ligase [OS=Homo sapiens]	5	2	0.5	0.91243
CTHRC1	8.41835	1.30328	0.092347	0.195763	0.324238	Q96CG8	Collagen triple helix repeat-containing protein 1 [OS=Homo sapiens]	16	4	0.333	1.0661
FLNC	8.40946	1.30304	0.147172	0.195846	0.324238	Q14315	Filamin-C [OS=Homo sapiens]	6	6	0	1.1074
MINPP1	12.2878	1.30238	0.0561089	0.196072	0.324376	Q9UNW1	Multiple inositol polyphosphate phosphatase 1 [OS=Homo sapiens]	26	12	0	1.03966
VBP1	3.95411	-1.30129	-0.216294	0.196441	0.324753	P61758	Prefoldin subunit 3 [OS=Homo sapiens]	5	1	0.5	0.860774
PCDH1	9.12869	-1.30078	-0.0796455	0.196616	0.324806	Q08174	Protocadherin-1 [OS=Homo sapiens]	5	5	0	0.94629
KRT5	14.3881	1.29939	0.168149	0.19709	0.325355	P13647	Keratin, type II cytoskeletal 5 [OS=Homo sapiens]	59	37	0	1.12362
IGLV10-54	7.90911	1.2989	0.409368	0.197257	0.325395	A0A075B6I4	Immunoglobulin lambda variable 10-54 [OS=Homo sapiens]	9	1	0	1.3281
UBE2V2	7.46921	-1.29773	-0.156023	0.197658	0.325823	Q15819	Ubiquitin-conjugating enzyme E2 variant 2 [OS=Homo sapiens]	23	1	0	0.897496
VWA1	9.66167	1.2965	0.104668	0.198079	0.326209	Q6PCB0	von Willebrand factor A domain-containing protein 1 [OS=Homo sapiens]	8	3	0	1.07525
TM9SF3	7.6578	1.29621	0.0764504	0.198177	0.326209	Q9HD45	Transmembrane 9 superfamily member 3 [OS=Homo sapiens]	1	1	0.5	1.05442
CRACR2B	7.40246	-1.29577	-0.237598	0.198328	0.326221	Q8N4Y2	EF-hand calcium-binding domain-containing protein 4A [OS=Homo sapiens]	3	1	0.667	0.848156
IGLV7-43	9.41839	-1.29309	-0.10214	0.19925	0.327502	P04211	Immunoglobulin lambda variable 7-43 [OS=Homo sapiens]	21	1	0.667	0.93165
XYLT2	8.60908	1.29156	0.0718572	0.199779	0.328137	Q9H1B5	Xylosyltransferase 2 [OS=Homo sapiens]	6	5	0.333	1.05107
PLCD1	3.57457	-1.28969	-0.154644	0.200424	0.328959	P51178	1-phosphatidylinositol 4,5-bisphosphate phosphodiesterase delta-1 [OS=Homo sapiens]	1	1	0.5	0.898354
PTGDS	12.4693	1.28875	0.0807192	0.200748	0.329255	P41222	Prostaglandin-H2 D-isomerase [OS=Homo sapiens]	33	7	0	1.05755
PIK3IP1	6.49886	1.28661	0.0755533	0.201491	0.330237	Q96FE7	Phosphoinositide-3-kinase-interacting protein 1 [OS=Homo sapiens]	7	2	0.333	1.05377
GLCE	7.90182	-1.28353	-0.104274	0.202563	0.331635	O94923	D-glucuronyl C5-epimerase [OS=Homo sapiens]	3	2	0	0.930273
NUCB2	8.85127	1.28333	0.0997757	0.202634	0.331635	P80303	Nucleobindin-2 [OS=Homo sapiens]	8	4	0	1.07161
RAP2B	8.22176	-1.28225	-0.0914866	0.203011	0.332015	P61225	Ras-related protein Rap-2b [OS=Homo sapiens]	14	3	0.5	0.938555
RNPEP	9.82344	-1.28041	-0.0768523	0.203652	0.332826	Q9H4A4	Aminopeptidase B [OS=Homo sapiens]	27	14	0	0.948124
PCSK5	6.78203	-1.27877	-0.0913061	0.204225	0.333524	Q92824	Proprotein convertase subtilisin/kexin type 5 [OS=Homo sapiens]	2	4	0.167	0.938673
IGF1R	5.81652	1.27782	0.0601265	0.20456	0.333833	P08069	Insulin-like growth factor 1 receptor [OS=Homo sapiens]	1	1	0.667	1.04256
CACHD1	8.17501	-1.27678	-0.0803639	0.204926	0.334192	Q5VU97	VWFA and cache domain-containing protein 1 [OS=Homo sapiens]	3	4	0.167	0.945819
CADM4	7.90455	-1.2755	-0.0481375	0.205377	0.334606	Q8NFZ8	Cell adhesion molecule 4 [OS=Homo sapiens]	3	1	0.667	0.967184
HINT1	8.28136	-1.27523	-0.160294	0.205473	0.334606	P49773	Adenosine 5'-monophosphoramidase HINT1 [OS=Homo sapiens]	49	4	0.167	0.894843
IGHG2	13.9551	-1.27423	-0.159062	0.205822	0.334937	P01859	Immunoglobulin heavy constant gamma 2 [OS=Homo sapiens]	51	9	0	0.895607
HPX	17.6725	-1.27191	-0.04942	0.206645	0.336036	P02790	Hemopexin [OS=Homo sapiens]	81	46	0	0.966325
TPI1	12.0269	-1.26951	-0.135109	0.207494	0.337178	P60174	Triosephosphate isomerase [OS=Homo sapiens]	52	14	0	0.910601
IGKV4-1	11.4997	-1.26857	-0.143251	0.207826	0.337478	P06312	Immunoglobulin kappa variable 4-1 [OS=Homo sapiens]	36	4	0	0.905476
TKT	12.1691	-1.26709	-0.0872723	0.208352	0.338092	P29401	Transketolase [OS=Homo sapiens]	30	18	0	0.941301
BHMT	7.21957	1.26258	0.138927	0.209965	0.340467	Q93088	Betaine--homocysteine S-methyltransferase 1 [OS=Homo sapiens]	7	2	0.5	1.10109
UGP2	10.1106	-1.26154	-0.104166	0.210335	0.340826	Q16851	UTP--glucose-1-phosphate uridylyltransferase [OS=Homo sapiens]	15	8	0	0.930342
IGLV1-47	9.56099	1.2601	0.178006	0.210851	0.341421	P01700	Immunoglobulin lambda variable 1-47 [OS=Homo sapiens]	25	2	0	1.13132
OSCAR	8.362	1.25868	0.0804161	0.211362	0.342005	Q8IYS5	Osteoclast-associated immunoglobulin-like receptor [OS=Homo sapiens]	9	2	0	1.05732
SIRPA	11.0032	1.25774	0.0690936	0.211703	0.342315	P78324	Tyrosine-protein phosphatase non-receptor type substrate 1 [OS=Homo sapiens]	23	1	0	1.04906
SERPINB6	6.59511	-1.25621	-0.073259	0.212251	0.342959	P35237	Serpin B6 [OS=Homo sapiens]	22	5	0.167	0.950488
HLA-C	7.32274	1.24892	0.198322	0.214897	0.346989	P10321	HLA class I histocompatibility antigen, C alpha chain [OS=Homo sapiens]	27	4	0	1.14736
HMBS	7.53799	1.24346	0.298487	0.216891	0.349962	P08397	Porphobilinogen deaminase [OS=Homo sapiens]	13	5	0	1.22985
PTPRK	8.81522	1.23841	0.0701658	0.218747	0.352708	Q15262	Receptor-type tyrosine-protein phosphatase kappa [OS=Homo sapiens]	6	7	0.167	1.04984
IGHV1-24	6.96533	-1.23475	-0.0931888	0.220098	0.354632	A0A0C4DH33	Immunoglobulin heavy variable 1-24 [OS=Homo sapiens]	44	2	0.667	0.937448
CALR	12.1745	-1.23434	-0.0660892	0.22025	0.354632	P27797	Calreticulin [OS=Homo sapiens]	37	16	0	0.955224
COPS2	8.6128	-1.2333	-0.0802433	0.220639	0.354922	P61201	COP9 signalosome complex subunit 2 [OS=Homo sapiens]	5	2	0.667	0.945898
ST3GAL6	9.58819	-1.23302	-0.092461	0.22074	0.354922	Q9Y274	Type 2 lactosamine alpha-2,3-sialyltransferase [OS=Homo sapiens]	32	10	0	0.937921
HSP90AA1	10.9907	-1.23185	-0.11779	0.221178	0.355216	P07900	Heat shock protein HSP 90-alpha [OS=Homo sapiens]	25	8	0	0.921599
IGHA1	13.9721	-1.23169	-0.191213	0.221234	0.355216	P01876	Immunoglobulin heavy constant alpha 1 [OS=Homo sapiens]	39	8	0	0.875869
GPC1	7.57808	1.23097	0.0794925	0.221505	0.355403	P35052	Glypican-1 [OS=Homo sapiens]	9	4	0.167	1.05665
HABP2	15.2896	1.22939	0.0552163	0.22209	0.356092	Q14520	Hyaluronan-binding protein 2 [OS=Homo sapiens]	45	28	0	1.03901
DEFA1; DEFA1B	10.5279	1.22896	0.132644	0.222252	0.356101	P59665	Neutrophil defensin 1 [OS=Homo sapiens]	29	4	0	1.0963
ITGA4	6.78339	-1.22628	-0.131564	0.223253	0.357454	P13612	Integrin alpha-4 [OS=Homo sapiens]	1	1	0.333	0.912841
ADH1B	10.2831	1.22129	0.1613	0.225127	0.360183	P00325	All-trans-retinol dehydrogenase [NAD(+)] ADH1B [OS=Homo sapiens]	30	6	0	1.11829
CCDC3	6.80302	1.22091	0.112441	0.225272	0.360183	Q9BQI4	Coiled-coil domain-containing protein 3 [OS=Homo sapiens]	4	1	0.667	1.08106
MYCL	7.66885	-1.21983	-0.0996201	0.225679	0.360582	P12524	Protein L-Myc [OS=Homo sapiens]	4	1	0.667	0.933279
BPIFB1	10.0682	-1.21831	-0.12178	0.226252	0.361245	Q8TDL5	BPI fold-containing family B member 1 [OS=Homo sapiens]	14	7	0	0.919053
CNTN3	11.3681	1.21538	0.066925	0.227362	0.362765	Q9P232	Contactin-3 [OS=Homo sapiens]	27	23	0	1.04748
SLC2A1	9.94799	-1.21447	-0.115808	0.227708	0.363064	P11166	Solute carrier family 2, facilitated glucose transporter member 1 [OS=Homo sapiens]	12	7	0	0.922865
APOC3	13.9929	1.21214	0.120185	0.228594	0.364222	P02656	Apolipoprotein C-III [OS=Homo sapiens]	77	9	0	1.08687
TUBB	10.6677	-1.21145	-0.106621	0.228858	0.364388	P07437	Tubulin beta chain [OS=Homo sapiens]	46	2	0	0.928761
RNASE3	8.08991	-1.2103	-0.184114	0.229296	0.364833	P12724	Eosinophil cationic protein [OS=Homo sapiens]	14	3	0	0.88019
PSMC4	7.54936	-1.20836	-0.169025	0.230035	0.365754	P43686	26S proteasome regulatory subunit 6B [OS=Homo sapiens]	8	4	0	0.889444
CCT3	8.656	-1.20733	-0.164532	0.23043	0.366035	P49368	T-complex protein 1 subunit gamma [OS=Homo sapiens]	17	10	0	0.892218
SFRP4	8.81729	1.20707	0.11278	0.230532	0.366035	Q6FHJ7	Secreted frizzled-related protein 4 [OS=Homo sapiens]	11	4	0.167	1.08131
FURIN	8.06224	1.20602	0.111776	0.230934	0.366419	P09958	Furin [OS=Homo sapiens]	3	3	0.167	1.08056
MASP1	14.5825	1.20455	0.0634206	0.231497	0.367059	P48740	Mannan-binding lectin serine protease 1 [OS=Homo sapiens]	53	31	0	1.04494
TGFB2	5.84364	1.19982	0.105691	0.233321	0.369694	P61812	Transforming growth factor beta-2 proprotein [OS=Homo sapiens]	4	2	0.333	1.07601
IVL	6.69457	1.19839	0.113587	0.233874	0.370313	P07476	Involucrin [OS=Homo sapiens]	19	8	0	1.08192
NT5C3A	7.18266	-1.19689	-0.134095	0.234457	0.370981	Q9H0P0	Cytosolic 5'-nucleotidase 3A [OS=Homo sapiens]	7	3	0.333	0.911241
HGS	7.44849	-1.19551	-0.107597	0.234992	0.371364	O14964	Hepatocyte growth factor-regulated tyrosine kinase substrate [OS=Homo sapiens]	3	3	0.167	0.928133
LIPA	9.00109	-1.19538	-0.0718119	0.235041	0.371364	P38571	Lysosomal acid lipase/cholesteryl ester hydrolase [OS=Homo sapiens]	7	2	0.5	0.951442
CARS1	6.13953	-1.19501	-0.149475	0.235187	0.371364	P49589	Cysteine--tRNA ligase, cytoplasmic [OS=Homo sapiens]	1	1	0.167	0.901578
SLC4A1	11.2758	-1.19312	-0.156232	0.235923	0.37227	P02730	Band 3 anion transport protein [OS=Homo sapiens]	18	12	0	0.897366
AP1B1	6.17741	-1.19269	-0.1016	0.23609	0.372277	Q10567	AP-1 complex subunit beta-1 [OS=Homo sapiens]	4	2	0.5	0.931999
LDHB	12.9184	1.18998	0.0776704	0.237147	0.373686	P07195	L-lactate dehydrogenase B chain [OS=Homo sapiens]	43	15	0	1.05531
LYPD3	9.2387	1.18789	0.117426	0.237966	0.374719	O95274	Ly6/PLAUR domain-containing protein 3 [OS=Homo sapiens]	15	6	0	1.0848
MGAT4B	6.37321	1.18705	0.0694526	0.238293	0.374976	Q9UQ53	Alpha-1,3-mannosyl-glycoprotein 4-beta-N-acetylglucosaminyltransferase B [OS=Homo sapiens]	2	1	0.5	1.04932
NTM	10.1927	1.18632	0.0942074	0.238582	0.375172	Q9P121	Neurotrimin [OS=Homo sapiens]	16	3	0	1.06748
TMED10	6.21981	-1.18376	-0.121912	0.23959	0.376498	P49755	Transmembrane emp24 domain-containing protein 10 [OS=Homo sapiens]	10	2	0.5	0.918969
GALNT16	6.71916	1.1821	0.112963	0.240243	0.377266	Q8N428	Polypeptide N-acetylgalactosaminyltransferase 16 [OS=Homo sapiens]	4	2	0.333	1.08145
TMEM167A	5.10741	-1.18126	-0.112823	0.240576	0.377529	Q8TBQ9	Protein kish-A [OS=Homo sapiens]	13	1	0.333	0.924777
UBR4	7.46858	-1.17624	-0.107233	0.242565	0.380263	Q5T4S7	E3 ubiquitin-protein ligase UBR4 [OS=Homo sapiens]	1	4	0.667	0.928367
PNLIP	7.41699	1.17602	0.0604746	0.24265	0.380263	P16233	Pancreatic triacylglycerol lipase [OS=Homo sapiens]	10	4	0.667	1.04281
GPT	9.96527	1.17431	0.11072	0.243331	0.38093	P24298	Alanine aminotransferase 1 [OS=Homo sapiens]	14	7	0	1.07977
IGHV3-64D	9.25199	-1.17375	-0.169345	0.243556	0.38093	A0A0J9YX35	Immunoglobulin heavy variable 3-64D [OS=Homo sapiens]	38	2	0	0.889247
UBE2K	4.19104	-1.17332	-0.165016	0.243727	0.38093	P61086	Ubiquitin-conjugating enzyme E2 K [OS=Homo sapiens]	5	1	0.333	0.891919
PSMB1	9.00006	1.17328	0.0922584	0.243742	0.38093	P20618	Proteasome subunit beta type-1 [OS=Homo sapiens]	26	6	0.167	1.06604
CHID1	7.7152	1.17259	0.200301	0.244017	0.381099	Q9BWS9	Chitinase domain-containing protein 1 [OS=Homo sapiens]	8	4	0.167	1.14894
MUC16	7.99541	-1.17073	-0.0810007	0.24476	0.381999	Q8WXI7	Mucin-16 [OS=Homo sapiens]	0	1	0.667	0.945402
IGLV3-10	10.3682	-1.16545	-0.147616	0.246879	0.385044	A0A075B6K4	Immunoglobulin lambda variable 3-10 [OS=Homo sapiens]	36	5	0	0.902741
FSTL3	8.3727	-1.16358	-0.0424736	0.247633	0.385956	O95633	Follistatin-related protein 3 [OS=Homo sapiens]	5	1	0.667	0.970989
KRT23	9.05299	1.16248	0.136222	0.248078	0.386219	Q9C075	Keratin, type I cytoskeletal 23 [OS=Homo sapiens]	23	8	0	1.09902
HS6ST3	6.40281	1.16233	0.0897201	0.248139	0.386219	Q8IZP7	Heparan-sulfate 6-O-sulfotransferase 3 [OS=Homo sapiens]	6	2	0.333	1.06416
CPNE3	7.15932	-1.16133	-0.087272	0.248542	0.386584	O75131	Copine-3 [OS=Homo sapiens]	5	3	0.167	0.941301
CTRC	4.6755	1.16023	0.0891359	0.248986	0.38701	Q99895	Chymotrypsin-C [OS=Homo sapiens]	3	1	0.667	1.06373
NAGLU	10.8719	1.15823	0.0891764	0.249797	0.388008	P54802	Alpha-N-acetylglucosaminidase [OS=Homo sapiens]	20	11	0	1.06376
SLITRK3	6.55168	1.15762	0.0697581	0.250045	0.38813	O94933	SLIT and NTRK-like protein 3 [OS=Homo sapiens]	2	2	0.667	1.04954
ALAD	10.5328	-1.15352	-0.157525	0.251716	0.390458	P13716	Delta-aminolevulinic acid dehydratase [OS=Homo sapiens]	41	12	0	0.896562
CCDC126	8.02365	-1.15303	-0.0562779	0.251914	0.390501	Q96EE4	Coiled-coil domain-containing protein 126 [OS=Homo sapiens]	11	1	0.667	0.961742
CHAD	9.93481	1.15064	0.133067	0.252891	0.391633	O15335	Chondroadherin [OS=Homo sapiens]	21	7	0	1.09662
PCSK9	13.1541	-1.15041	-0.076478	0.252986	0.391633	Q8NBP7	Proprotein convertase subtilisin/kexin type 9 [OS=Homo sapiens]	26	17	0	0.94837
CAND1	9.42122	-1.14971	-0.120533	0.253275	0.391814	Q86VP6	Cullin-associated NEDD8-dissociated protein 1 [OS=Homo sapiens]	11	14	0	0.919848
SEMA3G	8.79697	-1.14889	-0.0863507	0.253609	0.392065	Q9NS98	Semaphorin-3G [OS=Homo sapiens]	11	6	0.333	0.941902
CAPN1	10.3719	-1.14795	-0.091203	0.253997	0.392178	P07384	Calpain-1 catalytic subunit [OS=Homo sapiens]	20	14	0	0.93874
CNNM2	10.633	-1.14788	-0.153623	0.254024	0.392178	Q9H8M5	Metal transporter CNNM2 [OS=Homo sapiens]	1	1	0.167	0.89899
ENDOD1	9.62516	-1.14674	-0.0953639	0.254492	0.392457	O94919	Endonuclease domain-containing 1 protein [OS=Homo sapiens]	21	8	0	0.936036
GNAS	6.31267	-1.1466	-0.0837854	0.254548	0.392457	Q5JWF2	Guanine nucleotide-binding protein G(s) subunit alpha isoforms XLas [OS=Homo sapiens]	3	2	0.333	0.943579
PDGFA	8.70939	-1.14519	-0.0609489	0.255132	0.393093	P04085	Platelet-derived growth factor subunit A [OS=Homo sapiens]	14	3	0.5	0.958633
FRZB	7.23881	1.14286	0.101732	0.256091	0.394072	Q92765	Secreted frizzled-related protein 3 [OS=Homo sapiens]	5	1	0.667	1.07306
RTN4R	5.32447	-1.14281	-0.0594343	0.256112	0.394072	Q9BZR6	Reticulon-4 receptor [OS=Homo sapiens]	4	2	0.667	0.95964
PSMF1	6.35509	-1.14133	-0.141747	0.256725	0.394748	Q92530	Proteasome inhibitor PI31 subunit [OS=Homo sapiens]	3	1	0.333	0.906421
SCARA5	8.87875	1.13846	0.0990787	0.257913	0.39631	Q6ZMJ2	Scavenger receptor class A member 5 [OS=Homo sapiens]	13	7	0	1.07109
CILP2	11.5788	1.13785	0.116944	0.258169	0.396437	Q8IUL8	Cartilage intermediate layer protein 2 [OS=Homo sapiens]	11	13	0	1.08444
FREM3	6.34308	-1.1356	-0.225428	0.259104	0.397605	P0C091	FRAS1-related extracellular matrix protein 3 [OS=Homo sapiens]	0	1	0.333	0.855341
MMRN1	13.4811	-1.13376	-0.0868969	0.25987	0.398513	Q13201	Multimerin-1 [OS=Homo sapiens]	37	39	0	0.941546
SEMA3F	10.1594	1.13061	0.0630207	0.261188	0.400267	Q13275	Semaphorin-3F [OS=Homo sapiens]	15	10	0	1.04465
ENPP4	4.59361	-1.12881	-0.0957797	0.261942	0.401154	Q9Y6X5	Bis(5'-adenosyl)-triphosphatase ENPP4 [OS=Homo sapiens]	3	1	0.5	0.935766
JAML	8.44237	1.12742	0.070641	0.262528	0.401782	Q86YT9	Junctional adhesion molecule-like [OS=Homo sapiens]	8	3	0.167	1.05018
RPS18	8.24182	1.12316	0.196335	0.264321	0.404256	P62269	Small ribosomal subunit protein uS13 [OS=Homo sapiens]	25	4	0.167	1.14578
MOGS	6.84646	-1.11971	-0.058585	0.26578	0.406216	Q13724	Mannosyl-oligosaccharide glucosidase [OS=Homo sapiens]	2	2	0.5	0.960205
GMPR	8.95879	-1.11904	-0.125548	0.266068	0.406341	P36959	GMP reductase 1 [OS=Homo sapiens]	10	3	0.5	0.916656
ARSA	9.48278	-1.11868	-0.0692327	0.266218	0.406341	P15289	Arylsulfatase A [OS=Homo sapiens]	7	3	0	0.953145
HSPE1	8.09004	-1.11534	-0.100896	0.267637	0.408236	P61604	10 kDa heat shock protein, mitochondrial [OS=Homo sapiens]	17	2	0.5	0.932454
CHGA	10.3936	1.11261	0.115218	0.268806	0.409746	P10645	Chromogranin-A [OS=Homo sapiens]	34	12	0	1.08314
IGKJ1	10.0174	-1.11161	-0.190257	0.26923	0.410118	A0A0A0MT89	Immunoglobulin kappa joining 1 [OS=Homo sapiens]	67	1	0	0.876449
ANXA1	10.5174	-1.11065	-0.142989	0.269643	0.410234	P04083	Annexin A1 [OS=Homo sapiens]	38	11	0	0.905641
PLIN3	8.38418	1.1106	0.105227	0.269664	0.410234	O60664	Perilipin-3 [OS=Homo sapiens]	22	7	0.167	1.07566
IPO9	5.2997	-1.10958	-0.103679	0.270102	0.410627	Q96P70	Importin-9 [OS=Homo sapiens]	1	1	0.667	0.930657
MUC1	6.76411	-1.10735	-0.0587812	0.271057	0.411663	P15941	Mucin-1 [OS=Homo sapiens]	2	2	0.667	0.960075
MYH2	6.17686	-1.10715	-0.213696	0.271144	0.411663	Q9UKX2	Myosin-2 [OS=Homo sapiens]	3	3	0.5	0.862325
GALNT15	5.97303	1.10639	0.0513726	0.27147	0.411886	Q8N3T1	Polypeptide N-acetylgalactosaminyltransferase 15 [OS=Homo sapiens]	2	1	0.667	1.03625
PSMA5	10.1556	1.10564	0.0931892	0.271796	0.412107	P28066	Proteasome subunit alpha type-5 [OS=Homo sapiens]	27	5	0	1.06673
NOTCH1	11.2704	1.10429	0.0672098	0.272376	0.412713	P46531	Neurogenic locus notch homolog protein 1 [OS=Homo sapiens]	8	13	0	1.04769
DSC3	10.5231	1.10286	0.0747736	0.272995	0.413179	Q14574	Desmocollin-3 [OS=Homo sapiens]	16	13	0	1.0532
C1QB	15.3311	1.1024	0.042143	0.273193	0.413179	P02746	Complement C1q subcomponent subunit B [OS=Homo sapiens]	44	14	0	1.02964
RNH1	10.3169	-1.10209	-0.0956552	0.273325	0.413179	P13489	Ribonuclease inhibitor [OS=Homo sapiens]	24	11	0	0.935847
SNX2	5.61738	-1.10181	-0.138823	0.273449	0.413179	O60749	Sorting nexin-2 [OS=Homo sapiens]	2	1	0.5	0.90826
VTN	15.9222	-1.10149	-0.0448717	0.273586	0.413179	P04004	Vitronectin [OS=Homo sapiens]	64	32	0	0.969376
PIN1	7.18658	-1.10033	-0.0779755	0.274088	0.413664	Q13526	Peptidyl-prolyl cis-trans isomerase NIMA-interacting 1 [OS=Homo sapiens]	17	2	0.5	0.947386
SERPINE1	12.6341	-1.09372	-0.0827309	0.276963	0.417727	P05121	Plasminogen activator inhibitor 1 [OS=Homo sapiens]	39	13	0	0.944269
AMY1B	11.6023	1.09317	0.0882628	0.2772	0.417809	P0DTE7	Alpha-amylase 1B [OS=Homo sapiens]	46	16	0	1.06309
JUP	12.4397	1.09048	0.132263	0.278377	0.419307	P14923	Junction plakoglobin [OS=Homo sapiens]	42	26	0	1.09601
CLEC3A	6.75368	1.08992	0.192263	0.278622	0.419399	O75596	C-type lectin domain family 3 member A [OS=Homo sapiens]	9	2	0.167	1.14255
DENR	4.81803	-1.08912	-0.085615	0.278975	0.419655	O43583	Density-regulated protein [OS=Homo sapiens]	4	1	0.667	0.942383
RGS10	6.71664	-1.08558	-0.0918196	0.28053	0.421717	O43665	Regulator of G-protein signaling 10 [OS=Homo sapiens]	7	1	0.667	0.938338
ADGRL4	10.5544	1.08446	0.0900891	0.281021	0.422178	Q9HBW9	Adhesion G protein-coupled receptor L4 [OS=Homo sapiens]	12	8	0	1.06444
AGR3	5.6385	-1.08392	-0.162942	0.281262	0.422262	Q8TD06	Anterior gradient protein 3 [OS=Homo sapiens]	15	2	0.333	0.893202
B2M	11.9942	1.07784	0.0850349	0.283951	0.425998	P61769	Beta-2-microglobulin [OS=Homo sapiens]	44	5	0	1.06071
CRELD1	10.9565	1.07712	0.0721467	0.28427	0.425998	Q96HD1	Protein disulfide isomerase CRELD1 [OS=Homo sapiens]	17	6	0	1.05128
CENPF	6.42918	1.07704	0.146492	0.284309	0.425998	P49454	Centromere protein F [OS=Homo sapiens]	1	1	0.667	1.10687
IQGAP1	7.22447	-1.07576	-0.071725	0.284876	0.426568	P46940	Ras GTPase-activating-like protein IQGAP1 [OS=Homo sapiens]	2	4	0.667	0.9515
CHMP2A	6.67055	-1.07306	-0.0976293	0.286078	0.428088	O43633	Charged multivesicular body protein 2a [OS=Homo sapiens]	7	2	0.5	0.934567
HYOU1	12.7381	-1.06857	-0.057234	0.288085	0.43081	Q9Y4L1	Hypoxia up-regulated protein 1 [OS=Homo sapiens]	29	27	0	0.961105
CLTB	5.48108	-1.0677	-0.113767	0.288476	0.431112	P09497	Clathrin light chain B [OS=Homo sapiens]	3	1	0.667	0.924172
IL18BP	9.09912	1.06486	0.0751493	0.289753	0.432738	O95998	Interleukin-18-binding protein [OS=Homo sapiens]	5	1	0.667	1.05347
PGA4	7.89263	-1.06255	-0.0737034	0.290797	0.434013	P0DJD7	Pepsin A-4 [OS=Homo sapiens]	7	3	0.333	0.950196
RNASE1	11.5406	1.05867	0.0819415	0.292549	0.436344	P07998	Ribonuclease pancreatic [OS=Homo sapiens]	63	7	0	1.05844
CUL3	7.30752	-1.0568	-0.139907	0.293396	0.437322	Q13618	Cullin-3 [OS=Homo sapiens]	4	3	0.333	0.907578
RBKS	6.94197	1.05288	0.111205	0.295182	0.439656	Q9H477	Ribokinase [OS=Homo sapiens]	3	1	0.5	1.08013
MGAT2	7.79963	-1.05183	-0.0548068	0.295659	0.439656	Q10469	Alpha-1,6-mannosyl-glycoprotein 2-beta-N-acetylglucosaminyltransferase [OS=Homo sapiens]	4	2	0.167	0.962723
CD2AP	7.29509	-1.05173	-0.10422	0.295704	0.439656	Q9Y5K6	CD2-associated protein [OS=Homo sapiens]	3	2	0.333	0.930307
RPTN	5.48521	1.05168	0.125224	0.29573	0.439656	Q6XPR3	Repetin [OS=Homo sapiens]	12	3	0.333	1.09068
DCPS	5.50153	1.04943	0.10717	0.296756	0.440894	Q96C86	m7GpppX diphosphatase [OS=Homo sapiens]	4	2	0.5	1.07711
UGGT1	7.64919	1.04823	0.0548545	0.297306	0.441424	Q9NYU2	UDP-glucose:glycoprotein glucosyltransferase 1 [OS=Homo sapiens]	4	7	0	1.03875
FCGR3B	8.78841	1.0454	0.126686	0.298603	0.443063	O75015	Low affinity immunoglobulin gamma Fc region receptor III-B [OS=Homo sapiens]	18	2	0	1.09178
CRP	11.831	-1.03702	-0.239338	0.302474	0.448517	P02741	C-reactive protein [OS=Homo sapiens]	29	8	0	0.847134
HSD17B4	5.90188	-1.03466	-0.0734937	0.303565	0.449843	P51659	Peroxisomal multifunctional enzyme type 2 [OS=Homo sapiens]	3	2	0.667	0.950334
C8A	15.7491	1.03291	0.0450703	0.30438	0.450758	P07357	Complement component C8 alpha chain [OS=Homo sapiens]	56	37	0	1.03173
PRDX3	6.73507	-1.0296	-0.068314	0.305926	0.452755	P30048	Thioredoxin-dependent peroxide reductase, mitochondrial [OS=Homo sapiens]	7	2	0.667	0.953752
PNP	11.168	-1.02724	-0.127984	0.307028	0.454092	P00491	Purine nucleoside phosphorylase [OS=Homo sapiens]	50	13	0	0.915109
IGBP1	4.27248	-1.02302	-0.223179	0.309006	0.456722	P78318	Immunoglobulin-binding protein 1 [OS=Homo sapiens]	3	1	0.333	0.856676
GOLIM4	6.59201	1.01954	0.132881	0.310648	0.458853	O00461	Golgi integral membrane protein 4 [OS=Homo sapiens]	7	5	0	1.09648
BMP3	5.45747	1.0185	0.0506413	0.311137	0.459278	P12645	Bone morphogenetic protein 3 [OS=Homo sapiens]	2	1	0.667	1.03573
OPCML	8.91291	1.01803	0.0683263	0.311358	0.459309	Q14982	Opioid-binding protein/cell adhesion molecule [OS=Homo sapiens]	16	3	0	1.0485
IGHA2	6.59071	-1.01568	-0.143569	0.312472	0.460654	P01877	Immunoglobulin heavy constant alpha 2 [OS=Homo sapiens]	29	1	0.667	0.905277
CD99	9.59231	-1.01447	-0.120349	0.313046	0.461204	P14209	CD99 antigen [OS=Homo sapiens]	13	2	0	0.919965
FKBP4	5.64996	1.0137	0.0729438	0.313413	0.461245	Q02790	Peptidyl-prolyl cis-trans isomerase FKBP4 [OS=Homo sapiens]	6	3	0.667	1.05186
ANXA2	11.4211	1.01356	0.123337	0.31348	0.461245	P07355	Annexin A2 [OS=Homo sapiens]	54	20	0	1.08925
IGLV3-19	9.96574	1.01314	0.159736	0.313679	0.461245	P01714	Immunoglobulin lambda variable 3-19 [OS=Homo sapiens]	17	2	0	1.11708
CYCS	10.8899	1.00921	0.0828033	0.315549	0.463602	P99999	Cytochrome c [OS=Homo sapiens]	32	3	0	1.05907
ST6GALNAC1	10.3568	1.00872	0.113221	0.315782	0.463602	Q9NSC7	Alpha-N-acetylgalactosaminide alpha-2,6-sialyltransferase 1 [OS=Homo sapiens]	20	11	0	1.08164
NAPRT	7.67722	-1.00849	-0.119741	0.315889	0.463602	Q6XQN6	Nicotinate phosphoribosyltransferase [OS=Homo sapiens]	12	6	0.333	0.920353
TINAG	6.87361	1.00672	0.0514937	0.316737	0.464547	Q9UJW2	Tubulointerstitial nephritis antigen [OS=Homo sapiens]	4	2	0.667	1.03634
PMEL	11.2479	1.00568	0.103821	0.317236	0.464766	P40967	Melanocyte protein PMEL [OS=Homo sapiens]	14	7	0	1.07462
IGHV4-28	10.585	-1.00548	-0.126084	0.317329	0.464766	A0A0C4DH34	Immunoglobulin heavy variable 4-28 [OS=Homo sapiens]	8	1	0.167	0.916315
KRT6A	13.1445	1.00513	0.201085	0.317495	0.464766	P02538	Keratin, type II cytoskeletal 6A [OS=Homo sapiens]	60	8	0	1.14956
KRT16	12.2503	1.00447	0.201198	0.317813	0.464933	P08779	Keratin, type I cytoskeletal 16 [OS=Homo sapiens]	77	31	0	1.14965
SPRR2G	7.40852	1.00129	0.0892238	0.319341	0.466871	Q9BYE4	Small proline-rich protein 2G [OS=Homo sapiens]	30	2	0.667	1.0638
MMP1	6.77391	0.998261	0.123534	0.320798	0.468701	P03956	Interstitial collagenase [OS=Homo sapiens]	8	4	0.167	1.0894
FLT3	5.7962	0.99659	0.309693	0.321604	0.469579	P36888	Receptor-type tyrosine-protein kinase FLT3 [OS=Homo sapiens]	4	3	0	1.23944
TMBIM1	8.56739	0.996135	0.0984908	0.321824	0.4696	Q969X1	Protein lifeguard 3 [OS=Homo sapiens]	5	1	0.667	1.07065
CFHR2	13.3935	-0.992756	-0.106116	0.323459	0.47164	P36980	Complement factor H-related protein 2 [OS=Homo sapiens]	56	10	0	0.929086
HSD11B1	7.71266	-0.992395	-0.0581303	0.323634	0.47164	P28845	11-beta-hydroxysteroid dehydrogenase 1 [OS=Homo sapiens]	3	1	0.333	0.960508
PKP3	9.11944	-0.990949	-0.0954871	0.324336	0.471948	Q9Y446	Plakophilin-3 [OS=Homo sapiens]	7	5	0.5	0.935956
KRT14	13.9582	0.990251	0.14889	0.324675	0.471948	P02533	Keratin, type I cytoskeletal 14 [OS=Homo sapiens]	77	21	0	1.10872
DHX9	7.94815	-0.989788	-0.108897	0.3249	0.471948	Q08211	ATP-dependent RNA helicase A [OS=Homo sapiens]	23	29	0.5	0.927296
MFGE8	8.0895	0.989714	0.0400646	0.324936	0.471948	Q08431	Lactadherin [OS=Homo sapiens]	3	1	0.667	1.02816
C1R	16.3966	0.989584	0.0328062	0.324999	0.471948	P00736	Complement C1r subcomponent [OS=Homo sapiens]	64	45	0	1.023
IGLV8-61	10.1388	-0.989411	-0.180536	0.325083	0.471948	A0A075B6I0	Immunoglobulin lambda variable 8-61 [OS=Homo sapiens]	20	3	0	0.882375
F9	14.0593	0.988932	0.0858071	0.325316	0.471987	P00740	Coagulation factor IX [OS=Homo sapiens]	42	17	0	1.06128
ACP2	7.47997	-0.987691	-0.0579708	0.325921	0.472564	P11117	Lysosomal acid phosphatase [OS=Homo sapiens]	5	2	0.667	0.960614
CNP	7.35497	-0.986815	-0.0830164	0.326348	0.472884	P09543	2',3'-cyclic-nucleotide 3'-phosphodiesterase [OS=Homo sapiens]	4	2	0.167	0.944082
ITIH1	16.8962	-0.986316	-0.0408356	0.326591	0.472937	P19827	Inter-alpha-trypsin inhibitor heavy chain H1 [OS=Homo sapiens]	55	48	0	0.972092
SOD2	11.6809	0.985045	0.0543696	0.327212	0.473536	P04179	Superoxide dismutase [Mn], mitochondrial [OS=Homo sapiens]	27	7	0	1.03841
DSP	14.1056	0.981289	0.142574	0.32905	0.475734	P15924	Desmoplakin [OS=Homo sapiens]	43	152	0	1.10387
RPS25	6.0922	-0.981092	-0.17019	0.329146	0.475734	P62851	Small ribosomal subunit protein eS25 [OS=Homo sapiens]	8	1	0.333	0.888726
ITPA	7.56677	0.978182	0.0611182	0.330576	0.477498	Q9BY32	Inosine triphosphate pyrophosphatase [OS=Homo sapiens]	8	1	0.667	1.04327
GAL3ST4	8.22735	0.977372	0.0526459	0.330974	0.4775	Q96RP7	Galactose-3-O-sulfotransferase 4 [OS=Homo sapiens]	2	1	0.5	1.03717
VSTM2B	4.38457	-0.977331	-0.101203	0.330994	0.4775	A6NLU5	V-set and transmembrane domain-containing protein 2B [OS=Homo sapiens]	5	1	0.5	0.932255
UQCRC1	5.92009	-0.976363	-0.158522	0.331471	0.477783	P31930	Cytochrome b-c1 complex subunit 1, mitochondrial [OS=Homo sapiens]	2	1	0.5	0.895943
COL16A1	6.93687	0.976084	0.0523382	0.331608	0.477783	Q07092	Collagen alpha-1(XVI) chain [OS=Homo sapiens]	1	2	0.667	1.03694
ABHD14A	7.48039	-0.972293	-0.0587641	0.33348	0.480178	Q9BUJ0	Protein ABHD14A [OS=Homo sapiens]	3	1	0.5	0.960086
KRT3	10.0894	0.971278	0.185306	0.333982	0.480599	P12035	Keratin, type II cytoskeletal 3 [OS=Homo sapiens]	23	4	0	1.13706
ACTBL2	5.95496	0.967949	0.0785247	0.335633	0.482378	Q562R1	Beta-actin-like protein 2 [OS=Homo sapiens]	30	3	0.667	1.05594
PILRA	7.57355	0.967934	0.0738076	0.335641	0.482378	Q9UKJ1	Paired immunoglobulin-like type 2 receptor alpha [OS=Homo sapiens]	6	2	0.167	1.05249
PTPRCAP	5.47264	-0.964808	-0.0549763	0.337196	0.484309	Q14761	Protein tyrosine phosphatase receptor type C-associated protein [OS=Homo sapiens]	4	1	0.667	0.96261
MTAP	6.6808	-0.963669	-0.112981	0.337764	0.48482	Q13126	S-methyl-5'-thioadenosine phosphorylase [OS=Homo sapiens]	17	4	0.167	0.924676
WDR77	4.94218	-0.956859	-0.190448	0.341172	0.489305	Q9BQA1	Methylosome protein WDR77 [OS=Homo sapiens]	6	2	0	0.876334
GRHPR	7.10482	0.956572	0.1064	0.341316	0.489305	Q9UBQ7	Glyoxylate reductase/hydroxypyruvate reductase [OS=Homo sapiens]	16	4	0	1.07654
PSMA4	10.3121	0.953927	0.0828936	0.342645	0.490903	P25789	Proteasome subunit alpha type-4 [OS=Homo sapiens]	26	8	0	1.05914
PLGLA	6.65743	-0.950737	-0.0385676	0.344254	0.492899	Q15195	Plasminogen-like protein A [OS=Homo sapiens]	46	1	0.333	0.973621
HSPA8	12.6934	-0.946838	-0.0908266	0.346227	0.495119	P11142	Heat shock cognate 71 kDa protein [OS=Homo sapiens]	45	18	0	0.938985
HNRNPK	9.61815	0.946818	0.0435157	0.346237	0.495119	P61978	Heterogeneous nuclear ribonucleoprotein K [OS=Homo sapiens]	5	3	0.667	1.03062
PSMD13	6.30165	0.944672	0.196009	0.347326	0.496366	Q9UNM6	26S proteasome non-ATPase regulatory subunit 13 [OS=Homo sapiens]	10	4	0	1.14552
STC2	9.00582	-0.94057	-0.0523782	0.349413	0.499037	O76061	Stanniocalcin-2 [OS=Homo sapiens]	15	4	0	0.964345
IGFBP6	10.3866	-0.939832	-0.0807314	0.34979	0.499263	P24592	Insulin-like growth factor-binding protein 6 [OS=Homo sapiens]	32	6	0	0.945578
CARHSP1	7.77803	0.938805	0.123617	0.350314	0.4997	Q9Y2V2	Calcium-regulated heat-stable protein 1 [OS=Homo sapiens]	5	1	0.333	1.08946
WFDC2	5.09304	-0.938205	-0.0442852	0.350621	0.499825	Q14508	WAP four-disulfide core domain protein 2 [OS=Homo sapiens]	6	1	0.667	0.96977
CDSN	8.63824	0.937621	0.118486	0.350919	0.49994	Q15517	Corneodesmosin [OS=Homo sapiens]	9	4	0	1.0856
ZNF558	8.70047	-0.935773	-0.0893863	0.351864	0.500974	Q96NG5	Zinc finger protein 558 [OS=Homo sapiens]	2	1	0.333	0.939922
BCHE	14.5096	-0.934593	-0.0517908	0.352469	0.501289	P06276	Cholinesterase [OS=Homo sapiens]	38	22	0	0.964738
TGFB1	12.1095	-0.934488	-0.0689803	0.352523	0.501289	P01137	Transforming growth factor beta-1 proprotein [OS=Homo sapiens]	31	12	0	0.953312
IGKV3D-20	9.33003	-0.9331	-0.127971	0.353236	0.501689	A0A0C4DH25	Immunoglobulin kappa variable 3D-20 [OS=Homo sapiens]	28	1	0	0.915118
MAP2K3	6.76859	0.933085	0.0933709	0.353243	0.501689	P46734	Dual specificity mitogen-activated protein kinase kinase 3 [OS=Homo sapiens]	2	1	0.5	1.06686
ACACA	7.13051	0.930686	0.12228	0.354476	0.50264	Q13085	Acetyl-CoA carboxylase 1 [OS=Homo sapiens]	0	1	0.333	1.08845
HSPB1	10.5725	-0.930171	-0.124009	0.354741	0.50264	P04792	Heat shock protein beta-1 [OS=Homo sapiens]	50	12	0	0.917634
KDM1A	7.16811	-0.93017	-0.0521785	0.354742	0.50264	O60341	Lysine-specific histone demethylase 1A [OS=Homo sapiens]	1	1	0.667	0.964479
CNTFR	9.65812	0.930073	0.057216	0.354792	0.50264	P26992	Ciliary neurotrophic factor receptor subunit alpha [OS=Homo sapiens]	37	8	0	1.04046
MEGF10	10.0785	-0.92815	-0.0843858	0.355783	0.503733	Q96KG7	Multiple epidermal growth factor-like domains protein 10 [OS=Homo sapiens]	9	8	0	0.943186
PSMD4	5.77064	0.927008	0.0908185	0.356373	0.504255	P55036	26S proteasome non-ATPase regulatory subunit 4 [OS=Homo sapiens]	6	2	0.5	1.06497
AZU1	7.97643	-0.924538	-0.166359	0.357649	0.505749	P20160	Azurocidin [OS=Homo sapiens]	3	1	0	0.891088
SMPD1	7.07898	0.91849	0.0605597	0.360788	0.509872	P17405	Sphingomyelin phosphodiesterase [OS=Homo sapiens]	8	4	0.167	1.04287
MYO1G	3.8161	-0.917202	-0.0970125	0.361459	0.510505	B0I1T2	Unconventional myosin-Ig [OS=Homo sapiens]	1	1	0.667	0.934967
IGLC2	13.132	-0.916416	-0.114152	0.361869	0.510769	P0DOY2	Immunoglobulin lambda constant 2 [OS=Homo sapiens]	97	4	0	0.923925
UPB1	7.94501	-0.91313	-0.0573967	0.363585	0.512875	Q9UBR1	Beta-ureidopropionase [OS=Homo sapiens]	7	3	0.667	0.960997
CADM1	10.976	0.909831	0.0682448	0.365313	0.514995	Q9BY67	Cell adhesion molecule 1 [OS=Homo sapiens]	24	7	0	1.04844
ZNF699	8.88427	0.908318	0.123021	0.366108	0.515797	Q32M78	Zinc finger protein 699 [OS=Homo sapiens]	2	1	0.333	1.08901
RNASE2	7.58167	0.907419	0.104773	0.36658	0.516144	P10153	Non-secretory ribonuclease [OS=Homo sapiens]	9	2	0	1.07533
NAPA	7.94387	-0.904891	-0.0788715	0.367911	0.5177	P54920	Alpha-soluble NSF attachment protein [OS=Homo sapiens]	26	7	0.333	0.946798
HEPHL1	4.31411	-0.903773	-0.209937	0.3685	0.51794	Q6MZM0	Ferroxidase HEPHL1 [OS=Homo sapiens]	2	2	0.667	0.864575
FSCN1	8.28845	0.903708	0.105679	0.368534	0.51794	Q16658	Fascin [OS=Homo sapiens]	22	10	0	1.076
IGHV1-45	6.90391	0.900958	0.194199	0.369987	0.519662	A0A0A0MS14	Immunoglobulin heavy variable 1-45 [OS=Homo sapiens]	17	2	0.333	1.14409
PKHD1L1	12.0851	0.900006	0.0753174	0.37049	0.52005	Q86WI1	Fibrocystin-L [OS=Homo sapiens]	10	36	0	1.05359
KRT4	9.1292	0.899272	0.249704	0.370879	0.520277	P19013	Keratin, type II cytoskeletal 4 [OS=Homo sapiens]	39	13	0	1.18896
FUCA1	11.5143	0.896168	0.117537	0.372526	0.522266	P04066	Tissue alpha-L-fucosidase [OS=Homo sapiens]	20	9	0	1.08488
MTTP	7.41779	-0.89369	-0.0813798	0.373843	0.523792	P55157	Microsomal triglyceride transfer protein large subunit [OS=Homo sapiens]	3	3	0.333	0.945153
CD109	13.4349	0.892381	0.0578606	0.374541	0.524449	Q6YHK3	CD109 antigen [OS=Homo sapiens]	24	32	0	1.04092
EFCAB14	6.54101	0.888092	0.0510675	0.37683	0.527332	O75071	EF-hand calcium-binding domain-containing protein 14 [OS=Homo sapiens]	2	1	0.5	1.03603
IGHV2-26	9.38016	0.887342	0.133495	0.377232	0.527571	A0A0B4J1V2	Immunoglobulin heavy variable 2-26 [OS=Homo sapiens]	6	1	0	1.09695
IGHV3-7	11.649	-0.884496	-0.105077	0.378758	0.529382	P01780	Immunoglobulin heavy variable 3-7 [OS=Homo sapiens]	44	3	0	0.929756
CCL18	9.84235	-0.88395	-0.0727454	0.37905	0.529467	P55774	C-C motif chemokine 18 [OS=Homo sapiens]	10	1	0.667	0.950827
USP15	6.39151	-0.882074	-0.104522	0.380059	0.530473	Q9Y4E8	Ubiquitin carboxyl-terminal hydrolase 15 [OS=Homo sapiens]	5	5	0.333	0.930113
FCRL5	8.64165	0.881748	0.0870547	0.380234	0.530473	Q96RD9	Fc receptor-like protein 5 [OS=Homo sapiens]	13	10	0	1.0622
SERPINB2	7.76072	-0.876972	-0.0636394	0.382809	0.53374	P05120	Plasminogen activator inhibitor 2 [OS=Homo sapiens]	7	3	0.667	0.956847
ADAMTS5	7.59035	-0.875421	-0.0632851	0.383648	0.534584	Q9UNA0	A disintegrin and metalloproteinase with thrombospondin motifs 5 [OS=Homo sapiens]	2	3	0.167	0.957082
PRNP	8.09418	0.872301	0.0535019	0.385338	0.536612	P04156	Major prion protein [OS=Homo sapiens]	12	3	0	1.03778
DPT	9.55384	0.871628	0.0897594	0.385703	0.536793	Q07507	Dermatopontin [OS=Homo sapiens]	9	2	0	1.06419
IGHV3-72	9.79783	-0.868575	-0.0980507	0.387363	0.538776	A0A0B4J1Y9	Immunoglobulin heavy variable 3-72 [OS=Homo sapiens]	55	4	0	0.934294
SDC4	9.23813	-0.867911	-0.0943476	0.387724	0.538951	P31431	Syndecan-4 [OS=Homo sapiens]	25	4	0	0.936696
BDNF	7.76185	-0.866661	-0.0512406	0.388405	0.539296	P23560	Brain-derived neurotrophic factor [OS=Homo sapiens]	3	1	0.667	0.965106
TSKU	5.87882	-0.86659	-0.118923	0.388444	0.539296	Q8WUA8	Tsukushi [OS=Homo sapiens]	7	2	0.333	0.920875
AP2M1	8.34245	-0.862372	-0.0662976	0.390748	0.542166	Q96CW1	AP-2 complex subunit mu [OS=Homo sapiens]	4	2	0.667	0.955086
PGM2L1	5.30382	0.860969	0.189493	0.391516	0.542902	Q6PCE3	Glucose 1,6-bisphosphate synthase [OS=Homo sapiens]	7	5	0.5	1.14036
NSF	7.36677	0.858324	0.0656632	0.392967	0.544584	P46459	Vesicle-fusing ATPase [OS=Homo sapiens]	5	4	0.333	1.04657
PRSS2	10.174	0.857135	0.208755	0.39362	0.544933	P07478	Trypsin-2 [OS=Homo sapiens]	20	2	0	1.15569
NOMO2	10.9294	-0.856999	-0.0609396	0.393695	0.544933	Q5JPE7	BOS complex subunit NOMO2 [OS=Homo sapiens]	11	14	0	0.95864
CHORDC1	3.26801	-0.856566	-0.10504	0.393933	0.544933	Q9UHD1	Cysteine and histidine-rich domain-containing protein 1 [OS=Homo sapiens]	2	1	0.667	0.929779
CD84	10.0287	-0.853794	-0.0642866	0.395459	0.546713	Q9UIB8	SLAM family member 5 [OS=Homo sapiens]	15	5	0	0.956418
ERVW-1	6.2859	0.851666	0.103909	0.396633	0.547881	Q9UQF0	Syncytin-1 [OS=Homo sapiens]	2	1	0.167	1.07468
KIAA0319L	7.54459	-0.851179	-0.0584458	0.396902	0.547881	Q8IZA0	Dyslexia-associated protein KIAA0319-like protein [OS=Homo sapiens]	3	3	0.5	0.960298
KYAT3	3.9407	-0.850962	-0.130767	0.397022	0.547881	Q6YP21	Kynurenine--oxoglutarate transaminase 3 [OS=Homo sapiens]	3	1	0.667	0.913346
IGHV3-13	7.61951	-0.849256	-0.0965163	0.397966	0.548852	P01766	Immunoglobulin heavy variable 3-13 [OS=Homo sapiens]	40	3	0	0.935289
CSTA	9.97102	0.848087	0.107781	0.398613	0.549414	P01040	Cystatin-A [OS=Homo sapiens]	84	9	0	1.07757
AMBP	15.5357	-0.846813	-0.0331231	0.399319	0.550055	P02760	Protein AMBP [OS=Homo sapiens]	70	28	0	0.977302
L1CAM	11.387	0.845753	0.0612454	0.399907	0.550534	P32004	Neural cell adhesion molecule L1 [OS=Homo sapiens]	15	18	0	1.04337
PLD4	8.8779	0.843791	0.070717	0.400997	0.551703	Q96BZ4	5'-3' exonuclease PLD4 [OS=Homo sapiens]	17	7	0	1.05024
GALNT2	12.2887	0.843337	0.0391895	0.401249	0.551718	Q10471	Polypeptide N-acetylgalactosaminyltransferase 2 [OS=Homo sapiens]	37	20	0	1.02754
SELENOF	8.42469	0.841469	0.0495057	0.402289	0.552815	O60613	Selenoprotein F [OS=Homo sapiens]	12	2	0.167	1.03491
FAM20C	11.8908	0.840498	0.0486879	0.40283	0.553227	Q8IXL6	Extracellular serine/threonine protein kinase FAM20C [OS=Homo sapiens]	34	16	0	1.03432
ASGR2	11.5938	-0.839111	-0.0595128	0.403604	0.553957	P07307	Asialoglycoprotein receptor 2 [OS=Homo sapiens]	39	9	0	0.959588
RPL13	4.89274	0.837064	0.160003	0.404747	0.554894	P26373	Large ribosomal subunit protein eL13 [OS=Homo sapiens]	4	1	0.167	1.11729
IDE	8.03848	-0.837021	-0.0593451	0.404772	0.554894	P14735	Insulin-degrading enzyme [OS=Homo sapiens]	3	3	0.667	0.9597
B4GALT1	9.73493	0.835051	0.0445716	0.405874	0.556072	P15291	Beta-1,4-galactosyltransferase 1 [OS=Homo sapiens]	20	6	0	1.03138
ITGAL	8.45535	-0.834408	-0.0621098	0.406234	0.556232	P20701	Integrin alpha-L [OS=Homo sapiens]	4	5	0.333	0.957862
YOD1	6.91441	-0.832473	-0.105361	0.40732	0.557385	Q5VVQ6	Ubiquitin thioesterase OTU1 [OS=Homo sapiens]	12	5	0.167	0.929572
TIMD4	9.13794	0.83129	0.0787243	0.407984	0.55796	Q96H15	T-cell immunoglobulin and mucin domain-containing protein 4 [OS=Homo sapiens]	13	4	0	1.05608
IGHV3-73	10.6349	-0.82678	-0.0906025	0.410523	0.561097	A0A0B4J1V6	Immunoglobulin heavy variable 3-73 [OS=Homo sapiens]	55	4	0	0.93913
PSMD3	7.24537	-0.825483	-0.109162	0.411254	0.561183	O43242	26S proteasome non-ATPase regulatory subunit 3 [OS=Homo sapiens]	2	1	0.5	0.927127
LOX	7.71923	0.825402	0.0827491	0.4113	0.561183	P28300	Protein-lysine 6-oxidase [OS=Homo sapiens]	3	1	0	1.05903
HLA-DPB1	8.18017	0.825365	0.0640344	0.411321	0.561183	P04440	HLA class II histocompatibility antigen, DP beta 1 chain [OS=Homo sapiens]	11	2	0.5	1.04538
KNG1	17.9192	0.824733	0.0313301	0.411678	0.561335	P01042	Kininogen-1 [OS=Homo sapiens]	68	65	0	1.02195
IL6R	10.6027	-0.822877	-0.0695491	0.412727	0.56243	P08887	Interleukin-6 receptor subunit alpha [OS=Homo sapiens]	24	8	0	0.952936
PGP	6.87503	-0.822346	-0.0673517	0.413028	0.562504	A6NDG6	Glycerol-3-phosphate phosphatase [OS=Homo sapiens]	11	4	0.333	0.954388
CLN5	7.64548	0.820522	0.0510655	0.414061	0.563443	O75503	Ceroid-lipofuscinosis neuronal protein 5 [OS=Homo sapiens]	11	3	0.333	1.03603
KRT31	8.7732	0.82026	0.16533	0.414209	0.563443	Q15323	Keratin, type I cuticular Ha1 [OS=Homo sapiens]	33	4	0	1.12142
IGKV1-27	8.05467	-0.819385	-0.123969	0.414706	0.563783	A0A075B6S5	Immunoglobulin kappa variable 1-27 [OS=Homo sapiens]	15	1	0.167	0.91766
IGHV5-51	11.0529	-0.817811	-0.0924174	0.4156	0.564663	A0A0C4DH38	Immunoglobulin heavy variable 5-51 [OS=Homo sapiens]	53	3	0	0.93795
REG1A	10.4669	0.815775	0.0700813	0.416757	0.5659	P05451	Lithostathine-1-alpha [OS=Homo sapiens]	39	5	0	1.04978
S100A4	11.2828	-0.814732	-0.102351	0.417351	0.566369	P26447	Protein S100-A4 [OS=Homo sapiens]	37	5	0	0.931514
ATP6V1A	7.83369	-0.813411	-0.101143	0.418104	0.566981	P38606	V-type proton ATPase catalytic subunit A [OS=Homo sapiens]	11	5	0.333	0.932294
PTPRC	10.9498	0.813072	0.0594708	0.418297	0.566981	P08575	Receptor-type tyrosine-protein phosphatase C [OS=Homo sapiens]	10	12	0	1.04208
SPARCL1	13.9499	0.810526	0.0495607	0.419751	0.568516	Q14515	SPARC-like protein 1 [OS=Homo sapiens]	53	33	0	1.03495
KRT2	15.5484	0.809826	0.0737971	0.420151	0.568516	P35908	Keratin, type II cytoskeletal 2 epidermal [OS=Homo sapiens]	80	50	0	1.05248
ERBB3	6.64818	-0.809784	-0.0624395	0.420175	0.568516	P21860	Receptor tyrosine-protein kinase erbB-3 [OS=Homo sapiens]	2	3	0.667	0.957643
LTF	13.67	-0.807775	-0.0942781	0.421325	0.569735	P02788	Lactotransferrin [OS=Homo sapiens]	67	44	0	0.936741
IGHV3-21	6.07225	-0.804823	-0.0329175	0.423018	0.571686	A0A0B4J1V1	Immunoglobulin heavy variable 3-21 [OS=Homo sapiens]	47	1	0.667	0.977442
NPL	4.13722	0.791677	0.057883	0.430606	0.581598	Q9BXD5	N-acetylneuraminate lyase [OS=Homo sapiens]	6	2	0.667	1.04094
QPCT	9.09208	0.790817	0.0546103	0.431105	0.581928	Q16769	Glutaminyl-peptide cyclotransferase [OS=Homo sapiens]	17	5	0	1.03858
PITHD1	6.7858	0.788464	0.122211	0.432473	0.583246	Q9GZP4	PITH domain-containing protein 1 [OS=Homo sapiens]	25	4	0.5	1.0884
CYBB	8.1666	-0.787752	-0.0925076	0.432887	0.583246	P04839	Cytochrome b-245 heavy chain [OS=Homo sapiens]	7	4	0.167	0.937891
SLAMF1	3.428	0.78757	0.0766996	0.432993	0.583246	Q13291	Signaling lymphocytic activation molecule [OS=Homo sapiens]	3	1	0.5	1.0546
EPHX2	8.32499	-0.787385	-0.094004	0.433101	0.583246	P34913	Bifunctional epoxide hydrolase 2 [OS=Homo sapiens]	2	1	0.333	0.936919
RPL14	8.4883	-0.786577	-0.0736219	0.433572	0.583536	P50914	Large ribosomal subunit protein eL14 [OS=Homo sapiens]	6	1	0.667	0.950249
APP	13.1677	-0.78605	-0.0457844	0.433878	0.583606	P05067	Amyloid-beta precursor protein [OS=Homo sapiens]	27	18	0	0.968763
HLA-B	9.87635	-0.784575	-0.106728	0.434739	0.584078	P01889	HLA class I histocompatibility antigen, B alpha chain [OS=Homo sapiens]	35	6	0	0.928692
EPHA7	6.73847	0.784549	0.0514661	0.434754	0.584078	Q15375	Ephrin type-A receptor 7 [OS=Homo sapiens]	2	1	0.667	1.03632
MFNG	6.27252	0.783879	0.0985434	0.435145	0.584078	O00587	Beta-1,3-N-acetylglucosaminyltransferase manic fringe [OS=Homo sapiens]	13	3	0.5	1.07069
EHD1	8.68521	-0.783699	-0.0483961	0.43525	0.584078	Q9H4M9	EH domain-containing protein 1 [OS=Homo sapiens]	19	5	0.167	0.967011
NEDD9	8.55656	-0.782363	-0.0381258	0.436031	0.584782	Q14511	Enhancer of filamentation 1 [OS=Homo sapiens]	3	1	0.667	0.973919
SERPINB4	8.98771	-0.780976	-0.113178	0.436842	0.585462	P48594	Serpin B4 [OS=Homo sapiens]	26	3	0.5	0.924549
SPESP1	5.7034	0.780621	0.0443237	0.43705	0.585462	Q6UW49	Sperm equatorial segment protein 1 [OS=Homo sapiens]	3	1	0.5	1.0312
CST4	7.15025	-0.779325	-0.084657	0.437809	0.586136	P01036	Cystatin-S [OS=Homo sapiens]	18	3	0.667	0.943009
VEGFC	11.0262	0.777917	0.0526518	0.438634	0.586657	P49767	Vascular endothelial growth factor C [OS=Homo sapiens]	24	10	0	1.03717
GLOD4	8.5618	-0.777787	-0.0779134	0.43871	0.586657	Q9HC38	Glyoxalase domain-containing protein 4 [OS=Homo sapiens]	20	6	0	0.947427
IGLV9-49	10.934	-0.776418	-0.115411	0.439514	0.587387	A0A0B4J1Y8	Immunoglobulin lambda variable 9-49 [OS=Homo sapiens]	30	3	0	0.923119
IGKV1D-33	7.90472	0.775887	0.048174	0.439826	0.587462	P01593	Immunoglobulin kappa variable 1D-33 [OS=Homo sapiens]	14	1	0.167	1.03396
ALB	19.5262	-0.774651	-0.0677405	0.440552	0.587795	P02768	Albumin [OS=Homo sapiens]	96	115	0	0.954131
MEPE	8.44405	0.773762	0.0757631	0.441075	0.587795	Q9NQ76	Matrix extracellular phosphoglycoprotein [OS=Homo sapiens]	8	4	0.333	1.05392
DDB1	6.03714	-0.773731	-0.0866742	0.441094	0.587795	Q16531	DNA damage-binding protein 1 [OS=Homo sapiens]	2	2	0.167	0.941691
HGFAC	14.0787	-0.773715	-0.0517798	0.441103	0.587795	Q04756	Hepatocyte growth factor activator [OS=Homo sapiens]	44	25	0	0.964745
DCD	13.1336	0.773104	0.103784	0.441462	0.587931	P81605	Dermcidin [OS=Homo sapiens]	59	15	0	1.07459
ADGRF5	12.027	-0.772128	-0.0457762	0.442038	0.588355	Q8IZF2	Adhesion G protein-coupled receptor F5 [OS=Homo sapiens]	11	12	0	0.968768
MAVS	7.77503	-0.769046	-0.0384075	0.443856	0.590431	Q7Z434	Mitochondrial antiviral-signaling protein [OS=Homo sapiens]	2	1	0.667	0.973729
CR2	12.3961	0.767954	0.0735098	0.444501	0.590433	P20023	Complement receptor type 2 [OS=Homo sapiens]	31	28	0	1.05227
FUCA2	12.6504	0.767951	0.118389	0.444503	0.590433	Q9BTY2	Plasma alpha-L-fucosidase [OS=Homo sapiens]	27	14	0	1.08552
PRDX1	11.3564	-0.767733	-0.0891441	0.444631	0.590433	Q06830	Peroxiredoxin-1 [OS=Homo sapiens]	66	10	0	0.94008
AKR1A1	9.32307	0.765715	0.0528505	0.445826	0.591408	P14550	Aldo-keto reductase family 1 member A1 [OS=Homo sapiens]	5	2	0.333	1.03731
NPR3	4.5153	-0.765276	-0.0456506	0.446086	0.591408	P17342	Atrial natriuretic peptide receptor 3 [OS=Homo sapiens]	1	1	0.667	0.968853
IGHV4-30-2	8.50637	0.765183	0.125351	0.446141	0.591408	A0A087WSY4	Immunoglobulin heavy variable 4-30-2 [OS=Homo sapiens]	19	1	0	1.09077
B3GALNT1	6.3955	0.763782	0.0349793	0.446971	0.592166	O75752	UDP-GalNAc:beta-1,3-N-acetylgalactosaminyltransferase 1 [OS=Homo sapiens]	8	2	0.667	1.02454
ELANE	8.49114	0.757921	0.0748488	0.450455	0.596436	P08246	Neutrophil elastase [OS=Homo sapiens]	13	4	0.167	1.05325
COL11A2	9.8512	0.757177	0.137213	0.450898	0.596612	P13942	Collagen alpha-2(XI) chain [OS=Homo sapiens]	4	5	0	1.09978
GCLC	9.82934	0.756823	0.0911377	0.451109	0.596612	P48506	Glutamate--cysteine ligase catalytic subunit [OS=Homo sapiens]	24	14	0	1.06521
DAG1	10.9221	-0.75593	-0.0435345	0.451642	0.596751	Q14118	Dystroglycan 1 [OS=Homo sapiens]	12	8	0	0.970275
IGHG4	11.799	-0.755772	-0.17222	0.451736	0.596751	P01861	Immunoglobulin heavy constant gamma 4 [OS=Homo sapiens]	43	5	0	0.887476
RPS5	6.90971	0.754264	0.0665289	0.452637	0.597595	P46782	Small ribosomal subunit protein uS7 [OS=Homo sapiens]	5	4	0.333	1.04719
FOLR2	9.73389	0.753722	0.0579892	0.452961	0.597678	P14207	Folate receptor beta [OS=Homo sapiens]	21	6	0	1.04101
SYNGR2	6.79191	0.753211	0.0606915	0.453266	0.597736	O43760	Synaptogyrin-2 [OS=Homo sapiens]	8	2	0.5	1.04297
FUS	5.75771	0.752146	0.0917263	0.453903	0.598231	P35637	RNA-binding protein FUS [OS=Homo sapiens]	5	2	0.167	1.06564
CDON	9.27794	0.749564	0.0738095	0.455449	0.599924	Q4KMG0	Cell adhesion molecule-related/down-regulated by oncogenes [OS=Homo sapiens]	9	9	0	1.05249
THSD1	7.02792	0.747468	0.0482467	0.456707	0.601234	Q9NS62	Thrombospondin type-1 domain-containing protein 1 [OS=Homo sapiens]	2	2	0.667	1.03401
LMNA	10.3327	0.745862	0.085945	0.457671	0.601952	P02545	Prelamin-A/C [OS=Homo sapiens]	32	22	0	1.06138
MDGA1	5.4286	0.745684	0.0464479	0.457778	0.601952	Q8NFP4	MAM domain-containing glycosylphosphatidylinositol anchor protein 1 [OS=Homo sapiens]	1	1	0.667	1.03272
ANGPTL8	7.75935	0.745202	0.0596732	0.458068	0.601988	Q6UXH0	Angiopoietin-like protein 8 [OS=Homo sapiens]	14	3	0	1.04223
DSG2	12.7874	-0.743877	-0.0365612	0.458866	0.602689	Q14126	Desmoglein-2 [OS=Homo sapiens]	19	18	0	0.974976
BANF1	7.90765	-0.743382	-0.0859314	0.459164	0.602735	O75531	Barrier-to-autointegration factor [OS=Homo sapiens]	17	2	0.167	0.942176
CTSZ	11.1778	0.742696	0.0551136	0.459577	0.602932	Q9UBR2	Cathepsin Z [OS=Homo sapiens]	32	9	0	1.03894
PDCD6IP	9.89754	-0.741708	-0.0686095	0.460173	0.603367	Q8WUM4	Programmed cell death 6-interacting protein [OS=Homo sapiens]	16	15	0	0.953557
LGALS3	10.3503	-0.737282	-0.042101	0.462846	0.606525	P17931	Galectin-3 [OS=Homo sapiens]	28	7	0	0.97124
PTPRS	12.0035	0.736369	0.0472232	0.463399	0.606666	Q13332	Receptor-type tyrosine-protein phosphatase S [OS=Homo sapiens]	15	22	0	1.03327
EGFR	12.0826	0.735802	0.0328061	0.463742	0.606666	P00533	Epidermal growth factor receptor [OS=Homo sapiens]	20	21	0	1.023
HAPLN1	7.17443	-0.735789	-0.148095	0.46375	0.606666	P10915	Hyaluronan and proteoglycan link protein 1 [OS=Homo sapiens]	18	6	0.167	0.902441
LILRA3	11.8566	0.734092	0.0925333	0.464778	0.607665	Q8N6C8	Leukocyte immunoglobulin-like receptor subfamily A member 3 [OS=Homo sapiens]	30	8	0	1.06624
CA1	13.9991	0.729531	0.106645	0.467549	0.610751	P00915	Carbonic anhydrase 1 [OS=Homo sapiens]	67	14	0	1.07672
CAPNS2	9.97871	-0.729327	-0.0552492	0.467673	0.610751	Q96L46	Calpain small subunit 2 [OS=Homo sapiens]	14	2	0	0.962428
PROCR	10.2478	-0.728694	-0.0815768	0.468058	0.610906	Q9UNN8	Endothelial protein C receptor [OS=Homo sapiens]	29	6	0	0.945024
IGHV3-15	9.7253	-0.726551	-0.0942269	0.469364	0.612261	A0A0B4J1V0	Immunoglobulin heavy variable 3-15 [OS=Homo sapiens]	32	3	0	0.936774
MVP	7.20937	-0.723138	-0.0474279	0.471448	0.614628	Q14764	Major vault protein [OS=Homo sapiens]	3	2	0.667	0.96766
APLP2	10.3912	-0.720113	-0.0441459	0.4733	0.616691	Q06481	Amyloid beta precursor like protein 2 [OS=Homo sapiens]	14	11	0	0.969864
CCN2	11.3782	0.715751	0.0546348	0.475976	0.619826	P29279	CCN family member 2 [OS=Homo sapiens]	40	14	0	1.0386
NQO2	7.91974	-0.713367	-0.10408	0.477443	0.621382	P16083	Ribosyldihydronicotinamide dehydrogenase [quinone] [OS=Homo sapiens]	20	3	0.167	0.930398
LPL	9.01643	-0.710629	-0.0544561	0.47913	0.622788	P06858	Lipoprotein lipase [OS=Homo sapiens]	15	7	0	0.962957
HSPA4	11.3722	-0.710309	-0.0556034	0.479328	0.622788	P34932	Heat shock 70 kDa protein 4 [OS=Homo sapiens]	18	14	0	0.962192
PDCD1LG2	7.4824	0.710273	0.0265472	0.47935	0.622788	Q9BQ51	Programmed cell death 1 ligand 2 [OS=Homo sapiens]	4	1	0.667	1.01857
LRRN1	7.81085	0.709848	0.0767228	0.479612	0.622788	Q6UXK5	Leucine-rich repeat neuronal protein 1 [OS=Homo sapiens]	8	6	0	1.05462
KLB	6.32782	0.709119	0.0311439	0.480062	0.623018	Q86Z14	Beta-klotho [OS=Homo sapiens]	3	3	0.5	1.02182
KLK1	6.90228	0.707049	0.0644325	0.481341	0.624013	P06870	Kallikrein-1 [OS=Homo sapiens]	4	1	0.5	1.04567
LRRC47	3.82995	-0.706997	-0.0764585	0.481373	0.624013	Q8N1G4	Leucine-rich repeat-containing protein 47 [OS=Homo sapiens]	3	1	0.667	0.948383
MXRA7	7.80842	-0.705316	-0.0518582	0.482414	0.624813	P84157	Matrix-remodeling-associated protein 7 [OS=Homo sapiens]	9	2	0.5	0.964693
TG	6.1827	0.705113	0.0831676	0.482539	0.624813	P01266	Thyroglobulin [OS=Homo sapiens]	1	3	0.333	1.05934
DDI2	7.8568	-0.704676	-0.098105	0.48281	0.624813	Q5TDH0	Protein DDI1 homolog 2 [OS=Homo sapiens]	16	6	0	0.934259
IGHV2-70	8.65797	-0.703989	-0.0995335	0.483235	0.62492	P01814	Immunoglobulin heavy variable 2-70 [OS=Homo sapiens]	6	1	0.167	0.933335
ARSG	7.50865	0.703661	0.0598348	0.483439	0.62492	Q96EG1	Arylsulfatase G [OS=Homo sapiens]	11	6	0.167	1.04235
MYOC	11.817	-0.701253	-0.0526705	0.484933	0.626396	Q99972	Myocilin [OS=Homo sapiens]	30	16	0	0.96415
NCAM2	12.4335	0.70063	0.0382431	0.48532	0.626396	O15394	Neural cell adhesion molecule 2 [OS=Homo sapiens]	27	20	0	1.02686
PTPRJ	11.8843	-0.700498	-0.0450421	0.485402	0.626396	Q12913	Receptor-type tyrosine-protein phosphatase eta [OS=Homo sapiens]	13	13	0	0.969262
FEN1	9.11037	-0.699615	-0.052446	0.485951	0.626618	P39748	Flap endonuclease 1 [OS=Homo sapiens]	2	1	0.167	0.9643
MYCT1	7.43366	-0.699031	-0.044896	0.486314	0.626618	Q8N699	Myc target protein 1 [OS=Homo sapiens]	4	1	0.667	0.96936
ITGA7	8.86407	0.698899	0.038917	0.486396	0.626618	Q13683	Integrin alpha-7 [OS=Homo sapiens]	4	6	0.333	1.02734
RPL9; RPL9P7; RPL9P8; RPL9P9	4.96541	-0.698132	-0.0613825	0.486874	0.626624	P32969	Large ribosomal subunit protein uL6 [OS=Homo sapiens]	4	1	0.667	0.958345
PPBP	14.9983	-0.698011	-0.0647076	0.486949	0.626624	P02775	Platelet basic protein [OS=Homo sapiens]	57	12	0	0.956139
KRT84	8.02663	0.688406	0.110711	0.492947	0.633987	Q9NSB2	Keratin, type II cuticular Hb4 [OS=Homo sapiens]	12	3	0.167	1.07976
CCL16	8.49646	-0.687913	-0.0444617	0.493256	0.634028	O15467	C-C motif chemokine 16 [OS=Homo sapiens]	12	1	0.5	0.969652
KRT82	7.22711	-0.686856	-0.181646	0.493919	0.63427	Q9NSB4	Keratin, type II cuticular Hb2 [OS=Homo sapiens]	16	5	0	0.881697
COL11A1	8.42418	0.686728	0.164409	0.493999	0.63427	P12107	Collagen alpha-1(XI) chain [OS=Homo sapiens]	1	2	0	1.12071
S100A14	9.03531	0.685373	0.0582757	0.494849	0.635006	Q9HCY8	Protein S100-A14 [OS=Homo sapiens]	7	1	0.333	1.04122
GOLGB1	9.63506	0.684441	0.0694023	0.495435	0.635401	Q14789	Golgin subfamily B member 1 [OS=Homo sapiens]	0	1	0.5	1.04928
CKAP4	8.37922	0.683779	0.143752	0.495851	0.635578	Q07065	Cytoskeleton-associated protein 4 [OS=Homo sapiens]	2	2	0.167	1.10477
A2ML1	8.64961	-0.68132	-0.0561059	0.497398	0.637204	A8K2U0	Alpha-2-macroglobulin-like protein 1 [OS=Homo sapiens]	6	8	0.5	0.961857
DPP3	8.34504	0.678235	0.0763935	0.499343	0.639337	Q9NY33	Dipeptidyl peptidase 3 [OS=Homo sapiens]	13	8	0	1.05438
NEU1	5.32133	0.675371	0.0302021	0.501151	0.641037	Q99519	Sialidase-1 [OS=Homo sapiens]	2	1	0.667	1.02116
IGHV3-49	9.78654	-0.675246	-0.0871342	0.50123	0.641037	A0A0A0MS15	Immunoglobulin heavy variable 3-49 [OS=Homo sapiens]	37	3	0	0.941391
IGFBP4	11.5637	0.674585	0.0463299	0.501649	0.641213	P22692	Insulin-like growth factor-binding protein 4 [OS=Homo sapiens]	32	9	0	1.03263
MEGF6	7.37796	-0.673942	-0.0685072	0.502055	0.641322	O75095	Multiple epidermal growth factor-like domains protein 6 [OS=Homo sapiens]	2	2	0.667	0.953624
KIT	13.2255	-0.673564	-0.0453287	0.502295	0.641322	P10721	Mast/stem cell growth factor receptor Kit [OS=Homo sapiens]	13	13	0	0.969069
PSMD12	5.24367	0.671153	0.109321	0.503822	0.64265	O00232	26S proteasome non-ATPase regulatory subunit 12 [OS=Homo sapiens]	4	2	0.667	1.07872
IGHV4-34	11.0809	0.671036	0.0757767	0.503896	0.64265	P06331	Immunoglobulin heavy variable 4-34 [OS=Homo sapiens]	37	2	0	1.05393
PSMB7	8.40097	0.669723	0.0710116	0.504729	0.643354	Q99436	Proteasome subunit beta type-7 [OS=Homo sapiens]	10	3	0	1.05045
DIPK1C	5.21724	0.663148	0.0335105	0.50891	0.647709	Q0P6D2	Divergent protein kinase domain 1C [OS=Homo sapiens]	2	1	0.667	1.0235
PPP1R7	7.85899	0.663083	0.0551128	0.508952	0.647709	Q15435	Protein phosphatase 1 regulatory subunit 7 [OS=Homo sapiens]	18	7	0.167	1.03894
TNFRSF10C	8.03411	0.663015	0.0797241	0.508995	0.647709	O14798	Tumor necrosis factor receptor superfamily member 10C [OS=Homo sapiens]	7	2	0	1.05682
MPO	12.6107	-0.662234	-0.066069	0.509493	0.647845	P05164	Myeloperoxidase [OS=Homo sapiens]	38	23	0	0.955237
GMDS	5.85411	-0.66196	-0.0478891	0.509668	0.647845	O60547	GDP-mannose 4,6 dehydratase [OS=Homo sapiens]	4	2	0.5	0.967351
TOLLIP	8.01031	-0.661007	-0.0492784	0.510276	0.647993	Q9H0E2	Toll-interacting protein [OS=Homo sapiens]	11	3	0.167	0.96642
LRP6	6.30153	0.660692	0.0439753	0.510477	0.647993	O75581	Low-density lipoprotein receptor-related protein 6 [OS=Homo sapiens]	3	5	0.333	1.03095
PSMA3	9.19004	0.660432	0.0521056	0.510643	0.647993	P25788	Proteasome subunit alpha type-3 [OS=Homo sapiens]	32	9	0	1.03678
IGHV3-64	7.21706	0.660003	0.0993275	0.510918	0.647993	A0A075B6Q5	Immunoglobulin heavy variable 3-64 [OS=Homo sapiens]	37	2	0.167	1.07127
APOA5	10.653	0.659196	0.0599967	0.511434	0.648288	Q6Q788	Apolipoprotein A-V [OS=Homo sapiens]	30	10	0	1.04246
P0DOX8	14.0128	-0.658135	-0.077756	0.512112	0.648788	P0DOX8	Immunoglobulin lambda-1 light chain [OS=Homo sapiens]	57	6	0	0.94753
CLU	16.613	-0.656983	-0.0285842	0.512848	0.649106	P10909	Clusterin [OS=Homo sapiens]	58	38	0	0.980382
ATIC	8.08213	0.656856	0.0656261	0.51293	0.649106	P31939	Bifunctional purine biosynthesis protein ATIC [OS=Homo sapiens]	12	6	0.167	1.04654
CA3	8.89718	0.655372	0.0827187	0.51388	0.649949	P07451	Carbonic anhydrase 3 [OS=Homo sapiens]	15	3	0	1.05901
PLXNA2	6.56041	0.654809	0.0271745	0.514241	0.650046	O75051	Plexin-A2 [OS=Homo sapiens]	1	2	0.667	1.01901
NAXE	8.30117	-0.654257	-0.0585988	0.514595	0.650134	Q8NCW5	NAD(P)H-hydrate epimerase [OS=Homo sapiens]	14	5	0	0.960196
CEP43	6.73109	-0.651107	-0.109659	0.516617	0.652328	O95684	Centrosomal protein 43 [OS=Homo sapiens]	4	1	0.167	0.926807
SEMA3B	7.2994	-0.649217	-0.0345554	0.517832	0.653502	Q13214	Semaphorin-3B [OS=Homo sapiens]	4	3	0.5	0.976333
BASP1	9.09965	0.645425	0.0632514	0.520275	0.656223	P80723	Brain acid soluble protein 1 [OS=Homo sapiens]	27	4	0	1.04482
SERPING1	17.1482	-0.644362	-0.0253053	0.52096	0.656726	P05155	Plasma protease C1 inhibitor [OS=Homo sapiens]	45	35	0	0.982613
PLXNB1	11.1069	0.643409	0.034831	0.521576	0.657139	O43157	Plexin-B1 [OS=Homo sapiens]	12	16	0	1.02444
ADAM23	6.26896	0.639136	0.0296086	0.524338	0.660257	O75077	Disintegrin and metalloproteinase domain-containing protein 23 [OS=Homo sapiens]	2	2	0.333	1.02074
TSG101	6.56515	0.638049	0.11717	0.525043	0.660404	Q99816	Tumor susceptibility gene 101 protein [OS=Homo sapiens]	5	2	0.5	1.08461
IGKV3-7	8.33028	-0.638025	-0.0543188	0.525059	0.660404	A0A075B6H7	Probable non-functional immunoglobulin kappa variable 3-7 [OS=Homo sapiens]	42	2	0	0.963049
VCP	11.5718	-0.637619	-0.0812174	0.525321	0.660404	P55072	Transitional endoplasmic reticulum ATPase [OS=Homo sapiens]	32	23	0	0.94526
LCP1	14.6263	-0.635824	-0.0294453	0.526486	0.661504	P13796	Plastin-2 [OS=Homo sapiens]	66	29	0	0.979797
EIF5A	10.28	-0.634897	-0.0880532	0.527087	0.661897	P63241	Eukaryotic translation initiation factor 5A-1 [OS=Homo sapiens]	32	5	0	0.940791
EEF1A1	10.3475	-0.634155	-0.0872811	0.527569	0.662138	P68104	Elongation factor 1-alpha 1 [OS=Homo sapiens]	26	12	0	0.941295
CPA3	8.62001	0.632695	0.0620004	0.528518	0.662966	P15088	Mast cell carboxypeptidase A [OS=Homo sapiens]	2	1	0.167	1.04391
LYNX1	7.23128	0.630886	0.0555981	0.529695	0.664078	P0DP58	Ly-6/neurotoxin-like protein 1 [OS=Homo sapiens]	6	1	0.167	1.03929
ATP6V1B2	6.15985	-0.629834	-0.0653533	0.53038	0.664572	P21281	V-type proton ATPase subunit B, brain isoform [OS=Homo sapiens]	7	4	0.667	0.955711
TXNL1	8.61857	-0.628039	-0.0427253	0.53155	0.665674	O43396	Thioredoxin-like protein 1 [OS=Homo sapiens]	19	3	0.5	0.970819
TTN	9.67773	0.627017	0.106347	0.532217	0.666046	Q8WZ42	Titin [OS=Homo sapiens]	0	3	0.167	1.0765
ANKRD40	7.08756	-0.626691	-0.0664841	0.532429	0.666046	Q6AI12	Ankyrin repeat domain-containing protein 40 [OS=Homo sapiens]	6	1	0.167	0.954962
MSMB	7.85618	-0.624848	-0.0770621	0.533633	0.667187	P08118	Beta-microseminoprotein [OS=Homo sapiens]	9	2	0.167	0.947986
NID2	11.4039	0.623572	0.0638639	0.534467	0.667865	Q14112	Nidogen-2 [OS=Homo sapiens]	22	25	0	1.04526
IGF1	10.6033	-0.622065	-0.0675862	0.535453	0.668732	P05019	Insulin-like growth factor I [OS=Homo sapiens]	22	5	0	0.954233
QDPR	7.66296	0.620019	0.0514748	0.536794	0.67004	P09417	Dihydropteridine reductase [OS=Homo sapiens]	16	3	0.167	1.03632
SERPINA5	14.4476	0.617663	0.0390133	0.538339	0.671603	P05154	Plasma serine protease inhibitor [OS=Homo sapiens]	43	20	0	1.02741
KRT13	11.0474	0.616623	0.151856	0.539022	0.672088	P13646	Keratin, type I cytoskeletal 13 [OS=Homo sapiens]	42	12	0	1.111
CRISPLD2	6.78447	0.615643	0.0415119	0.539665	0.672308	Q9H0B8	Cysteine-rich secretory protein LCCL domain-containing 2 [OS=Homo sapiens]	5	2	0.5	1.02919
CFAP44	7.47311	-0.61546	-0.0414265	0.539786	0.672308	Q96MT7	Cilia- and flagella-associated protein 44 [OS=Homo sapiens]	1	1	0.5	0.971694
EEF2	10.1359	0.611968	0.0719236	0.542084	0.674608	P13639	Elongation factor 2 [OS=Homo sapiens]	13	12	0	1.05112
PLEC	9.80596	0.611758	0.0712442	0.542222	0.674608	Q15149	Plectin [OS=Homo sapiens]	5	21	0	1.05062
DNAJB11	7.86113	0.609724	0.0325415	0.543563	0.675625	Q9UBS4	DnaJ homolog subfamily B member 11 [OS=Homo sapiens]	16	4	0.5	1.02281
KRT34	7.61843	0.609299	0.131594	0.543843	0.675625	O76011	Keratin, type I cuticular Ha4 [OS=Homo sapiens]	28	3	0.667	1.0955
NME1	7.6944	-0.609174	-0.0726522	0.543926	0.675625	P15531	Nucleoside diphosphate kinase A [OS=Homo sapiens]	47	2	0.167	0.950888
PSMA6	11.3315	0.606148	0.0520006	0.545925	0.67774	P60900	Proteasome subunit alpha type-6 [OS=Homo sapiens]	35	10	0	1.0367
ERP44	9.81738	0.605562	0.0456766	0.546312	0.677816	Q9BS26	Endoplasmic reticulum resident protein 44 [OS=Homo sapiens]	22	8	0	1.03217
AFM	17.3273	0.605159	0.0286	0.546578	0.677816	P43652	Afamin [OS=Homo sapiens]	76	62	0	1.02002
SUSD5	9.96179	-0.600145	-0.0416093	0.5499	0.681197	O60279	Sushi domain-containing protein 5 [OS=Homo sapiens]	20	11	0	0.971571
IGHV3-9	10.7228	-0.599835	-0.0813917	0.550105	0.681197	P01782	Immunoglobulin heavy variable 3-9 [OS=Homo sapiens]	26	1	0	0.945145
KRT12	9.46254	0.599697	0.0591238	0.550197	0.681197	Q99456	Keratin, type I cytoskeletal 12 [OS=Homo sapiens]	7	3	0.5	1.04183
GBA1	8.0634	0.599033	0.0245575	0.550638	0.681328	P04062	Lysosomal acid glucosylceramidase [OS=Homo sapiens]	5	3	0.5	1.01717
HEBP1	7.87519	-0.59864	-0.0867213	0.550899	0.681328	Q9NRV9	Heme-binding protein 1 [OS=Homo sapiens]	16	3	0	0.94166
TSN	7.17559	-0.595642	-0.0546803	0.552892	0.683423	Q15631	Translin [OS=Homo sapiens]	8	2	0.667	0.962808
IGHV7-81	9.3119	-0.593209	-0.0966069	0.554511	0.685055	A0A0B4J1V7	Probable non-functional immunoglobulin heavy variable 7-81 [OS=Homo sapiens]	6	1	0	0.93523
MYO1F	4.72947	-0.592394	-0.107055	0.555055	0.685356	O00160	Unconventional myosin-If [OS=Homo sapiens]	2	2	0.5	0.928482
NAGK	6.28291	0.589799	0.0381346	0.556786	0.687123	Q9UJ70	N-acetyl-D-glucosamine kinase [OS=Homo sapiens]	9	3	0.5	1.02679
CGREF1	6.52008	-0.589022	-0.0710832	0.557305	0.687393	Q99674	Cell growth regulator with EF hand domain protein 1 [OS=Homo sapiens]	25	6	0	0.951923
ITIH4	17.5712	0.5866	0.0246068	0.558924	0.689018	Q14624	Inter-alpha-trypsin inhibitor heavy chain H4 [OS=Homo sapiens]	64	67	0	1.0172
IGKV3D-15	10.6428	-0.585874	-0.0756579	0.559409	0.689245	A0A087WSY6	Immunoglobulin kappa variable 3D-15 [OS=Homo sapiens]	32	2	0	0.948909
ST13	10.0908	0.584761	0.0631133	0.560154	0.689791	P50502	Hsc70-interacting protein [OS=Homo sapiens]	19	1	0.167	1.04472
IGLV1-40	8.15127	-0.582964	-0.0478595	0.561359	0.690903	P01703	Immunoglobulin lambda variable 1-40 [OS=Homo sapiens]	39	2	0.5	0.967371
SECTM1	7.31769	0.582326	0.054433	0.561786	0.691057	Q8WVN6	Secreted and transmembrane protein 1 [OS=Homo sapiens]	8	1	0	1.03845
LHPP	4.95566	-0.581752	-0.0413921	0.562171	0.691159	Q9H008	Phospholysine phosphohistidine inorganic pyrophosphate phosphatase [OS=Homo sapiens]	3	1	0.667	0.971717
TSNAX	7.45574	0.578853	0.099401	0.564117	0.693026	Q99598	Translin-associated protein X [OS=Homo sapiens]	7	2	0.667	1.07133
MATN3	8.05177	0.578588	0.111721	0.564295	0.693026	O15232	Matrilin-3 [OS=Homo sapiens]	9	5	0.333	1.08052
SIGLEC14	10.7632	-0.573867	-0.0702759	0.567472	0.696554	Q08ET2	Sialic acid-binding Ig-like lectin 14 [OS=Homo sapiens]	12	6	0	0.952456
C3	20.4459	0.57094	0.0162973	0.569447	0.698603	P01024	Complement C3 [OS=Homo sapiens]	90	212	0	1.01136
GC	18.3832	-0.570138	-0.0227536	0.569988	0.698892	P02774	Vitamin D-binding protein [OS=Homo sapiens]	86	68	0	0.984352
MTHFD1	6.17237	-0.568709	-0.068625	0.570954	0.69939	P11586	C-1-tetrahydrofolate synthase, cytoplasmic [OS=Homo sapiens]	3	3	0.333	0.953546
HPRT1	10.204	-0.568632	-0.0654988	0.571006	0.69939	P00492	Hypoxanthine-guanine phosphoribosyltransferase [OS=Homo sapiens]	48	8	0	0.955615
CALML5	8.60238	-0.565134	-0.0880972	0.573372	0.701913	Q9NZT1	Calmodulin-like protein 5 [OS=Homo sapiens]	64	8	0	0.940763
IGKV6-21	7.87248	-0.56382	-0.0624852	0.574262	0.702569	A0A0C4DH24	Immunoglobulin kappa variable 6-21 [OS=Homo sapiens]	36	1	0.333	0.957613
CALU	12.0326	0.563437	0.0500726	0.574522	0.702569	O43852	Calumenin [OS=Homo sapiens]	42	13	0	1.03532
IGLC7	10.5067	-0.562915	-0.105952	0.574876	0.702626	A0M8Q6	Immunoglobulin lambda constant 7 [OS=Homo sapiens]	78	3	0	0.929192
ZG16B	7.73833	0.5616	0.0537866	0.575768	0.70306	Q96DA0	Pancreatic adenocarcinoma up-regulated factor [OS=Homo sapiens]	31	4	0	1.03799
PSMC3	7.51216	-0.561485	-0.0728324	0.575846	0.70306	P17980	26S proteasome regulatory subunit 6A [OS=Homo sapiens]	11	5	0.167	0.95077
SCGB2A1	7.54599	-0.561004	-0.0327186	0.576173	0.703084	O75556	Mammaglobin-B [OS=Homo sapiens]	13	1	0.667	0.977576
CMPK1	7.57351	-0.558486	-0.051574	0.577883	0.704796	P30085	UMP-CMP kinase [OS=Homo sapiens]	16	3	0.5	0.964883
IGKV1-5	8.87172	-0.557896	-0.0705668	0.578284	0.704909	P01602	Immunoglobulin kappa variable 1-5 [OS=Homo sapiens]	25	1	0.167	0.952264
IGHV4-4	10.1253	0.557207	0.100636	0.578753	0.705105	A0A075B6R2	Immunoglobulin heavy variable 4-4 [OS=Homo sapiens]	38	2	0	1.07225
HMGN5	7.03936	-0.556357	-0.0308427	0.579331	0.705433	P82970	High mobility group nucleosome-binding domain-containing protein 5 [OS=Homo sapiens]	2	1	0.667	0.978848
NOTCH4	6.8851	0.553923	0.0370295	0.580989	0.707076	Q99466	Neurogenic locus notch homolog protein 4 [OS=Homo sapiens]	2	4	0.167	1.026
OLFM4	9.06505	-0.552249	-0.0509219	0.582131	0.708089	Q6UX06	Olfactomedin-4 [OS=Homo sapiens]	5	3	0.667	0.965319
COL5A2	7.57404	0.549806	0.0678359	0.583798	0.708527	P05997	Collagen alpha-2(V) chain [OS=Homo sapiens]	3	3	0.167	1.04814
GDI2	11.004	-0.549786	-0.05527	0.583812	0.708527	P50395	Rab GDP dissociation inhibitor beta [OS=Homo sapiens]	36	9	0	0.962414
EWSR1	7.95026	0.549615	0.0560632	0.583929	0.708527	Q01844	RNA-binding protein EWS [OS=Homo sapiens]	2	2	0.167	1.03962
PPME1	6.08456	-0.549413	-0.0934923	0.584066	0.708527	Q9Y570	Protein phosphatase methylesterase 1 [OS=Homo sapiens]	2	1	0.667	0.937251
TREH	7.29087	0.54925	0.0697727	0.584178	0.708527	O43280	Trehalase [OS=Homo sapiens]	8	4	0.333	1.04955
GLTPD2	4.31732	-0.549	-0.0271214	0.584349	0.708527	A6NH11	Glycolipid transfer protein domain-containing protein 2 [OS=Homo sapiens]	3	1	0.667	0.981376
KRT36	7.63817	0.548338	0.130301	0.584801	0.7087	O76013	Keratin, type I cuticular Ha6 [OS=Homo sapiens]	20	5	0	1.09452
NPTN	5.27376	0.546996	0.0598391	0.585719	0.709437	Q9Y639	Neuroplastin [OS=Homo sapiens]	6	2	0.333	1.04235
ALDH6A1	8.13689	0.546152	0.0251726	0.586297	0.70976	Q02252	Methylmalonate-semialdehyde/malonate-semialdehyde dehydrogenase [acylating], mitochondrial [OS=Homo sapiens]	4	2	0.667	1.0176
FABP5	9.45659	0.544668	0.0709973	0.587313	0.710465	Q01469	Fatty acid-binding protein 5 [OS=Homo sapiens]	48	7	0.167	1.05044
CRTAC1	13.7449	0.544395	0.0368476	0.5875	0.710465	Q9NQ79	Cartilage acidic protein 1 [OS=Homo sapiens]	38	21	0	1.02587
FAM3A	6.06043	-0.542405	-0.0231787	0.588864	0.711739	P98173	Protein FAM3A [OS=Homo sapiens]	7	2	0.5	0.984062
HYAL1	10.1923	-0.540346	-0.0257842	0.590278	0.71307	Q12794	Hyaluronidase-1 [OS=Homo sapiens]	24	8	0	0.982287
LRIG3	6.76107	-0.538113	-0.0272733	0.591811	0.714177	Q6UXM1	Leucine-rich repeats and immunoglobulin-like domains protein 3 [OS=Homo sapiens]	3	2	0.5	0.981273
KRT86	8.68588	0.538067	0.149554	0.591843	0.714177	O43790	Keratin, type II cuticular Hb6 [OS=Homo sapiens]	50	5	0	1.10923
SEMA3C	7.44876	-0.53765	-0.0493872	0.59213	0.714177	Q99985	Semaphorin-3C [OS=Homo sapiens]	1	1	0.667	0.966347
EPHA4	10.8514	0.535982	0.0380415	0.593277	0.715184	P54764	Ephrin type-A receptor 4 [OS=Homo sapiens]	6	6	0	1.02672
IGHV3-38	8.74194	-0.534953	-0.0477179	0.593986	0.715661	A0A0C4DH36	Probable non-functional immunoglobulin heavy variable 3-38 [OS=Homo sapiens]	35	3	0	0.967465
CRCT1	5.36837	-0.534345	-0.132029	0.594405	0.715789	Q9UGL9	Cysteine-rich C-terminal protein 1 [OS=Homo sapiens]	21	2	0	0.912547
ISG15	5.98494	-0.532681	-0.0386134	0.595552	0.716793	P05161	Ubiquitin-like protein ISG15 [OS=Homo sapiens]	13	2	0.667	0.97359
C6	17.0284	0.531382	0.0245675	0.596448	0.717351	P13671	Complement component C6 [OS=Homo sapiens]	63	72	0	1.01717
LRG1	14.8128	0.530805	0.0359408	0.596846	0.717351	P02750	Leucine-rich alpha-2-glycoprotein [OS=Homo sapiens]	57	20	0	1.02523
ICAM3	9.98836	-0.530318	-0.0420122	0.597182	0.717351	P32942	Intercellular adhesion molecule 3 [OS=Homo sapiens]	16	10	0	0.971299
FAS	7.62169	0.53019	0.0263379	0.59727	0.717351	P25445	Tumor necrosis factor receptor superfamily member 6 [OS=Homo sapiens]	5	2	0.667	1.01842
KPRP	10.0516	0.529215	0.0745968	0.597944	0.717784	Q5T749	Keratinocyte proline-rich protein [OS=Homo sapiens]	28	12	0	1.05307
SPPL2A	6.4473	-0.528052	-0.0261505	0.598747	0.718371	Q8TCT8	Signal peptide peptidase-like 2A [OS=Homo sapiens]	1	1	0.667	0.982037
NDST3	7.9477	0.527517	0.0938119	0.599117	0.718438	O95803	Bifunctional heparan sulfate N-deacetylase/N-sulfotransferase 3 [OS=Homo sapiens]	1	1	0.167	1.06719
RGMA	8.9285	-0.526115	-0.0455465	0.600087	0.719225	Q96B86	Repulsive guidance molecule A [OS=Homo sapiens]	14	5	0	0.968923
IGLV6-57	8.77567	-0.524201	-0.0620514	0.601412	0.720246	P01721	Immunoglobulin lambda variable 6-57 [OS=Homo sapiens]	17	1	0.167	0.957901
LZIC	6.01929	0.523974	0.046691	0.601569	0.720246	Q8WZA0	Protein LZIC [OS=Homo sapiens]	17	3	0.667	1.03289
GLRX	8.80696	0.522689	0.0687953	0.60246	0.720874	P35754	Glutaredoxin-1 [OS=Homo sapiens]	42	3	0	1.04884
KLK7	6.77976	0.522289	0.056845	0.602737	0.720874	P49862	Kallikrein-7 [OS=Homo sapiens]	13	3	0.333	1.04019
NCCRP1	8.58565	0.521854	0.049582	0.603039	0.720874	Q6ZVX7	F-box only protein 50 [OS=Homo sapiens]	11	4	0.5	1.03497
SFTPA2	6.43327	-0.520069	-0.0311013	0.604277	0.721977	Q8IWL1	Pulmonary surfactant-associated protein A2 [OS=Homo sapiens]	15	2	0.667	0.978673
NIT2	6.54525	0.517936	0.0347702	0.605759	0.72337	Q9NQR4	Omega-amidase NIT2 [OS=Homo sapiens]	5	2	0.667	1.02439
TFF3	7.61758	-0.516018	-0.0757662	0.607092	0.724584	Q07654	Trefoil factor 3 [OS=Homo sapiens]	9	1	0.667	0.948838
TNFRSF21	8.04123	0.513063	0.0446891	0.60915	0.726321	O75509	Tumor necrosis factor receptor superfamily member 21 [OS=Homo sapiens]	5	3	0	1.03146
COL10A1	7.94002	-0.512548	-0.0594503	0.609508	0.726321	Q03692	Collagen alpha-1(X) chain [OS=Homo sapiens]	3	2	0.667	0.95963
RPLP2	6.47788	0.512149	0.01989	0.609786	0.726321	P05387	Large ribosomal subunit protein P2 [OS=Homo sapiens]	17	2	0.667	1.01388
PTPRT	7.78773	0.512104	0.0512904	0.609818	0.726321	O14522	Receptor-type tyrosine-protein phosphatase T [OS=Homo sapiens]	1	1	0	1.03619
COLEC12	7.86049	0.511298	0.0370288	0.61038	0.726612	Q5KU26	Collectin-12 [OS=Homo sapiens]	7	5	0.5	1.026
SOD1	11.7832	0.509127	0.0659219	0.611895	0.728037	P00441	Superoxide dismutase [Cu-Zn] [OS=Homo sapiens]	48	9	0	1.04675
COL17A1	7.54838	0.506805	0.0380682	0.613516	0.729587	Q9UMD9	Collagen alpha-1(XVII) chain [OS=Homo sapiens]	0	1	0.667	1.02674
PSMA2	7.92362	0.506177	0.0398594	0.613955	0.72973	P25787	Proteasome subunit alpha type-2 [OS=Homo sapiens]	29	5	0	1.02801
PGAM1	10.4574	-0.50487	-0.0390102	0.614869	0.730437	P18669	Phosphoglycerate mutase 1 [OS=Homo sapiens]	42	9	0	0.973322
ITIH2	18.0031	0.503224	0.0215738	0.616021	0.731227	P19823	Inter-alpha-trypsin inhibitor heavy chain H2 [OS=Homo sapiens]	50	66	0	1.01507
LCAT	13.3018	-0.5026	-0.0206999	0.616459	0.731227	P04180	Phosphatidylcholine-sterol acyltransferase [OS=Homo sapiens]	29	9	0	0.985754
IGKV1-6	10.8011	-0.502551	-0.0701483	0.616493	0.731227	A0A0C4DH72	Immunoglobulin kappa variable 1-6 [OS=Homo sapiens]	10	1	0	0.95254
EPB41L2	6.17473	-0.501914	-0.0459468	0.616939	0.731376	O43491	Band 4.1-like protein 2 [OS=Homo sapiens]	4	3	0.667	0.968654
IGLV2-23	9.16086	-0.501262	-0.0687621	0.617396	0.731539	P01705	Immunoglobulin lambda variable 2-23 [OS=Homo sapiens]	14	2	0	0.953456
SNCA	11.0503	0.497719	0.0755872	0.619882	0.733944	P37840	Alpha-synuclein [OS=Homo sapiens]	60	9	0	1.05379
TP53I3	5.80235	0.49679	0.0420667	0.620534	0.733944	Q53FA7	Quinone oxidoreductase PIG3 [OS=Homo sapiens]	2	1	0.333	1.02959
DLD	10.1836	0.496619	0.0272757	0.620654	0.733944	P09622	Dihydrolipoyl dehydrogenase, mitochondrial [OS=Homo sapiens]	16	8	0	1.01909
ITGA11	8.97555	0.496542	0.0425343	0.620709	0.733944	Q9UKX5	Integrin alpha-11 [OS=Homo sapiens]	10	12	0.167	1.02992
PAK1	5.77029	-0.494182	-0.0364332	0.622367	0.735525	Q13153	Serine/threonine-protein kinase PAK 1 [OS=Homo sapiens]	3	1	0.167	0.975063
ARHGAP12	9.43343	-0.489077	-0.0314014	0.625963	0.739392	Q8IWW6	Rho GTPase-activating protein 12 [OS=Homo sapiens]	1	1	0	0.978469
CD96	5.17544	-0.488259	-0.0443518	0.62654	0.739692	P40200	T-cell surface protein tactile [OS=Homo sapiens]	2	1	0.333	0.969725
PEPD	12.8448	-0.484076	-0.0284538	0.629494	0.742797	P12955	Xaa-Pro dipeptidase [OS=Homo sapiens]	44	19	0	0.980471
NSFL1C	7.96656	-0.482331	-0.0692827	0.630728	0.743651	Q9UNZ2	NSFL1 cofactor p47 [OS=Homo sapiens]	23	8	0	0.953112
AHCY	8.28035	-0.482132	-0.0555975	0.630869	0.743651	P23526	Adenosylhomocysteinase [OS=Homo sapiens]	25	11	0	0.962196
CTSC	10.8931	0.478894	0.0295555	0.633162	0.74597	P53634	Dipeptidyl peptidase 1 [OS=Homo sapiens]	26	11	0	1.0207
PRTN3	8.42343	-0.475972	-0.0500047	0.635234	0.748026	P24158	Myeloblastin [OS=Homo sapiens]	11	3	0	0.965933
BLVRB	11.1313	0.47363	0.0691768	0.636897	0.749599	P30043	Flavin reductase (NADPH) [OS=Homo sapiens]	60	8	0	1.04912
FAP	12.8399	0.471267	0.0443623	0.638577	0.75119	Q12884	Prolyl endopeptidase FAP [OS=Homo sapiens]	36	25	0	1.03123
TBCA	9.50475	0.470649	0.0495006	0.639017	0.751206	O75347	Tubulin-specific chaperone A [OS=Homo sapiens]	42	6	0	1.03491
DHX38	6.78569	0.470325	0.0324242	0.639247	0.751206	Q92620	Pre-mRNA-splicing factor ATP-dependent RNA helicase PRP16 [OS=Homo sapiens]	1	1	0.667	1.02273
IGHV3-11	7.73	0.463328	0.0398707	0.644235	0.756678	P01762	Immunoglobulin heavy variable 3-11 [OS=Homo sapiens]	45	1	0.667	1.02802
CLMP	5.91217	-0.461441	-0.0201674	0.645583	0.757872	Q9H6B4	CXADR-like membrane protein [OS=Homo sapiens]	2	1	0.667	0.986118
TNFRSF1A	7.75684	0.458347	0.0368931	0.647795	0.760056	P19438	Tumor necrosis factor receptor superfamily member 1A [OS=Homo sapiens]	7	4	0.333	1.0259
BGLAP	6.97379	0.45791	0.0565539	0.648107	0.760056	P02818	Osteocalcin [OS=Homo sapiens]	15	2	0.333	1.03998
GP2	5.5172	-0.45739	-0.0364972	0.64848	0.760104	P55259	Pancreatic secretory granule membrane major glycoprotein GP2 [OS=Homo sapiens]	2	1	0.333	0.975019
PAMR1	9.32599	0.456578	0.0316621	0.649061	0.760314	Q6UXH9	Inactive serine protease PAMR1 [OS=Homo sapiens]	9	6	0.167	1.02219
CD14	13.4336	0.456211	0.022692	0.649324	0.760314	P08571	Monocyte differentiation antigen CD14 [OS=Homo sapiens]	35	16	0	1.01585
P4HA1	4.7635	0.454888	0.0693764	0.650272	0.76052	P13674	Prolyl 4-hydroxylase subunit alpha-1 [OS=Homo sapiens]	4	2	0.5	1.04926
UROD	7.0386	-0.454546	-0.0297841	0.650517	0.76052	P06132	Uroporphyrinogen decarboxylase [OS=Homo sapiens]	10	2	0.667	0.979567
FBP1	7.35478	-0.454283	-0.0565575	0.650706	0.76052	P09467	Fructose-1,6-bisphosphatase 1 [OS=Homo sapiens]	11	2	0.5	0.961556
MARCO	9.3113	0.45411	0.0372615	0.65083	0.76052	Q9UEW3	Macrophage receptor MARCO [OS=Homo sapiens]	11	5	0	1.02616
MATN2	7.89604	0.452756	0.0274096	0.651801	0.760914	O00339	Matrilin-2 [OS=Homo sapiens]	4	3	0.5	1.01918
PSMA7	10.6257	0.452713	0.0386528	0.651832	0.760914	O14818	Proteasome subunit alpha type-7 [OS=Homo sapiens]	50	11	0	1.02715
UROS	5.12042	0.45098	0.0777534	0.653076	0.761977	P10746	Uroporphyrinogen-III synthase [OS=Homo sapiens]	10	2	0.5	1.05537
IGLV3-9	10.161	-0.449928	-0.054959	0.653832	0.76247	A0A075B6K5	Immunoglobulin lambda variable 3-9 [OS=Homo sapiens]	50	4	0	0.962622
EPPK1	8.05467	0.449166	0.0460051	0.654379	0.762609	P58107	Epiplakin [OS=Homo sapiens]	6	4	0.5	1.0324
RPS14	5.80011	-0.448834	-0.0617426	0.654617	0.762609	P62263	Small ribosomal subunit protein uS11 [OS=Homo sapiens]	7	1	0.5	0.958106
CD209	7.74456	0.446666	0.0225212	0.656176	0.764037	Q9NNX6	CD209 antigen [OS=Homo sapiens]	16	2	0.5	1.01573
IGHV2-70D	9.09773	0.444413	0.104107	0.657798	0.765535	A0A0C4DH43	Immunoglobulin heavy variable 2-70D [OS=Homo sapiens]	18	2	0.167	1.07483
GHR	8.91128	-0.443305	-0.0418036	0.658597	0.766075	P10912	Growth hormone receptor [OS=Homo sapiens]	5	3	0.333	0.97144
STMN2	7.81722	-0.442731	-0.0326841	0.65901	0.766166	Q93045	Stathmin-2 [OS=Homo sapiens]	11	2	0.667	0.9776
RTKN	9.24083	0.440845	0.185717	0.66037	0.767357	Q9BST9	Rhotekin [OS=Homo sapiens]	7	5	0	1.13738
CACNA2D3	6.18209	0.439327	0.0280179	0.661465	0.768039	Q8IZS8	Voltage-dependent calcium channel subunit alpha-2/delta-3 [OS=Homo sapiens]	1	1	0.333	1.01961
FH	6.32556	0.439101	0.0700745	0.661628	0.768039	P07954	Fumarate hydratase, mitochondrial [OS=Homo sapiens]	3	2	0.667	1.04977
IGLV5-39	9.71786	-0.438504	-0.0823559	0.662059	0.768054	A0A0G2JS06	Immunoglobulin lambda variable 5-39 [OS=Homo sapiens]	19	1	0	0.944514
CCT7	8.10279	-0.438014	-0.0295644	0.662413	0.768054	Q99832	T-complex protein 1 subunit eta [OS=Homo sapiens]	11	5	0.667	0.979716
PEX5	7.68302	-0.437689	-0.0324735	0.662648	0.768054	P50542	Peroxisomal targeting signal 1 receptor [OS=Homo sapiens]	2	1	0.5	0.977743
SIGLEC1	6.73536	0.435421	0.0631506	0.664287	0.768847	Q9BZZ2	Sialoadhesin [OS=Homo sapiens]	1	2	0.667	1.04474
TSC22D4	3.84919	-0.43537	-0.0949781	0.664324	0.768847	Q9Y3Q8	TSC22 domain family protein 4 [OS=Homo sapiens]	4	1	0.5	0.936286
DAP	6.68502	-0.435347	-0.0372917	0.664341	0.768847	P51397	Death-associated protein 1 [OS=Homo sapiens]	8	1	0.5	0.974483
FCN2	13.6877	-0.433216	-0.0454702	0.665882	0.770159	Q15485	Ficolin-2 [OS=Homo sapiens]	44	11	0	0.968974
DMKN	10.9889	-0.43285	-0.0336539	0.666147	0.770159	Q6E0U4	Dermokine [OS=Homo sapiens]	12	7	0	0.976943
PAFAH1B3	6.30708	0.432355	0.0408864	0.666505	0.770184	Q15102	Platelet-activating factor acetylhydrolase IB subunit alpha1 [OS=Homo sapiens]	10	3	0.667	1.02875
CBR1	7.84283	-0.428046	-0.0343526	0.669628	0.773185	P16152	Carbonyl reductase [NADPH] 1 [OS=Homo sapiens]	18	4	0	0.97647
IGLV4-69	10.301	-0.427839	-0.0700431	0.669778	0.773185	A0A075B6H9	Immunoglobulin lambda variable 4-69 [OS=Homo sapiens]	22	2	0	0.95261
INHBC	11.0158	-0.426629	-0.0263009	0.670656	0.773808	P55103	Inhibin beta C chain [OS=Homo sapiens]	29	8	0	0.981935
CAPNS1	8.47729	-0.42498	-0.0271666	0.671854	0.774799	P04632	Calpain small subunit 1 [OS=Homo sapiens]	15	2	0.167	0.981346
DNAJC3	10.8006	-0.421409	-0.0201297	0.674449	0.777401	Q13217	DnaJ homolog subfamily C member 3 [OS=Homo sapiens]	27	14	0	0.986144
VAT1	8.75321	-0.412189	-0.0287647	0.68117	0.784751	Q99536	Synaptic vesicle membrane protein VAT-1 homolog [OS=Homo sapiens]	18	5	0.167	0.980259
PKHD1	6.97778	-0.409954	-0.032254	0.682803	0.786237	P08F94	Fibrocystin [OS=Homo sapiens]	0	1	0.667	0.977891
RETN	8.36464	-0.40847	-0.0308268	0.683887	0.786849	Q9HD89	Resistin [OS=Homo sapiens]	34	3	0	0.978859
PSMA1	10.9177	0.407961	0.0345924	0.68426	0.786849	P25786	Proteasome subunit alpha type-1 [OS=Homo sapiens]	42	13	0	1.02427
FAM20A	8.22934	0.407816	0.0178406	0.684366	0.786849	Q96MK3	Pseudokinase FAM20A [OS=Homo sapiens]	7	3	0.5	1.01244
SMC2	4.37474	-0.406591	-0.034122	0.685262	0.787343	O95347	Structural maintenance of chromosomes protein 2 [OS=Homo sapiens]	1	1	0.667	0.976626
CES1	10.5674	0.406288	0.0292569	0.685484	0.787343	P23141	Liver carboxylesterase 1 [OS=Homo sapiens]	23	12	0	1.02049
PLS3	10.1508	-0.405598	-0.0327286	0.685989	0.787528	P13797	Plastin-3 [OS=Homo sapiens]	41	16	0	0.97757
PDIA4	9.3723	-0.399823	-0.0216109	0.690223	0.791991	P13667	Protein disulfide-isomerase A4 [OS=Homo sapiens]	19	10	0	0.985132
ACO2	6.46368	0.39932	0.0624678	0.690592	0.792018	Q99798	Aconitate hydratase, mitochondrial [OS=Homo sapiens]	2	1	0.667	1.04425
PCSK6	10.738	-0.398215	-0.0290662	0.691404	0.792551	P29122	Proprotein convertase subtilisin/kexin type 6 [OS=Homo sapiens]	16	13	0	0.980054
IGLV3-27	8.15016	0.395674	0.0507541	0.693271	0.794294	P01718	Immunoglobulin lambda variable 3-27 [OS=Homo sapiens]	33	3	0	1.03581
CDH13	12.5239	0.394307	0.02693	0.694276	0.795047	P55290	Cadherin-13 [OS=Homo sapiens]	23	14	0	1.01884
ADAMTS8	7.35147	0.393704	0.0497153	0.69472	0.795157	Q9UP79	A disintegrin and metalloproteinase with thrombospondin motifs 8 [OS=Homo sapiens]	6	5	0	1.03506
[truncated: 289 more rows]

## Sheet: log2-transformed normalized
id	pat01	pat02	pat03	pat04	pat05	pat06	pat07	pat08	pat09	pat10	pat11	pat13	pat14	pat18	pat19	pat20	pat21	pat22	pat23	pat24	pat25	pat26	pat27	pat28	pat29	pat30	pat31	pat32	pat33	pat34	pat35	pat36	pat37	pat38	pat39	pat40	pat41	pat42	pat43	pat44	pat45	pat46	pat47	pat50	pat51	pat52	pat53	pat54	ctrl01
C3	20.369	20.4434	20.29	20.5032	20.5145	20.3427	20.4834	20.4736	20.4588	20.4628	20.421	20.507	20.4692	20.3262	20.6433	20.5596	20.7617	20.3144	20.4982	20.4806	20.5533	20.5939	20.521	20.4509	20.5421	20.4753	20.5536	20.5439	20.596	20.54	20.5652	20.3418	20.5096	20.4015	20.1364	20.3676	20.556	20.3573	20.4313	20.389	20.3353	20.4126	20.267	20.4875	20.3889	20.3172	20.4567	20.4284	20.6668
APOB	19.6388	19.9194	19.5785	19.4564	21.0082	19.4954	20.0579	19.6742	19.2285	19.6825	19.7463	19.6675	20.1607	20.3119	19.5055	19.4737	19.4834	20.1878	20.4267	19.2387	19.6341	20.2197	19.8218	20.3159	20.4426	20.2575	19.6419	19.6922	19.7672	20.0362	19.3713	20.1518	20.1018	19.9547	19.8914	19.9769	19.7584	20.0423	20.0332	20.2778	20.7796	19.893	19.6738	19.8161	20.3166	20.0936	20.0799	20.3962	20.2595
ALB	19.1659	19.3937	20.0455	19.4674	18.6749	20.1582	19.5387	19.3417	19.1428	19.1499	19.77	19.4785	18.829	19.3808	19.6023	19.863	19.5904	19.3886	18.6468	19.764	19.6677	19.1049	19.5565	19.6627	19.254	19.627	19.4461	19.4014	19.3889	19.4838	19.8892	19.5523	19.7038	19.3518	18.701	19.2	19.8031	19.3091	19.8307	19.7951	19.3591	19.8291	19.2545	19.8241	19.5048	20.3026	19.7209	19.8296	19.4461
C4B; C4B_2	18.5737	18.7097	18.7959	18.4897	18.7719	18.3955	18.4592	18.8775	18.4895	18.5047	18.4445	18.5076	18.8166	18.7872	19.1183	18.76	18.5193	18.5526	18.3825	19.0908	19.0585	18.7847	18.525	18.9092	19.1087	18.7158	18.7761	19.1114	18.7596	19.1199	18.6089	18.6404	18.7832	18.8345	18.1846	18.4177	18.5265	18.7197	18.5729	18.4304	18.1382	19.26	18.3389	18.6318	18.4943	18.5197	19.4548	18.8133	18.6249
C4A	13.4927	13.5237	14.3319	13.4969	13.5028	13.2669	13.7096	13.475	13.7372	13.9268	13.533	13.6172	13.7119	13.2	13.7498	14.0518	13.3772	13.2651	13.0775	13.5385	14.0107	12.5264	12.7316	13.9885	13.8164	13.0455	12.7812	13.7887	12.5758	14.8754	13.4155	13.5335	12.4018	13.4943	12.5801	13.3929	13.2242	13.488	12.7021	13.3278	13.0947	14.0696	13.687	13.5735	13.2147	12.8757	14.6876	13.382	13.4122
CFH	18.6474	18.6735	18.7183	18.9281	19.0515	18.7673	18.8933	18.8128	18.9259	18.9667	18.8003	18.9614	18.5988	18.7575	18.9477	19.0465	18.8723	18.6005	18.6095	18.7977	18.9418	19.0831	19.0825	18.8246	18.8972	18.6988	18.8183	18.7754	18.8241	18.871	18.7916	19.0615	19.0233	18.7834	18.5184	18.8596	18.8221	18.745	18.8502	18.8434	18.5862	18.9729	18.6942	18.8146	18.866	18.814	19.0751	18.8537	18.6428
FN1	20.7824	18.799	18.6692	18.191	18.7132	19.1285	17.9776	18.3716	18.7177	18.4722	18.5148	18.2168	19.0665	19.2109	18.0383	18.3453	18.9093	18.5298	18.1743	18.4073	19.1948	18.9061	18.9557	19.7971	17.9487	18.4509	19.2055	18.4454	18.361	18.253	18.0327	18.3733	18.2484	18.343	18.0843	18.1995	18.4647	18.4427	17.5181	18.1678	17.5133	18.0236	18.2052	18.3632	18.0349	18.1178	18.2606	18.1774	18.236
APOA1	17.8121	17.843	17.7698	18.2099	17.4911	18.0083	17.8389	17.872	17.7613	17.8933	18.0948	17.9907	18.2953	17.8276	18.1071	18.2008	18.0454	17.9716	18.4069	18.0248	18.2644	17.9849	18.0411	18.3107	18.0556	18.5682	18.1835	18.0163	17.9379	17.8692	18.2447	18.3361	18.3869	18.3464	17.7331	18.4227	18.2676	18.2162	18.3711	18.0563	18.2917	18.0437	18.9584	18.1598	18.4221	18.1353	18.0569	18.2832	18.4033
HPX	17.3644	17.2715	17.5016	17.4948	17.4194	17.7384	17.63	17.6815	17.6654	17.6547	17.8308	17.9011	17.7725	17.6037	17.7563	17.8752	18.0714	17.8912	17.4521	17.8393	17.4846	17.9301	17.718	17.468	18.0597	17.7428	17.5311	17.5632	17.3222	17.6637	17.6794	17.6357	17.817	17.7609	17.068	17.5411	17.7562	17.4296	17.3866	17.8774	17.5202	17.36	17.6915	17.5846	17.8612	17.7247	17.7532	17.7896	17.6926
GC	18.1915	18.3614	18.6403	18.535	18.2506	18.241	18.6126	18.4616	18.517	18.454	18.5852	18.4444	18.471	18.1399	18.4164	18.6864	18.304	18.3223	18.9519	18.2969	18.4362	18.38	18.2227	18.2795	18.3877	18.291	18.2644	18.0973	18.2408	18.3924	18.3459	18.5748	18.5951	18.404	17.8598	18.3069	18.3421	18.534	18.5075	18.3111	18.3522	18.1026	18.0093	18.0216	18.6075	18.2717	18.3354	18.3879	18.383
ITIH2	17.7836	18.1911	17.9696	18.1185	17.5881	18.2543	18.2403	18.0503	18.2458	18.1673	18.0194	18.4084	18.3686	17.9281	18.0057	18.0161	17.579	18.0697	18.2708	18.1956	17.9009	18.1794	17.9706	18.0436	18.1426	18.0203	18.1312	17.9975	17.8546	17.4904	18.0812	18.1005	17.9161	18.1024	17.7063	17.3316	18.4014	18.0628	18.0987	18.0907	18.0024	17.7989	17.8289	17.8116	18.0646	17.971	17.9373	18.1242	17.9492
PLG	17.7899	17.7227	17.8525	18.1654	17.6926	17.9213	17.9357	17.9245	17.9117	17.8223	17.7121	17.8927	17.8535	17.7043	17.8774	17.9389	17.6937	17.7538	18.0324	17.8449	17.8947	17.8511	17.7899	17.9666	17.9247	17.8597	17.7709	17.7436	17.8347	17.9068	17.8417	18.1409	18.0286	17.8057	17.2262	17.7248	17.7227	18.0917	18.111	17.7653	17.6334	17.9405	17.5602	16.9534	17.771	17.5736	17.7809	17.6665	17.952
CP	18.1798	17.9647	18.3843	18.6245	18.1674	17.9754	17.9771	18.2711	18.3297	17.8416	18.3701	18.1803	17.6954	17.7761	18.2013	18.5136	18.3831	18.2674	17.8506	18.7774	18.427	18.3263	18.5477	18.2352	18.286	18.2763	18.3742	18.309	18.6264	18.1319	18.5188	18.2047	18.2783	18.7348	17.8356	18.1894	18.1451	18.728	18.421	18.2661	18.6999	18.6344	18.1394	18.1227	18.4244	18.4982	18.6855	18.2883	17.9691
SERPINC1	17.4298	18.0416	17.614	18.1415	17.7758	17.9963	17.9832	17.9546	18.0571	17.694	18.2597	18.1492	18.3448	17.5241	17.642	17.895	18.0007	17.9132	18.1236	17.8068	17.7434	17.864	17.8913	17.27	17.7328	17.7899	17.9195	17.7876	17.9613	18.107	18.082	17.867	17.9031	17.8109	17.0837	18.1744	18.2852	18.0632	18.1445	18.0499	17.7979	17.9648	18.1571	17.4572	18.0153	17.8025	17.8252	18.1414	17.4552
KNG1	17.8067	17.8317	17.6959	18.07	17.9115	18.0696	17.8523	18.0097	17.9837	17.7468	18.0001	18.1103	18.0133	17.81	18.1356	18.0777	18.1041	17.8307	18.2027	18.0783	17.9104	18.0258	17.898	17.9679	18.0892	17.8667	17.7761	17.8967	17.9184	17.7397	18.2677	17.917	18.1658	17.8905	17.2906	17.896	18.0935	17.8302	18.0552	18.0481	18.3023	17.6933	17.7787	17.67	18.0056	17.7306	17.797	17.9846	17.9455
ITIH4	17.4327	17.5509	17.5154	17.4069	17.4317	17.0723	17.4253	17.4369	17.9836	17.7239	17.6609	17.7868	17.6645	17.3876	17.7685	17.7102	17.144	17.7802	18.1636	17.4451	17.555	17.9109	18.1047	17.563	18.2259	17.4605	17.4677	17.3197	17.2543	17.6733	17.3103	17.7923	17.7912	17.4206	16.6371	17.3712	17.7884	17.2621	17.3588	17.8665	17.5443	17.4532	17.6803	17.1665	18.0018	17.5767	17.8857	17.8936	17.6356
A2M	18.4544	18.9409	18.9322	18.5054	18.8957	18.5688	19.3161	18.3194	18.9008	18.9881	18.7391	18.2655	18.3838	17.7597	17.8382	17.4796	18.0989	18.2169	18.4852	18.0335	17.7219	17.9314	18.1304	17.2172	17.3073	17.5574	17.3818	17.1016	17.2233	17.4744	17.6237	17.2628	16.8882	17.238	16.5846	17.3267	18.0913	17.2994	17.3938	17.5726	17.8096	17.2891	17.2141	17.6783	17.8417	17.8858	17.6872	17.4696	17.3979
C5	17.735	17.9846	18.1657	17.9603	18.1304	18.2737	18.1267	18.2399	18.3998	18.2358	18.0984	18.2233	18.2975	18.1758	18.2142	18.1322	18.1631	18.1494	17.9859	18.1302	17.8668	18.2564	18.3658	18.0299	18.3523	17.6713	17.8458	17.7796	18.0907	17.9824	17.7646	18.1306	18.0892	17.9249	17.4308	17.8287	18.0436	18.0121	18.0545	18.0842	17.6936	18.0134	17.7071	17.8183	17.9969	17.9649	18.1972	18.2564	17.6374
CFB	17.6592	17.4872	17.6784	17.7689	17.8245	17.754	17.0248	17.9388	17.5933	17.4377	17.5489	17.6057	17.4021	17.4951	17.5989	17.9126	17.7213	17.2772	17.9521	17.7778	17.7485	17.5405	17.7837	17.6776	17.5098	17.6339	17.7389	17.6584	17.9876	17.6451	17.9585	17.5289	17.8385	17.9573	17.3135	17.2728	17.5698	17.5268	17.5055	17.5844	17.518	17.5944	17.2838	17.3999	17.6347	17.1426	17.5557	17.5998	17.6516
APOA4	17.1328	17.444	17.1861	17.1702	16.7033	17.2373	17.4244	17.6052	17.1036	17.0039	17.3337	16.8994	16.763	17.0204	17.6178	17.0206	17.4091	16.6032	18.1086	17.1818	17.2346	16.8689	16.8069	17.3475	16.8419	17.8811	17.7142	17.2589	17.1309	17.1662	17.7568	17.7823	17.8935	17.1031	16.187	17.8569	17.1575	17.8662	17.6941	17.7808	16.3933	17.0426	18.4365	17.9884	17.3001	17.2427	17.3672	17.3463	17.9977
SERPINA3	16.9605	17.0457	17.4533	17.3429	17.5728	17.4211	17.3023	17.4787	17.3904	17.5113	17.3713	17.6803	17.3557	17.2833	17.4096	17.4893	17.5928	17.5014	17.2045	17.5486	17.5011	17.5747	17.7927	17.2277	17.3513	17.2964	17.1936	17.0389	17.4589	17.3839	17.2114	17.4179	17.5367	17.4869	16.9148	17.4131	17.126	17.3333	17.2532	17.4949	16.8511	17.2928	17.3874	17.2817	17.4309	17.5589	17.8364	17.5832	17.1768
C4BPA	17.2287	17.0599	17.2978	17.1606	17.7086	17.1259	17.1191	17.6189	17.227	17.4232	17.295	17.3744	17.1829	16.9734	17.7412	17.4435	17.4108	16.9978	17.3549	17.1413	17.3019	17.198	17.1476	17.5017	17.7625	18.0123	17.2575	17.5148	17.8666	17.2857	17.3581	17.6263	17.1769	17.7273	17.049	17.221	17.0264	17.0731	17.0007	17.1242	16.6949	17.6134	17.28	17.2222	17.6894	17.233	17.5091	17.1548	17.8809
AHSG	17.2204	17.1252	17.2551	17.5418	16.9594	17.2424	17.3361	17.3005	17.2138	17.2207	16.9731	17.5313	17.3876	17.0373	17.4919	17.4296	17.7246	17.4125	17.6694	17.2984	17.1515	17.3636	17.2623	16.8528	17.4311	16.8775	17.0804	17.0393	16.9925	17.5515	17.0584	16.929	17.4147	16.7346	16.2482	16.9784	17.6208	17.1551	17.1877	17.4561	16.9866	17.3627	18.03	17.1888	16.8729	17.3011	16.9428	16.9916	17.2086
KRT1	16.5163	16.8307	16.4665	16.9701	15.978	16.342	16.5585	16.6767	16.0142	16.6737	16.798	16.6846	17.2092	16.2781	17.0838	16.5773	16.7194	16.5228	16.1757	16.9044	16.4205	16.8453	16.6545	16.4485	15.8722	16.6639	16.4993	17.1461	16.6467	17.2183	17.4496	17.5503	16.9225	16.4772	15.9034	17.7934	16.0855	17.8681	16.1802	15.8463	16.1865	15.6755	15.271	16.113	15.8559	16.2068	15.9666	16.0912	16.9238
SERPING1	16.9535	17.1568	17.0529	17.2075	17.3143	17.0461	17.1344	17.2787	17.2388	17.1323	17.218	17.1923	17.2214	16.91	17.2764	17.2287	17.1248	17.0051	17.2704	16.8467	16.8691	17.1644	16.9901	16.725	17.2791	17.3514	17.0063	17.2662	17.1057	17.1992	17.3055	17.1343	16.9764	17.2574	16.5963	17.1822	17.1669	17.4259	17.1104	17.1397	16.8164	17.0067	17.4856	16.9256	17.413	17.0186	17.3331	17.2929	17.122
TTR	16.7426	17.3406	17.123	16.9757	16.3674	16.8367	17.2708	17.191	16.4469	16.9441	17.1367	17.2355	17.3555	16.7535	17.1842	17.1652	17.0337	16.954	17.2209	16.6287	17.2272	16.8161	16.3464	17.1419	16.8344	16.7743	16.7036	16.6875	16.4842	17.2872	16.9172	16.9857	17.2197	16.478	16.7077	17.1436	16.8019	16.7392	17.2679	16.8071	17.1748	16.853	17.5554	16.2287	16.8261	16.9996	16.7156	17.3749	16.9262
SERPINA1	17.2615	17.159	18.1042	17.3859	17.8113	17.2983	17.637	17.2991	17.5652	17.7273	17.3737	17.35	17.5663	17.2856	17.7044	17.175	17.6912	17.5742	17.944	17.6487	17.6851	17.3373	18.0717	17.1632	17.2936	17.1522	17.0846	16.9561	17.1759	17.3771	17.1935	17.0795	17.3226	17.4347	17.0744	17.0039	17.1572	17.1819	17.4911	17.4012	18.7403	17.0754	17.4314	17.6671	17.2555	17.9738	17.7433	17.3447	17.1895
AFM	16.9958	17.6591	17.5832	17.4933	16.6536	17.5772	17.5646	17.2653	17.1175	17.3084	17.4131	17.667	17.7592	17.6762	17.3159	17.607	17.411	17.1552	17.263	17.4287	17.51	17.1885	16.8316	17.3867	17.4187	17.4354	17.2171	17.2593	17.2838	17.4797	17.2656	17.449	17.2109	16.94	17.1201	17.3715	17.9313	17.4069	17.5688	17.3135	17.1776	17.3354	17.2618	17.2132	17.2676	17.3433	17.0617	17.2908	17.4628
C7	17.2912	17.2873	17.9795	17.2956	17.4202	17.1715	17.1655	17.2858	17.2475	17.3652	17.7706	16.9083	17.0504	16.5798	17.1898	17.4036	17.6857	17.5525	17.1215	17.3863	17.4818	17.0231	17.3587	17.0878	16.9421	16.8546	17.4236	17.062	17.2306	17.1607	17.4185	16.9223	17.1302	17.2953	16.4568	17.1679	17.1844	17.8711	17.6228	17.7675	16.6758	17.0274	16.6869	17.2467	17.0916	17.1826	17.0179	17.3747	16.9102
ITIH1	16.6469	16.9148	16.8869	16.9839	16.5406	17.1324	16.9881	16.8884	16.9066	16.8878	16.5859	17.1439	17.0311	16.8071	16.8916	16.9313	16.1796	16.8345	17.0638	16.9756	16.76	17.0133	16.717	16.9429	16.9467	16.9426	16.9744	16.9879	16.7736	16.5002	17.0716	17.1107	16.8724	17.1042	16.9207	16.5399	17.1079	16.9927	16.974	16.9482	16.8847	16.81	16.6687	16.8154	16.9199	16.8385	16.7635	16.9962	16.8601
VWF	18.4258	17.5321	17.1774	16.9795	17.6284	17.1278	16.4968	17.6727	17.1364	17.2493	16.389	16.7358	17.2002	16.9432	16.52	16.836	17.545	17.126	16.4559	17.0666	17.1769	17.0187	17.986	17.9375	16.785	16.5621	17.715	17.2005	17.1861	16.6106	16.5002	16.6622	16.5114	16.6006	16.1686	17.4292	17.2565	17.5286	16.8037	17.4356	16.9771	17.4784	17.0693	16.4613	16.9984	16.6169	16.525	17.1044	16.6188
F2	16.6089	16.8971	16.8374	16.7394	16.4901	16.8073	16.7321	16.5362	16.383	17.0691	16.9462	16.91	17.1222	16.6879	17.2208	17.2056	16.8437	16.5477	17.1768	17.1045	16.6314	16.9091	16.7331	17.2219	16.7491	17.0902	16.6193	16.546	16.3967	16.6572	16.7815	16.991	16.7638	16.4507	16.7431	16.4495	16.7711	16.5429	17.2396	17.0227	16.6468	17.6448	17.2179	16.4354	16.9025	16.8845	16.7293	16.8513	16.9097
APOH	16.8369	17.0494	17.1264	17.3144	17.038	17.1297	16.4807	17.4142	16.9125	17.2875	16.8783	16.4858	17.6359	16.868	17.3894	17.1906	17.218	16.8444	17.497	16.9759	17.1981	17.0189	16.6709	16.9975	17.081	17.144	17.1575	17.0277	16.9625	17.2119	17.3915	17.057	17.3572	16.8643	16.1684	16.7997	16.9686	17.0495	17.103	17.0031	15.9779	17.0861	17.2572	17.0893	16.8584	17.0136	16.8753	16.8684	17.2802
KRT9	15.8146	15.9747	15.5353	16.2347	15.4791	16.0147	15.7936	16.1398	15.2292	15.7113	16.2868	16.0419	16.268	15.8268	16.3296	15.8286	16.2925	16.1982	15.3689	16.5219	15.4788	16.1063	16.2782	15.6705	15.0304	16.145	15.9664	16.2266	16.1114	16.5175	16.8109	17.2324	16.2005	15.8508	15.4058	17.1674	15.5705	17.1807	15.2601	15.1093	15.3257	14.7664	14.2566	15.2369	15.0666	14.9501	15.2656	15.3729	16.2922
GSN	16.5214	17.4912	17.1764	17.042	16.485	17.5153	17.2749	17.2345	17.3185	16.7907	17.2128	17.2092	16.4768	17.1539	17.1238	17.1981	16.9177	16.865	16.6107	17.3288	17.1981	16.7309	17.0586	17.301	16.6782	17.1563	17.2465	16.9142	16.9	16.8612	17.3766	16.8722	17.2606	16.8686	16.55	17.2457	17.035	17.1095	17.1814	17.1379	16.4078	16.9862	16.709	16.6242	16.7505	16.6623	16.6518	17.0394	17.3268
SERPIND1	16.3743	16.3768	16.5122	16.736	16.2228	16.6659	16.6382	16.7167	16.3609	16.716	16.949	16.8985	17.1963	16.7635	16.2785	16.6842	16.6895	16.4641	16.924	16.2914	16.0486	16.8313	16.1553	16.4646	16.9914	16.4866	16.0937	16.0946	16.1752	16.6157	16.722	16.6752	16.6036	16.0046	16.2602	16.1866	16.6335	16.4098	16.459	16.5147	17.0036	16.5394	16.2988	16.6281	16.3262	16.497	16.671	16.9427	16.3406
A1BG	16.1076	16.5023	16.2618	16.6709	16.4551	16.4382	16.3747	16.473	16.7194	16.542	16.471	16.5004	16.4187	16.2038	16.468	16.4467	16.3766	16.2053	16.3854	16.4952	16.3341	16.6514	16.515	16.2474	16.4295	16.0149	15.8306	16.3325	16.3356	16.369	16.3182	16.416	16.3069	16.4307	16.2429	16.5155	16.6819	16.4783	16.5938	16.4723	16.6204	16.3682	16.385	16.1353	16.5058	16.3982	16.4977	16.4993	16.1107
TF	17.0638	17.0246	17.4891	17.3441	16.8853	17.5857	17.1501	17.1705	17.2311	17.0684	17.1599	16.8445	17.0417	17.1271	16.8622	17.222	17.2479	17.1272	16.9012	17.2824	17.0748	16.9534	16.8626	16.9376	17.0686	17.1233	16.6739	16.8011	17.0846	17.2881	17.0663	17.0768	17.0157	16.8837	16.2996	16.4552	17.7737	16.9285	17.3158	17.5133	17.434	17.3347	16.8678	17.1401	17.3851	18.0921	17.5469	17.1508	17.1271
C1R	15.9618	16.6445	16.1516	16.4543	16.6155	16.2629	16.492	16.5559	16.5054	16.5346	16.5702	16.7289	16.2265	16.1867	16.213	16.247	16.5469	16.62	16.2916	16.3026	15.9798	16.4331	16.5668	16.0551	16.3503	16.4619	16.3513	16.245	16.231	16.6838	16.4756	16.4699	16.0324	16.4082	15.9879	16.6898	16.664	16.4319	16.337	16.6387	16.05	16.3495	16.5731	16.6439	16.7775	16.6463	16.5657	16.531	16.1222
C6	16.7459	16.9607	16.9345	16.9027	17.0006	17.0446	17.278	17.1192	17.0743	17.3529	17.1233	17.2138	17.1767	16.5871	17.0777	16.9708	17.0882	16.8352	17.0152	17.4028	16.8749	16.8287	16.8448	16.7754	17.2325	17.2394	17.1653	17.1153	16.9266	17.3938	16.9759	17.1182	16.7866	16.9781	16.2632	16.8181	17.3291	17.0162	17.0447	17.3546	16.474	17.1045	17.1299	17.0878	17.1837	17.293	17.4985	17.0262	17.1985
KRT10	15.8577	16.2427	15.6954	16.3569	15.1135	15.3095	15.7106	15.9256	15.1937	15.8672	15.9516	16.2418	16.6827	15.2825	16.4687	15.7325	15.7524	15.3767	15.1538	16.0055	15.7566	16.1951	15.4742	15.7243	14.9535	16.0178	15.985	16.3363	16.1942	15.8447	16.7796	16.3667	16.0422	15.9713	14.5118	17.0383	15.1779	16.5998	15.5186	14.6248	15.7996	15.1053	14.5358	15.1766	15.6266	15.5303	14.8775	15.4249	16.1853
RBP4	15.393	15.6846	16.0377	15.5334	15.5121	15.6931	16.029	15.827	15.056	15.8823	15.7663	15.7036	16.0578	15.487	15.8816	16.1114	15.1529	15.328	16.1129	14.9452	15.4116	15.3958	14.7006	15.8225	15.4972	15.3152	15.3137	15.26	14.9256	15.9405	16.074	15.8011	15.8568	15.0003	15.2582	15.3555	15.28	15.4788	15.5214	15.646	15.6469	15.6278	15.5027	15.2842	15.0688	15.7895	15.3151	15.6008	15.5284
CFI	15.9826	16.3029	16.3097	16.5507	16.3269	16.454	16.37	16.5303	16.3998	16.4382	16.4058	16.4506	16.2936	16.3508	16.4196	16.4314	16.5776	16.1804	16.3117	16.3653	16.2751	16.56	16.5389	16.1929	16.3965	16.3333	16.2755	16.3561	16.5536	16.5392	16.5269	16.2452	16.3614	16.3548	15.6889	16.2764	16.53	16.5814	16.2677	16.3528	16.0184	16.494	16.6795	16.4668	16.3797	16.2022	16.6646	16.3317	16.1218
KLKB1	16.1028	16.1659	16.0985	16.5242	16.4037	16.5858	16.5451	16.7182	16.5333	16.6271	16.3636	16.4294	16.5399	16.6818	16.448	16.3147	16.4655	16.3325	16.2514	16.4904	16.1326	16.5049	16.282	16.3861	16.8633	16.6562	16.1805	16.2332	16.355	16.6596	16.5822	16.6136	16.5373	16.5069	15.7646	16.209	16.5835	16.5634	16.5204	16.7271	16.2778	16.4499	16.5131	16.5526	16.4582	16.682	16.4246	16.4242	16.728
KRT2	16.0307	15.9753	15.7706	16.1196	15.0714	15.2024	15.8761	15.8432	15.716	15.4184	15.3946	15.7643	16.6901	15.7063	16.4966	15.5579	16.1385	15.7863	15.2074	15.6216	15.8516	16.5825	15.7275	15.6871	15.2448	15.6304	15.6117	15.6736	15.9943	15.6004	15.8035	15.567	16.2134	15.7177	14.6289	16.3005	14.8635	16.1601	15.1981	14.4684	15.5568	14.8268	14.4366	15.0473	15.1372	15.114	14.8167	15.0551	16.5488
CLU	16.2251	16.8379	15.9317	16.7221	16.4097	16.3723	16.6138	17.0455	16.4772	16.7293	16.8925	16.7656	16.8593	16.3794	16.5094	16.1892	16.7506	16.3867	16.7895	16.5085	16.3466	16.424	16.2825	16.1527	16.5439	16.7046	16.6408	16.6549	16.4805	16.9133	16.24	16.809	16.3376	16.6412	16.0993	16.9268	17.1648	16.9219	16.7058	16.8766	16.6613	16.6661	16.7925	16.4079	16.4772	16.6718	16.795	16.841	16.2337
ITIH3	16.2008	16.3755	16.387	16.8943	16.8972	16.5241	16.3866	16.5424	17.2449	16.9946	16.9518	16.843	16.4075	15.8243	16.7191	16.8699	16.5253	16.6942	17.0496	17.121	16.5087	16.562	17.2336	16.3851	17.1057	16.5258	16.6955	16.423	16.568	16.8792	16.0586	16.7921	16.3386	16.569	15.8396	16.811	16.9772	16.9328	16.8393	16.6411	16.2895	16.3171	16.9329	16.0116	17.0813	16.3907	16.7524	16.7624	16.5335
VTN	16.0659	15.3577	15.7073	16.0186	15.6761	15.8648	15.9973	16.2292	15.448	16.0278	15.1494	15.4317	16.2821	15.7573	16.1237	16.1368	15.9414	15.7696	16.5058	15.9189	16.1174	15.9352	15.5277	16.0883	15.9604	16.0828	16.0145	15.9456	15.804	16.0197	16.2033	16.3205	16.1628	15.8572	15.6711	15.5113	15.6466	16.0614	15.9909	15.6791	15.7385	16.2984	15.8813	15.9734	15.5589	16.1274	15.917	15.7289	15.9714
HRG	16.3039	16.6493	16.1019	16.5483	16.5812	17.2422	17.008	16.6312	17.2846	16.8101	17.1868	16.6477	17.116	16.2072	16.4718	16.6926	16.6157	17.0816	17.5768	17.0173	16.6796	16.6526	17.2126	16.5811	17.0809	16.795	16.9869	17.0282	16.9163	16.9243	16.6643	16.6597	17.1676	16.2984	16.1692	16.8133	16.9683	16.9666	17.0627	17.0219	16.283	17.0361	17.7039	16.5167	16.9601	17.0888	16.3779	16.8912	16.4411
C1S	15.8742	16.422	16.212	16.023	16.1604	15.7777	16.2213	16.1373	16.0981	16.2385	16.3903	16.4655	15.8891	15.8049	16.1903	16.2636	16.1349	16.2774	16.2272	15.7839	16.0278	16.0631	16.1069	15.977	15.9744	15.9094	15.732	15.7361	15.6812	16.3675	15.9577	16.1038	16.0346	15.9061	15.4094	16.4719	16.4173	16.0228	15.9044	16.3281	15.8834	16.0392	16.2849	16.2779	16.7237	16.3269	16.2358	16.3789	16.1156
THBS1	16.5288	16.5077	16.4258	16.5019	16.5107	16.5847	16.26	16.5175	16.6796	16.522	16.2247	16.7757	15.8524	16.758	16.3532	16.3021	15.4091	16.3489	15.8089	16.1228	16.6261	16.5172	15.4617	16.2201	16.1544	16.435	15.5182	16.3917	16.1566	15.9733	16.4121	16.2378	16.3387	16.4589	15.3917	16.5738	15.8484	15.7902	14.7949	15.6256	15.4484	14.8462	16.5648	15.6827	15.9976	15.9723	16.3004	15.4566	16.2415
SERPINF2	16.1938	15.9543	16.2681	16.2806	15.9853	16.2372	16.3376	16.1093	16.1542	16.248	16.2113	16.281	16.6218	15.8471	16.1392	16.1752	16.2351	16.1237	16.7391	16.0102	15.9548	16.1236	16.0256	16.0348	16.2387	16.3659	16.3966	15.9977	16.0835	16.4113	15.9676	16.4345	16.1725	16.1988	15.798	15.99	16.2094	16.3304	16.6253	16.7425	15.9579	16.3793	16.4458	16.2592	16.2246	16.5383	16.2686	16.1787	16.1245
C9	15.9432	16.3544	16.3557	16.3988	16.9016	16.0245	16.4291	16.9824	16.4938	16.4933	16.3168	16.8143	16.588	15.9617	16.1529	16.0493	15.7493	16.2768	16.2123	16.729	16.1527	16.2573	16.8956	15.7487	16.5567	15.9714	15.6604	16.1835	16.2248	16.4448	16.3523	16.3538	16.0581	16.3891	15.6769	16.0418	16.4383	16.5315	16.3704	16.3369	15.674	16.4889	16.2168	16.3252	16.2727	16.262	16.7711	16.4105	15.8142
AZGP1	15.8397	16.0578	16.3062	16.3601	16.2825	16.1519	16.4339	16.7106	16.1869	16.3392	16.2748	16.6474	16.8562	15.9432	16.5052	16.1075	16.1374	15.9612	16.5214	15.8593	16.1169	16.2407	15.8353	16.1877	16.3129	16.0413	16.1043	15.9788	15.1619	16.425	16.2902	16.3251	16.8155	16.119	15.2418	15.8768	16.1922	15.8695	16.1196	16.0373	15.7181	15.9549	16.9629	15.8125	15.7521	15.1934	15.956	16.3917	16.1753
ATRN	16.2267	16.0168	16.2159	16.2313	15.9451	16.017	16.0443	15.865	16.3589	16.0574	16.0484	16.1762	15.7461	16.2212	16.6388	16.2326	16.4862	16.1946	15.4921	16.2013	16.393	16.2888	16.3005	16.317	16.2691	16.0737	16.237	16.0656	16.221	15.9595	16.0115	15.9586	16.3858	16.3487	15.4055	16.2122	16.0709	16.0496	16.1697	16.0742	15.9088	16.1827	16.5152	15.8254	16.2189	16.0708	15.9697	15.7969	16.2478
APOE	15.6975	16.2635	15.2485	16.2694	16.3912	15.7648	15.862	16.1452	15.6552	15.4328	15.8679	15.8891	16.1283	16.2314	15.5112	15.8362	15.8587	15.9334	16.4196	15.9279	16.3123	15.9381	15.4452	15.7983	16.089	16.9154	16.1915	15.765	15.5522	16.2903	15.8721	16.0322	15.6163	15.906	15.91	16.312	16.2798	15.5322	16.1015	15.874	16.5728	15.846	16.6074	16.0149	16.6623	16.4302	16.1113	16.3074	16.6064
PZP	14.8009	13.9135	15.642	13.099	16.1707	12.6485	13.6656	13.7465	14.1623	14.9813	13.448	14.7537	12.928	13.1282	12.938	14.002	13.2619	13.8671	13.0577	15.2203	13.9664	15.5448	14.4867	12.7975	14.8167	14.5098	13.6617	13.7897	15.3698	12.8684	13.6493	12.9397	13.5258	14.1566	13.4218	14.2509	13.4772	13.2352	12.9049	13.6045	17.8642	13.199	12.4822	13.5851	14.7033	15.275	15.6277	13.9251	15.1741
C1QB	15.1225	15.2957	15.4393	15.5525	15.5214	15.1917	15.5433	15.581	15.529	15.2146	15.3841	15.6981	15.1249	15.2719	15.5	15.6409	15.5958	15.5702	15.0926	15.1327	15.3928	15.569	15.6832	15.3364	15.532	15.0775	15.2949	15.1755	15.09	15.1834	15.3063	15.5795	15.3871	15.1751	15.1189	15.3975	15.3537	15.3016	15.4474	15.3389	14.7131	15.6001	15.0876	15.1634	15.5386	15.3622	15.3449	15.3083	15.3077
SERPINA6	15.0638	15.4491	15.2017	15.7437	15.4598	15.1321	15.8435	15.6056	16.0051	15.8848	15.7874	15.5849	15.4665	15.6245	15.1544	15.4868	15.5695	15.8254	14.8661	15.3992	14.8532	15.5756	15.6459	14.971	15.7369	15.4208	15.4987	15.4963	15.7928	16.1233	15.4726	15.825	15.0783	15.5823	15.0029	15.4509	15.5684	15.7862	15.6741	15.9935	16.1326	15.9412	16.2603	15.7251	15.6351	15.936	16.1933	15.6893	15.159
C8A	15.5369	15.7316	15.868	15.8442	15.7371	15.651	16.0914	15.7479	15.5925	15.9494	15.9139	16.0813	15.7521	15.3875	15.6908	16.0722	15.7409	15.5927	15.7219	15.7135	15.9114	15.5898	15.5463	15.6603	15.666	15.8024	15.8432	15.6735	15.8589	15.934	16.0408	16.0898	15.8971	15.7242	15.1939	15.781	16.0379	15.7308	15.8217	15.8582	15.3941	16.0987	15.572	15.4539	15.9036	15.6895	15.817	15.9556	15.6657
KRT5	14.6433	14.4107	14.2433	14.6669	13.7935	14.2047	14.2863	14.3399	13.915	14.322	14.7253	14.4922	14.9992	14.0914	15.2364	14.5555	14.7899	14.6763	14.3557	14.9434	14.2504	14.8349	14.6721	14.4945	13.6302	14.3623	14.4656	16.4157	14.6876	14.9485	15.378	15.3026	14.9095	14.5674	13.428	15.6083	14.0135	16.3254	14.0493	13.4097	14.1262	13.4755	13.1019	14.0227	13.9304	14.417	13.7148	14.111	15.1062
P0DOX5	15.2787	15.5085	16.4852	15.2954	15.3339	16.8903	15.8488	15.2579	15.8089	15.7781	15.8698	15.7623	14.5159	15.8587	15.7944	15.8197	15.5578	15.4962	14.6219	16.1432	16.0376	15.8624	16.219	16.3351	15.479	15.4197	15.5223	15.2571	16.4077	15.4401	15.798	15.4763	15.6893	15.6894	15.0844	15.6256	15.9377	14.7533	15.4058	15.9068	16.1285	15.8899	15.326	15.8714	15.6418	16.1959	15.848	15.6299	15.6575
C2	15.7339	15.9656	16.0748	15.8909	16.0477	15.9291	15.7667	16.0617	16.3415	16.0091	16.1333	16.1471	16.0767	16.077	16.1976	16.1971	16.1208	16.1816	16.2792	15.6746	15.9152	16.1867	16.3326	15.9762	16.3306	15.7647	15.8057	15.6906	15.9015	16.0271	15.8484	15.998	16.0668	15.7769	15.559	15.8901	16.0249	16.1285	16.0618	16.005	15.7636	16.0775	15.7623	15.6509	15.9584	15.8824	15.9839	16.0862	15.8232
C8B	15.6172	15.9123	16.1051	15.8882	15.7876	15.4938	16.0825	15.7151	15.7221	15.8684	15.9568	16.1685	15.8893	15.5055	15.6945	16.0846	15.8242	15.7268	15.7938	15.5408	16.0286	15.7145	15.6037	15.8321	15.8114	15.5841	15.6417	15.4445	15.6111	15.9514	15.7927	16.1078	15.9499	15.5812	15.3423	15.8854	16.1368	15.8196	15.9582	15.851	15.6066	16.208	15.5464	15.2175	15.884	15.4788	15.7826	16.1605	15.8103
F13B	15.4462	15.5373	15.7057	15.8249	15.4901	15.7756	16.1221	15.999	15.7286	15.6877	15.6268	15.8923	15.3429	15.5324	15.8445	16.0173	15.2854	15.3233	15.5817	15.8741	15.9837	15.687	15.6568	15.6247	15.7611	15.6596	15.8118	16.056	16.1431	15.5775	16.2144	15.8155	15.9662	16.0192	14.837	15.933	15.6642	15.5461	15.6553	15.3876	15.3705	15.6737	15.735	15.6718	16.0141	15.679	15.8583	15.615	15.8935
KRT14	14.2794	13.5637	14.0699	14.2613	13.3736	13.5	13.4745	13.8154	13.4455	13.6616	14.5178	14.0083	14.6063	13.4629	14.9637	14.5002	14.2951	14.5797	14.3326	14.0861	14.0139	14.24	14.2258	14.4039	13.0551	13.4531	13.6014	16.2233	14.0354	14.7956	14.5673	15.2883	14.6827	13.7492	12.9859	15.1322	13.518	16.8993	13.9205	13.0594	13.5169	13.2868	12.4085	13.556	13.2422	13.8958	13.1101	13.5921	14.6401
CFHR1	14.093	13.5972	14.3383	14.2343	14.1515	13.9742	14.2126	13.9798	13.2691	13.9583	13.2124	12.7888	13.7518	13.7202	14.5666	14.6729	12.8675	13.4258	14.3614	13.9722	13.7966	13.48	13.2814	14.2422	13.8518	13.6737	13.6615	13.5061	13.0658	13.3245	14.3957	13.711	13.8592	14.1925	12.812	13.3772	13.9299	13.8831	14.0702	13.4897	13.8256	14.0957	13.7225	13.8236	14.0011	13.4046	13.4335	13.4981	14.5418
HBB	11.5224	13.6908	12.6933	14.8601	14.9532	12.8439	13.1133	15.7373	7.64458	12.8281	12.5971	12.822	8.75221	7.88203	11.7363	11.4671	7.71356	8.6319	11.9663	12.8857	11.9229	7.56071	8.30561	11.7487	8.89451	13.2603	16.4718	13.3775	14.696	12.7712	13.9418	16.7785	12.4356	18.0902	20.5589	13.9606	12.6916	14.5718	14.8268	12.8064	18.1667	14.877	15.3974	18.696	13.768	14.4208	13.8413	13.7517	11.6288
KRT16	12.5513	11.5507	12.4333	12.0604	11.2168	12.4776	10.6455	11.4361	11.7443	11.2169	13.0083	12.1654	13.3704	11.5924	12.9711	13.6304	12.7894	12.8673	13.3482	12.8501	12.3222	12.4135	12.6387	13.1498	11.2744	12.0301	12.5677	15.6474	13.1633	12.7574	13.2	12.9566	13.2703	12.7752	10.8367	14.282	11.8635	16.4922	12.6137	10.0276	11.7646	11.5859	10.181	11.0213	11.0385	12.0063	10.3924	12.2159	13.352
KRT6B	10.5671	9.74062	10.4609	10.603	10.2854	9.06447	10.8569	10.0741	9.80896	11.08	10.7987	10.3921	11.6799	8.94427	11.3132	10.9358	11.3936	11.0224	11.1835	9.67419	9.91274	10.6258	10.6629	11.3467	9.48341	9.06528	9.32688	11.8266	9.85222	12.3286	10.112	11.8216	11.0562	9.5744	9.29232	12.2118	10.2875	15.1374	10.7516	9.5708	10.214	10.144	8.53799	10.8899	9.43525	12.1847	9.80913	10.5398	11.0332
PROS1	15.3508	14.8978	15.4415	15.4692	15.8129	15.5513	15.0016	15.5075	15.4858	15.3325	15.2229	15.2189	15.4236	15.3675	15.8311	15.5357	15.5152	15.2234	15.4213	15.5971	15.4402	15.3799	15.2754	15.7826	16.0312	16.2265	15.5516	15.4966	15.6248	15.2859	15.6309	16.0413	15.3356	15.6687	15.3136	14.9321	14.8536	15.3204	15.3394	15.1039	14.4193	16.0208	15.2527	15.0579	15.5934	15.2781	15.3413	15.0938	15.9314
AMBP	15.5839	15.298	15.596	15.7886	15.556	15.6961	15.6729	15.8069	15.3153	15.7365	15.299	15.5207	15.4871	15.0243	15.7727	15.8023	14.9568	15.1694	16.2409	15.622	15.581	15.2746	15.1447	15.6598	15.3563	15.603	15.5388	15.5096	15.3967	15.5557	15.8617	15.7778	15.8115	15.8524	15.1828	14.9267	15.5238	15.7685	15.7064	15.6153	14.8967	15.6577	15.5706	15.5643	15.3325	15.5257	15.5505	15.1717	15.6671
F12	15.5308	15.297	15.6508	15.8942	16.106	15.3019	15.8401	15.7957	15.0828	15.6377	15.7432	15.4467	15.5115	15.3656	15.756	15.9172	15.031	15.3405	15.6927	15.6203	15.2565	15.6113	14.8325	14.8404	14.9345	15.5339	15.2968	15.8357	15.7786	15.5197	15.331	15.4753	15.263	15.7715	15.082	15.7043	15.6991	15.8174	15.3367	15.4083	15.8814	15.3595	15.4012	14.8938	15.5025	15.4151	15.4437	15.542	15.3292
LPA	14.6563	14.2198	14.1971	14.057	14.3076	14.0359	14.3738	14.1948	14.6797	15.6919	14.4721	16.9543	16.9034	14.0097	14.5994	14.4319	14.785	16.29	15.2449	14.6957	14.3131	14.4272	15.3996	13.8013	14.0266	16.5034	14.3465	15.5171	16.4059	14.578	15.1649	15.5286	13.8869	14.697	13.3681	14.8721	14.038	14.1759	13.8665	17.3761	14.2575	14.2621	16.0711	13.6125	13.9003	14.1801	14.3662	14.4749	14.4909
LUM	15.7478	15.6954	15.5339	16.25	15.6537	15.6543	15.5131	15.9002	16.1923	15.3175	15.8078	15.434	14.8328	15.6087	15.6239	15.5854	15.9627	15.5893	15.8574	15.7307	16.4355	15.5773	15.638	15.5725	15.1574	16.24	16.2999	16.0095	16.2559	15.9977	15.7429	15.4802	15.5561	15.789	14.8191	16.5613	15.8342	16.4036	16.2375	15.796	14.7847	15.9441	15.9259	15.8658	15.9021	15.5629	15.4414	15.0595	16.2949
IGHM	14.663	15.274	15.5302	14.3178	15.2778	15.024	15.6316	14.8336	15.612	15.1132	15.4299	15.5309	14.2072	15.4186	14.9172	15.0199	14.6529	14.9761	14.5355	16.7277	15.3104	15.7169	15.0873	14.3333	15.0997	14.8012	14.7496	14.1766	16.3791	14.1046	16.2471	14.2592	14.9784	15.6383	14.0076	14.7471	14.8003	13.6181	14.4439	15.7549	15.9355	15.0177	14.8595	16.8501	15.6802	15.6652	16.2181	15.5618	15.534
F5	15.7032	15.3155	15.4768	15.5612	15.8678	15.4355	16.0174	15.8151	15.4276	15.8313	15.5087	15.8361	15.8625	15.4089	16.0568	15.6989	15.0684	15.2268	16.689	15.8045	15.5538	15.2758	15.4869	16.0652	15.6615	15.853	15.2693	15.2568	15.2787	15.7015	14.9433	15.6995	15.7663	15.6511	14.8751	15.4174	15.6279	15.4193	15.172	15.6476	15.1993	15.2129	15.4515	15.3216	15.7079	15.2024	15.9051	15.3869	16.0876
AGT	15.3038	15.0894	15.5659	15.6961	15.843	15.2446	15.514	15.6047	15.5044	15.5446	15.1593	15.3936	16.3506	15.4905	15.2692	15.3169	15.5496	15.556	15.7116	15.0978	15.1222	15.7992	14.9536	15.2455	15.7056	15.5124	15.1938	15.1253	15.1985	15.6255	15.3691	15.6934	15.6044	14.8768	15.126	15.4743	15.5659	15.4906	15.5309	15.8598	16.3455	15.4933	15.6301	15.5355	15.1839	15.6214	15.4996	15.1958	15.585
SERPINA4	15.0014	15.8692	15.375	15.2358	15.1852	15.729	15.753	15.5321	15.7728	15.8574	15.7396	15.75	15.9206	15.5053	15.2339	15.242	15.3261	15.5486	15.3806	15.3673	14.8552	15.692	15.2789	15.3151	16.0608	15.4077	15.4454	15.3298	15.4298	15.822	15.7193	15.4706	15.5463	15.388	14.8935	15.7481	15.8602	15.3474	15.5217	15.9117	15.7159	15.2981	15.3852	14.9989	15.4224	15.4645	15.4426	16.1043	15.253
APOA2	16.1393	15.0481	15.7909	16.0467	15.332	15.8328	16.235	15.7138	16.4772	15.8886	15.8876	15.7728	16.144	14.8742	15.9406	15.1307	15.7735	16.0836	15.4096	14.5994	15.8434	15.9384	16.2082	15.5128	15.4321	15.2598	15.0574	15.4141	15.1408	15.3316	15.851	15.16	16.2362	15.2712	14.8542	15.5982	15.8683	14.7805	15.7563	15.7788	15.4273	15.9193	16.9702	15.7865	14.9654	15.4938	15.9172	15.5545	16.3624
KRT6A	13.0022	12.4825	12.8773	12.8116	11.8225	12.7816	12.6177	11.8764	12.74	13.0546	13.7972	13.0129	14.2862	12.365	13.9282	13.5393	14.3307	14.0241	13.7993	13.0155	12.5239	13.2821	13.8262	13.9095	12.144	12.3447	12.8804	16.7634	13.4985	14.3734	13.4519	13.6231	13.6475	13.1178	11.3596	14.9185	12.842	16.5106	12.8956	12.6414	12.9067	11.939	12.1564	13.4842	12.5362	14.1653	12.475	12.9505	13.8223
SERPINA7	15.6931	15.5463	15.8915	15.7927	15.3912	15.7817	15.6125	15.8562	15.8329	15.9767	15.7914	15.9962	15.8865	16.0106	15.9214	15.624	16.0615	16.0829	15.6523	16.0002	15.6076	16.1334	16.0746	15.1754	16.3561	15.9255	15.9302	15.6112	16.2052	15.8893	15.6922	16.0291	15.4997	15.8871	14.5747	15.7129	15.6959	15.8477	15.686	15.78	15.9713	15.3248	15.5792	15.6571	15.9719	15.9982	16.1501	15.7957	16.0321
FCGBP	14.9258	15.577	15.6389	15.3188	15.2744	15.1781	16.1347	15.4455	15.3914	15.1236	15.3499	15.2803	15.0341	15.5145	15.3409	15.5365	15.4956	15.6265	15.1059	15.3096	15.0426	15.1615	16.0485	15.5325	15.7463	15.0158	15.4896	15.2939	16.2342	15.7759	15.6047	15.5195	15.7772	15.1033	14.7739	16.0871	16.0702	15.032	15.5804	15.2287	15.1777	15.207	15.6885	14.9446	15.1743	15.2324	15.6206	15.5723	15.0309
HBA1; HBA2	11.2557	14.181	12.6087	15.0394	15.016	13.5891	12.9013	15.6359	7.8936	12.5714	13.0398	13.0056	8.12722	7.60214	11.6057	11.1789	8.09592	8.09645	11.7996	14.0965	11.6273	7.85985	8.01067	11.385	8.07307	13.5554	16.3156	13.5888	14.6023	12.6004	13.9093	16.5437	12.1922	17.899	20.2634	14.086	12.9477	14.9029	15.0472	12.586	18.1849	15.0372	14.9298	18.3548	13.9391	13.92	13.5928	13.8235	11.6109
IGHG2	12.6865	14.0272	14.4104	12.9416	12.7602	14.4588	14.2823	13.5242	13.7321	14.4655	13.7847	14.7726	13.4847	14.1731	13.5284	13.6283	14.1933	13.8983	12.2716	14.4994	13.685	14.4149	14.9133	14.7098	14.3562	12.7994	13.31	12.8193	15.0457	13.5633	14.2018	13.9071	13.6507	13.9822	13.6938	13.7605	14.4258	13.1805	13.477	14.0173	14.2568	14.7208	13.3628	14.4481	14.3621	13.7698	13.8529	14.4362	13.0747
FGA	16.4912	15.5783	15.1209	15.3261	15.1818	14.9271	15.045	15.2129	15.5608	15.8843	14.7325	15.2563	15.137	15.9331	15.0949	15.5623	15.3896	16.2212	16.3539	15.65	15.8785	15.4258	15.4979	15.8251	15.5926	15.3292	15.9013	15.4493	14.7806	14.755	14.6429	15.2103	15.8024	15.1563	14.452	14.9664	14.6255	15.0736	17.0429	15.2049	14.6813	17.3501	15.2068	14.4576	14.5224	14.4925	14.7588	15.1186	15.1018
P0DOX6	9.79588	11.4094	10.7661	11.3205	11.6157	11.0826	11.2574	11.1692	11.725	11.1147	11.6048	11.2451	10.4177	11.83	10.0238	10.3574	11.1161	11.2445	10.0232	11.8045	10.4922	11.9861	10.9482	10.1396	11.4338	10.8025	10.7556	10.4893	11.8086	11.3083	11.8949	11.1657	10.1149	11.2912	9.99915	11.1978	10.7379	10.8058	11.7041	11.6201	12.3313	11.4123	10.9576	12.4139	12.4553	11.8004	11.9154	11.8458	10.7761
ECM1	16.3897	15.0146	15.4141	15.2517	15.118	15.1261	14.3145	15.0971	15.0304	14.8091	15.0134	14.6446	14.7566	14.7688	14.903	14.8711	15.9083	15.1952	15.205	14.4809	15.7416	15.372	15.4221	15.0113	15.0908	15.2952	16.0296	15.1148	15.4371	14.6688	14.7697	15.4028	15.078	15.2379	14.5147	15.1371	15.2	15.4481	15.1518	15.2589	14.3232	15.2484	15.2103	14.7148	14.7929	15.1364	14.983	15.1817	15.2505
HP	14.6205	14.6199	15.8633	14.8841	13.9777	16.1103	15.6206	15.282	14.0738	15.5022	15.4838	15.1697	16.6652	15.8623	15.7165	15.2234	15.642	14.7331	15.6106	15.4864	14.928	15.583	14.9498	15.0493	15.7354	14.8573	13.6997	13.8056	14.01	15.648	15.5274	15.0699	15.3829	14.1313	15.2124	14.0907	15.8039	14.1652	14.8407	15.2102	15.858	15.382	15.3105	16.8186	14.8319	16.5182	16.082	15.6835	15.3279
TLN1	15.5365	15.5688	14.962	15.0443	14.6948	15.1682	14.5845	15.1675	15.0055	16.2252	14.539	15.1257	14.4898	16.7382	14.9119	15.647	14.2073	15.9313	14.0834	14.9511	15.0867	14.1838	13.8317	14.8555	14.2341	15.2338	14.3063	15.2291	14.8009	14.4536	14.6067	14.6001	15.1429	14.8805	14.4809	15.248	14.5396	14.4644	15.0981	14.6039	14.9496	14.8409	14.2447	14.5894	14.6131	14.4388	14.8241	14.4237	15.0181
IGFALS	14.7994	14.7623	14.8445	14.8781	14.3637	14.7014	15.2852	14.9987	14.4543	14.6392	14.6859	15.1366	15.0271	14.227	14.8832	14.9446	15.0747	14.5656	14.6364	14.5709	14.8824	14.7106	13.5873	14.6093	15.1232	14.779	14.8681	14.876	14.4683	15.1213	14.859	14.9872	14.8184	14.2816	14.1288	14.6899	15.0061	14.5066	14.9483	14.6042	14.6821	15.1577	14.3733	14.3371	14.0783	14.6414	14.1716	14.8181	14.9127
KRT17	11.8805	11.1107	11.5756	11.7879	10.85	11.8835	10.0581	11.148	11.198	10.2889	11.92	11.1182	12.4756	10.9215	12.075	12.1524	12.4532	11.7704	12.1428	12.193	11.5603	11.58	11.4798	12.0745	10.7701	11.706	12.0725	15.9634	12.8026	11.3086	12.3293	11.8765	12.3521	12.1235	10.3013	13.3357	11.2511	14.4165	11.3764	9.97628	11.2547	11.0124	10.003	10.6169	10.3817	11.4409	10.2047	11.7151	11.8327
FLNA	15.3066	15.2122	14.5938	14.5873	14.4747	14.9818	14.2048	15.0713	14.7609	16.0581	14.1873	14.7073	14.1001	16.5775	14.9706	15.6998	14.0836	15.9424	13.9886	14.9364	14.9313	13.9725	13.5596	14.7285	13.8888	15.1799	14.1484	15.4264	14.8533	14.384	14.5132	14.0586	15.2402	14.6074	13.8865	14.9659	14.0535	13.9613	14.5784	14.4828	14.4932	14.3641	14.0788	14.3185	14.3396	14.4459	14.6029	14.2175	14.9683
IGKC	12.5983	12.8677	14.2461	11.5988	12.1523	14.0316	13.8295	11.9034	12.4776	13.7983	12.8508	13.4891	11.3534	13.0543	13.4291	13.4172	12.4758	12.2493	12.184	14.2018	13.8962	12.8513	13.662	14.3312	12.5248	12.7641	12.8869	12.566	14.26	13.168	13.5871	11.8148	13.4316	13.4401	11.2018	12.7319	13.0565	11.2571	11.7399	13.7059	13.2981	12.6996	13.5971	14.053	12.783	13.8621	13.8661	13.1679	13.3985
SERPINF1	14.5752	15.3083	15.3474	15.2128	14.9706	15.689	15.363	15.6662	15.2859	15.3208	15.1406	15.3159	15.3137	15.5348	15.3096	15.3651	15.5572	14.8504	15.5537	15.269	15.2935	15.394	15.1612	15.4058	15.4115	15.486	15.4093	15.0624	15.0665	15.3477	15.8608	15.0134	15.5649	14.8685	14.7954	15.3609	15.4343	15.2604	15.341	15.4073	14.8582	15.2884	15.2224	15.3892	14.8992	15.0633	14.7158	14.9731	15.475
APOD	15.0154	15.1485	15.1191	14.9172	14.901	15.3824	15.0145	15.3241	14.3074	14.8725	14.7096	14.9239	15.0668	15.5347	15.2759	15.4195	14.5459	14.7899	14.8574	15.8372	15.3721	14.5096	15.1071	15.709	15.1069	15.035	15.2102	14.6268	15.1319	14.6152	15.1171	15.1388	15.5363	15.6621	15.2528	14.484	14.5819	14.7818	14.9858	15.1092	14.8247	14.9933	14.7404	14.2713	14.6725	14.6028	15.1815	15.2923	15.0628
C4BPB	14.4884	14.325	14.6518	14.6382	14.9656	14.8427	14.2725	14.7848	14.7512	14.8251	14.943	14.659	14.8418	14.598	15.1137	14.8102	14.9499	14.5902	14.7356	14.8704	14.8108	14.6929	14.7123	14.7956	15.2612	15.491	14.6793	14.8906	14.9099	14.6658	14.8806	15.1773	14.7095	14.9603	14.5631	14.5711	14.6131	14.6115	14.5022	14.5598	14.0782	15.0825	15.0394	14.5356	14.9474	14.601	14.8126	14.6261	15.0912
DSP	13.5334	14.1302	13.4199	14.624	13.8313	13.8614	13.8879	14.3982	13.5701	13.8741	14.7187	14.5497	15.0962	13.695	14.3525	13.7654	14.218	14.2398	13.3702	14.6673	13.4778	14.4637	14.249	13.5365	13.219	14.1117	14.5134	16.177	14.4882	14.8723	15.4159	15.9049	14.0459	14.3023	13.9777	15.7062	13.7307	16.3586	14.0994	13.1902	13.8623	13.6103	13.1383	13.6957	13.3456	13.5917	13.3343	13.9686	14.0089
IGHG3	12.9776	12.4572	13.4641	12.3746	12.7073	13.6661	12.5091	12.7981	12.8004	12.4735	12.1302	12.8325	11.8353	12.8966	12.6213	13.0278	13.2974	13.757	11.6777	13.0723	12.5708	12.54	12.9057	12.862	12.8208	11.9701	13.1577	12.1853	13.2382	12.8943	12.9874	12.7835	12.5537	12.8668	12.2359	12.4086	12.8782	12.9923	12.5999	13.182	12.96	13.4962	12.3751	12.5378	12.1552	12.7005	12.5185	12.4525	11.936
PON1	13.9673	14.7463	13.7144	14.6265	14.3378	14.7937	14.9171	14.2419	14.3134	15.0485	14.6638	14.8274	14.7035	14.5428	14.1048	14.1818	14.0534	14.1095	14.0188	14.1916	14.0531	14.1713	14.3837	14.8311	14.1628	14.7593	14.7947	14.0722	14.3795	15.1173	14.521	14.9616	14.5394	14.4018	14.0928	14.9713	14.931	14.1299	14.6151	14.6368	14.8877	14.5964	14.9069	14.9021	14.8124	15.1683	14.3362	15.3427	14.7626
MST1	14.7236	14.7597	14.6799	15.3321	15.25	14.0589	14.7065	14.8886	15.5427	14.6863	15.1795	14.6128	14.4149	15.0657	14.8678	14.7592	15.5169	15.2948	14.3719	14.7483	14.5309	15.3617	15.7434	14.9505	14.7119	15.1365	15.0632	14.4884	15.1678	14.8971	14.9502	15.4228	14.0027	14.8387	14.3085	14.9781	14.8572	15.2025	15.113	14.8685	13.8393	15.4126	14.4878	14.8167	15.4839	14.7173	15.083	14.4597	15.0238
FBLN1	15.454	15.4845	14.6792	14.7981	14.8397	14.6204	15.0575	15.0771	14.519	14.8765	14.6393	15.0086	14.3826	14.8383	14.8322	14.6828	14.6999	15.0418	15.1257	15.0429	15.4394	14.6102	14.9302	15.2116	14.3922	14.6303	15.3918	14.8418	15.0232	14.8243	14.8576	14.5593	14.7108	14.7285	13.8028	15.3665	15.3578	15.0238	15.1198	15.1182	14.2583	15.061	14.7213	14.5062	14.6372	14.6099	14.7356	14.4869	14.895
TNXB	15.1223	14.7528	14.6699	15.1272	14.3057	14.9804	14.8376	14.687	15.3245	14.6804	14.8323	14.5833	13.9523	14.6916	14.8259	14.7383	14.9654	15.1928	14.9288	15.0335	15.0723	14.6151	14.8037	14.6795	14.6594	15.2291	15.4148	15.3135	15.4804	14.8836	15.06	14.5949	14.5183	14.812	14.05	15.2384	15.0329	14.88	14.5492	15.1954	14.1844	14.868	15.3781	14.7972	14.8463	14.7392	14.7154	14.6586	14.962
P0DOX7	14.0753	14.8913	15.1958	14.3623	14.7043	15.3828	15.0406	14.487	14.583	15.1103	14.8137	15.114	13.6654	15.0012	14.6663	14.5864	14.4983	14.3879	13.8417	15.3684	14.9582	14.9188	15.7749	15.4428	14.624	14.3268	14.2253	13.9952	15.2412	14.6884	14.9023	14.6587	14.6217	14.6713	14.2976	14.6113	14.869	14.2257	14.5962	15.4061	15.1484	15.2872	14.7872	15.5644	15.0659	15.0938	15.2618	15.0642	14.6736
HBD	10.0585	9.59694	10.8456	12.8125	12.5779	10.0646	10.5117	12.75	8.23074	10.204	9.51353	9.77479	8.97298	8.31922	9.91991	9.89497	8.05202	8.63445	10.4669	9.92689	10.5751	8.55804	8.55727	10.6013	8.89148	10.5115	13.8898	10.6954	11.8689	10.2484	11.1225	13.375	10.8664	15.605	16.6108	10.854	9.47086	12.2984	12.6666	10.1677	15.1806	12.4745	12.1935	15.2789	10.8687	11.3856	10.8639	10.5105	10.7954
HABP2	15.1903	14.8945	15.3321	15.3584	15.4518	15.2785	15.4387	15.7789	15.3877	15.4135	14.9568	15.2645	15.9158	15.3715	15.4879	15.5432	15.3875	15.3529	15.6796	15.2554	15.3266	15.6006	15.084	15.3969	14.8863	15.1668	15.2213	15.2136	15.4808	15.4701	15.3977	15.5602	15.4393	15.2574	14.7737	15.0453	15.2067	15.4343	15.3576	15.3339	14.9677	15.3529	15.274	15.0956	15.1998	15.3296	15.4317	15.096	15.1243
COL6A3	14.9679	15.3234	15.0991	15.0978	14.7067	14.9526	15.0379	15.1502	15.4329	14.5478	15.2838	15.2021	14.3969	14.7567	15.1325	14.9583	15.0549	14.8333	15.2146	15.4254	15.0024	14.6228	14.8027	14.8022	14.3193	15.538	15.7586	15.1026	15.2348	15.012	15.0055	14.6621	14.5462	14.7629	14.0566	15.6738	15.5645	15.4358	15.2815	15.0049	14.6656	15.0057	15.2341	14.8175	15.1348	14.5952	14.2605	15.0337	15.26
LRG1	14.4754	14.5021	15.0181	15.2522	15.5896	14.5918	14.4631	15.48	14.9698	14.3949	14.9952	14.968	14.2512	14.1537	15.2483	15.2385	15.0552	14.6009	14.7336	15.0506	14.9255	14.7263	15.2312	14.4848	14.3984	14.947	15.0543	14.7499	15.251	14.7851	14.8465	15.2049	14.9622	14.7273	13.8022	14.6251	14.799	15.2282	14.8596	14.7884	14.3688	15.07	14.8701	15.037	14.8455	14.4389	14.8881	14.8181	14.898
IGHA1	12.2325	14.9942	14.3984	13.0881	14.3959	13.1046	14.1737	13.5958	13.2636	14.3476	13.3019	14.3461	12.6331	15.0639	13.9622	13.8873	13.4679	13.7983	13.0721	14.4371	14.1049	14.3946	15.6731	15.081	13.8955	12.5513	13.2508	12.8197	14.1465	13.9177	14.2328	13.5286	13.6247	13.7521	12.8512	13.9879	13.884	13.3576	13.51	13.933	13.9811	15.0022	13.7306	14.6882	14.8436	13.2813	14.7138	14.3749	13.0686
PGLYRP2	14.0398	14.4438	14.2129	14.6372	14.2626	14.7333	14.8331	14.3356	14.5827	14.7409	14.7419	14.8433	14.32	14.0272	14.1299	14.4796	13.8679	14.4508	14.8342	14.5363	14.3751	14.3364	14.0751	14.3211	14.1416	14.7994	14.4237	14.4216	14.0886	14.5471	14.4583	14.6323	14.5351	14.4065	13.8771	14.487	14.6343	14.1811	14.5275	14.8966	14.1639	14.2989	14.4308	14.5171	14.5344	14.8502	14.5796	14.5383	14.4484
PPBP	15.5261	15.3702	15.3135	15.3572	15.2113	15.503	14.1542	14.8821	14.9943	14.6252	15.3801	15.6801	15.4554	14.8958	15.0019	15.2607	14.5738	14.7766	15.3966	15.7292	15.5075	15.0126	14.4205	15.311	14.8303	15.0629	14.6603	15.1279	14.6429	14.9446	15.1346	15.1762	15.1792	15.5782	14.9011	15.4554	15.2733	14.4899	13.283	14.5195	14.7886	13.2529	15.7911	14.6466	15.0858	14.2014	14.6184	14.3058	14.7193
QSOX1	14.5392	14.9162	15.0229	14.7616	14.4169	14.8568	14.5683	14.8722	15.8367	14.5809	15.0427	14.6491	15.1976	15.4039	14.9758	15.3591	16.1877	15.751	14.9599	14.7954	14.9771	15.7691	15.6949	14.7039	15.4254	14.355	14.9185	14.9143	15.5239	14.9323	15.0157	14.5989	14.786	15.1973	14.5442	14.7706	14.4745	15.3884	15.0746	14.8317	14.0677	14.731	14.363	14.5321	14.3079	14.2365	14.3181	14.5912	14.4912
CPN2	15.0607	15.0804	14.8095	14.7143	14.6428	14.489	14.5206	14.4993	15.0561	14.7232	15.0654	14.4831	14.8434	14.6546	15.0967	15.0771	14.5105	15.0039	14.5589	14.479	14.939	15.073	14.945	15.0632	15.1718	14.796	14.7005	14.0908	14.8093	15.0509	14.7407	14.6624	15.0958	14.4585	13.7867	14.9915	15.2007	14.3932	14.5177	14.5784	14.3299	14.8329	14.8515	14.6201	15.0337	14.6952	14.3904	14.7116	15.3032
PRG4	15.1503	15.698	15.3111	15.2652	15.8681	15.811	15.3232	14.9797	14.9114	15.6377	15.6617	15.661	16.2413	15.562	15.327	15.4369	14.9445	14.8143	15.6072	15.6517	15.5367	15.5359	14.8812	15.8845	15.3581	15.9003	15.2942	15.4034	15.2471	15.5916	15.44	15.0543	15.452	15.5819	14.7209	15.3122	15.5194	14.8971	15.0577	15.1166	15.5809	15.2115	15.3104	15.4693	15.5678	14.8984	15.608	15.8189	15.4101
APOC1	15.5976	15.2688	15.1817	15.572	16.1983	15.858	15.8008	15.5161	14.9795	15.5906	15.18	14.9341	15.2645	14.7397	15.2708	15.4207	14.8104	14.7267	16.318	15.359	15.6415	14.7265	14.7549	15.8689	14.6815	15.996	15.2345	15.2145	14.8603	15.6654	15.5506	14.9822	15.3196	15.5379	14.8552	15.2678	15.3941	15.1989	15.3759	15.5305	15.5591	15.0521	16.2323	15.1983	15.4957	15.6378	15.5315	15.5171	16.1661
C8G	14.2387	14.4733	14.6551	14.6774	14.5568	14.6674	14.8799	14.4931	14.6468	14.6951	14.603	14.6474	14.9214	14.5923	14.3252	14.7239	14.8993	14.7556	14.3854	14.671	14.659	14.8526	14.7898	14.4942	14.6427	14.5482	14.8846	14.6348	14.9094	14.6244	14.9581	14.85	14.5925	14.5604	14.0064	14.3254	14.5868	14.3914	14.7029	14.5248	14.245	14.9754	14.4379	14.2171	14.4938	14.3048	14.6271	14.6746	14.1654
IGHG4	7.92955	11.8452	10.398	11.539	11.1805	13.8681	13.4538	11.4739	12.2645	12.5151	13.4026	12.3653	9.97312	12.5146	10.5326	9.91648	11.6645	10.1573	9.19673	13.436	10.2593	11.5778	11.2105	12.0109	11.5826	14.0957	11.8238	11.6876	10.7712	11.7281	12.7582	10.577	10.8871	13.9251	10.4537	12.463	11.1862	11.9342	12.8923	13.5023	11.5925	12.3224	12.0279	13.703	11.9844	10.8098	11.3183	11.7287	12.1141
F10	14.482	14.593	14.7886	14.226	13.8344	14.8023	14.4174	14.0864	14.5719	14.9743	14.5321	14.5355	14.8168	14.142	15.3442	14.6954	14.8941	14.615	14.696	14.781	14.8912	15.075	14.7367	15.1796	15.4359	15.4086	14.7387	14.5312	14.4065	14.5535	15.1657	14.7927	14.8104	14.981	13.7124	14.5026	14.5945	14.1659	14.1911	14.6939	14.4361	14.8077	14.8586	14.1772	15.0724	14.6299	14.7193	14.368	15.2455
HSPG2	16.1312	15.3267	14.623	14.7963	14.4909	14.7536	14.6177	14.9238	15.0067	14.6622	14.887	14.5951	14.0262	15.0798	14.3558	14.5513	14.9713	15.0546	14.6116	15.1025	15.3461	14.3314	15.1282	15.0846	14.0069	14.7647	15.7822	14.975	14.9924	14.5417	14.6606	14.6437	14.5598	14.6319	13.9352	15.1245	14.619	15.2055	14.9662	14.7568	14.1165	14.9304	14.7737	14.2677	14.4752	14.4762	14.3917	14.7446	14.9247
CPB2	14.3417	15.1108	14.9309	15.3376	15.3057	14.761	14.7425	15.2708	15.0303	14.7246	15.3095	15.0637	14.9805	14.9109	14.8043	14.54	14.7841	14.6483	15.1104	14.5469	14.4903	14.9227	14.6849	14.4718	15.215	14.4872	14.3818	14.27	14.4956	15.0411	14.5039	15.3006	14.7082	14.4719	14.5296	14.8246	15.0473	15.2369	15.6377	14.9956	14.9616	15.6337	14.4053	14.5132	14.8319	14.7581	14.6328	15.2367	14.8204
GPLD1	14.5207	15.1776	14.4841	14.2862	14.2754	14.6402	14.7091	14.5347	13.7745	14.6356	15.0003	14.8815	15.0904	14.9022	14.788	14.9393	14.6102	14.9359	14.0745	14.3413	14.5168	14.5112	14.6076	14.8189	15.0818	14.0737	14.3321	14.2949	14.5369	14.5364	14.7828	14.4707	14.5204	13.9827	13.9115	14.5608	14.6891	14.1198	14.3113	14.0831	15.182	14.5423	13.733	13.3686	14.4743	14.0452	13.7431	15.0813	14.1459
IGFBP3	14.5705	14.5601	14.4479	14.5989	14.0548	14.0883	15.2446	14.6352	14.3919	14.7946	14.5133	14.9765	14.9648	14.2371	14.69	14.5435	15.525	14.5964	14.7332	13.9155	14.5882	15.022	13.6745	13.9708	15.2187	13.8735	14.0602	14.2889	14.0036	15.3086	14.519	14.7157	14.2771	13.7409	13.5201	14.4984	14.6511	14.4173	14.6464	14.8837	14.3463	14.8595	15.0931	14.5908	13.804	14.4782	14.292	14.5121	14.1173
LRP1	14.5743	14.5983	14.2561	14.9283	14.4307	14.6258	14.6444	14.8248	15.3171	14.6711	14.7462	14.5642	14.5186	14.9754	14.6062	14.6073	15.0446	15.3067	14.4872	14.9445	14.6727	14.9917	15.002	14.5382	14.8117	15.1401	15.3144	15.0665	15.093	14.8757	14.6519	14.4355	14.4624	14.9837	13.6242	15.2123	14.7113	15.0968	15.0832	14.4284	14.2183	14.861	14.987	14.3887	14.8288	14.6922	14.4456	14.4896	14.8885
MASP1	14.3316	14.377	14.7421	14.5743	15.0958	14.3845	14.4179	14.6004	14.7273	14.73	14.8406	15.0302	14.7679	14.7937	14.8525	14.9507	14.5993	14.7363	15.1396	14.3207	14.5547	14.6321	14.2578	14.3068	14.597	14.3895	14.3914	14.3256	14.0399	14.7616	14.5699	14.7641	14.6182	14.6237	14.2054	14.6501	14.6611	14.6049	14.3808	14.8633	14.2445	15.2732	14.7031	14.4719	14.5941	14.7463	14.4767	14.5349	14.628
LGALS3BP	15.0962	14.8479	13.9887	14.8269	14.6151	13.8398	14.6965	15.1259	15.1597	14.2923	15.172	15.3004	16.04	14.4497	13.7211	14.7001	15.6835	14.8529	14.5242	14.7375	14.1827	14.8255	14.3704	13.8018	14.99	14.2544	15.2337	14.1611	15.1804	15.3774	13.6158	14.1202	14.0407	14.1835	13.7305	15.3427	16.2993	14.9075	14.6366	14.4632	14.3594	14.1695	15.069	14.5564	15.6464	14.6649	14.5665	15.022	14.4193
VCL	14.4641	14.3137	14.676	14.4282	14.4706	14.6226	14.0955	14.8246	14.4592	14.9237	14.1158	14.2822	14.2503	15.6288	14.4488	15.0342	14.077	15.2998	14.198	14.7323	14.7242	14.117	14.1706	14.6319	13.6895	14.6518	14.5561	14.9006	15.1146	14.3866	14.5719	14.1491	14.4318	14.7074	14.2053	14.5605	14.1888	14.3932	14.8885	14.2331	14.2185	14.5601	14.1533	14.3577	14.3853	14.4033	14.4038	13.959	14.2921
CPN1	14.3921	14.596	14.1817	14.9184	14.7412	14.4667	14.4194	14.5633	14.8172	14.9055	14.7698	14.1292	14.6602	14.1012	14.4203	14.5441	14.1875	14.6677	14.1243	14.5787	14.3945	14.6559	14.7262	14.4004	14.8698	14.8093	14.6206	13.9741	14.6797	15.1418	14.7318	14.8662	14.488	14.7738	13.8217	14.8034	14.9614	14.686	14.7113	14.8358	13.9471	15.1191	14.7801	14.7882	14.6499	14.7435	14.4244	14.4674	14.656
CNDP1	13.0921	13.9139	13.958	13.67	13.3786	14.6165	13.7327	14.4058	13.0441	14.5339	14.0232	14.3699	14.2263	14.17	14.2345	14.3156	13.4753	14.2108	12.935	14.3516	13.3458	13.9654	12.2262	14.5213	14.4315	14.2275	13.8979	15.2123	14.8454	14.7114	14.4903	14.8125	13.6634	14.0656	13.9133	13.5874	13.8924	13.6602	13.9145	14.3322	14.0387	15.0551	13.4061	14.4156	14.8394	14.6331	14.529	14.5278	14.7034
CA1	12.9538	14.4695	15.5504	14.3198	13.7685	12.4847	14.1448	14.4897	13.0095	13.537	13.7535	14.1845	13.5678	14.0185	13.758	13.0646	13.4626	14.2087	14.6324	12.7259	13.7485	13.3148	14.0768	13.9294	13.8382	12.8692	13.8511	12.5618	13.6767	13.4195	13.6598	15.1797	14.1977	15.317	18.4832	13.7228	13.1044	13.9517	14.4703	13.9777	15.8401	14.0964	14.5742	16.7915	13.8616	14.3659	14.4159	14.3004	13.3841
ACTB	14.7565	14.2443	14.4466	14.0298	14.0614	13.8004	13.5803	14.244	14.1925	14.7379	13.8921	14.1178	13.6192	15.3001	14.1697	14.6409	13.7038	14.7845	13.8838	13.7309	14.4376	13.6511	13.5221	14.4062	13.745	13.9901	13.513	14.3559	13.8074	13.8675	13.5907	13.8219	14.5172	13.7761	14.2639	14.4072	13.9926	14.071	14.3825	14.077	14.001	14.4106	13.6592	14.3529	14.2256	14.3572	14.2142	13.9225	14.2874
F11	14.4438	14.3934	14.2505	14.7796	14.4877	14.8522	14.955	14.6176	15.0587	14.7518	15.312	15.149	14.964	14.9835	14.6367	15.048	14.7813	14.5311	14.4579	14.5489	14.0013	14.7578	14.4228	14.8362	15.2121	14.9627	14.2383	13.6847	14.4713	14.652	14.7107	14.8925	14.6278	14.7453	14.2444	14.9087	14.9167	14.1922	14.7114	14.6339	14.8457	14.8333	14.8812	14.7005	15.4515	14.9728	14.5028	15.1912	15.2194
HPR	11.5515	11.0788	12.0603	12.2882	12.6389	12.8115	12.7141	11.6029	11.0745	12.7986	11.7686	11.2282	11.0974	12.2315	11.2765	12.0024	12.1035	11.7138	10.5116	12.4757	11.5723	11.5507	11.7816	11.7237	12.3414	12.7072	11.9767	11.7068	13.608	11.9014	13.7839	11.5759	12.2985	12.3288	11.814	10.6083	10.8357	11.2055	12.1495	12.1816	12.7846	12.3521	12.5014	13.5651	11.6253	12.9767	13.4621	12.3971	10.9064
FCN3	13.4217	13.7254	14.1222	13.8695	14.2483	14.0123	12.4184	13.0655	13.8423	13.9629	14.0074	14.3873	13.6455	14.2685	14.3457	13.7407	14.0931	13.8621	14.3363	13.7492	13.68	13.5013	12.9544	13.5659	14.1148	14.3418	13.9387	14.098	13.4499	13.2298	14.6877	14.1835	14.548	13.6542	13.8558	13.7379	13.6171	13.5889	13.5695	13.6216	14.0189	14.2048	13.5854	13.3854	14.2077	13.1844	12.6771	14.0073	14.1209
HGFAC	13.8951	14.112	13.9105	14.2355	13.6312	14.4391	14.4571	13.8866	13.9269	14.4746	13.8629	13.9713	13.8058	13.8049	14.0788	14.2688	13.712	14.3128	14.7273	13.6869	13.944	13.7816	13.9003	14.0301	13.6937	14.5525	14.2202	14.1125	13.7926	14.1095	13.9617	14.4197	14.0809	14.0283	13.2921	13.6088	13.8601	14.2082	14.2224	14.4683	13.1422	13.8415	14.4298	14.0381	13.9964	14.7514	14.1836	14.3601	14.4085
C1QC	14.3441	14.3928	14.7093	14.4867	14.6091	14.2169	14.2437	14.6089	14.4973	14.2997	14.2288	14.3876	14.0587	14.2379	14.6914	14.685	14.5386	14.4944	14.0301	14.1757	14.5607	14.453	14.643	14.5284	14.2822	14.0975	14.2135	14.0991	14.1594	14.2518	14.2915	14.4657	14.5593	14.1935	14.1965	14.2106	14.336	14.1595	14.4206	14.3874	13.8898	14.4308	14.0596	14.1668	14.3352	14.5173	14.3192	14.2541	14.4972
LCP1	14.4235	14.5583	14.6775	14.4404	14.0153	14.8419	14.5779	14.7509	14.9233	14.4812	14.7343	14.7304	13.9538	14.8983	14.8215	14.889	14.7311	14.7097	14.3533	14.7667	14.6212	14.5997	14.7829	14.5915	14.5049	14.5711	14.5915	14.8073	15.0765	14.4706	14.4149	14.5202	14.7103	14.6898	14.1821	14.6587	14.7982	14.4241	14.377	14.7443	14.1007	14.4522	14.6248	14.7297	14.7307	14.8021	14.8447	14.6565	14.9539
BCHE	14.2293	14.8587	14.075	14.2173	14.1607	14.5439	14.5817	13.6252	14.931	14.3241	15.1483	14.9392	14.4557	14.8776	14.4198	14.3489	14.9736	14.9346	14.127	14.3084	14.358	14.958	15.3475	14.0424	14.9981	14.57	14.2242	14.3413	14.2613	14.7624	14.4139	13.7874	14.6874	14.3604	13.1252	14.954	15.0042	13.9965	14.1568	14.1139	14.5291	13.9628	14.6497	14.7625	15.0684	14.2161	14.5639	14.8498	14.535
COMP	14.3943	14.8643	14.2543	14.67	13.7267	14.7446	14.5339	14.407	14.8973	13.9696	14.0543	14.0185	13.4156	14.5912	14.3575	14.0488	14.3725	13.5605	14.015	14.1886	14.7965	14.0895	14.3045	14.6766	13.4541	14.6095	15.0521	14.7922	14.4982	14.6911	14.2864	13.6512	14.1197	14.1767	13.2559	14.9281	14.4611	14.8142	14.7479	14.4154	13.4894	14.1491	14.9969	14.4451	14.3694	14.4167	13.7913	14.0755	14.8285
CFHR2	11.5354	13.4716	13.2679	14.1306	13.8239	12.6333	14.0027	12.8095	13.3199	13.7465	13.312	13.7527	13.647	13.7045	13.3503	13.4959	12.5684	12.7129	13.3121	12.647	13.1801	14.0499	13.4979	12.1114	13.2872	13.1548	12.9021	12.828	12.839	13.9231	13.3319	14.1012	13.4501	13.2604	13.3306	13.8734	14.0196	13.7145	13.8889	12.7461	13.3902	13.3779	12.5711	13.5171	13.3366	13.7087	14.1038	13.8224	13.4276
APOL1	15.0875	14.4139	14.8242	14.5868	14.6413	14.6743	15.0059	14.7627	14.1694	14.5386	14.2172	14.777	15.4274	14.8423	14.8507	15.2914	14.9385	14.3358	14.9898	14.22	14.6688	14.5677	13.9759	14.7209	15.0145	15.0524	14.4502	14.4992	14.3777	15.2061	14.121	14.7489	14.2839	14.4471	14.2339	14.7899	15.1471	14.6875	14.7552	15.3658	15.5884	14.9775	15.0306	15.0906	14.9409	14.9238	14.6331	14.5496	15.6771
TFRC	14.8866	14.7417	14.9144	14.6596	14.73	14.4676	14.0327	15.2507	14.8598	14.4093	14.9997	14.9311	13.9004	14.6881	14.7972	14.8272	14.8581	15.6461	13.9218	15.6117	14.8072	14.9742	14.8344	14.675	15.1142	14.8349	14.9334	14.6397	16.1773	14.2888	15.2719	14.7311	15.1231	14.8847	14.6827	14.7108	14.9488	14.9014	15.0646	14.6394	14.4327	14.7771	14.2046	14.3498	15.4275	15.2795	15.268	14.8083	14.9457
SERPINA5	14.4399	14.6218	14.5943	14.2517	14.5823	14.2043	14.3106	14.1435	14.827	14.5916	14.6288	14.6695	14.8453	14.2798	15.1622	15.1611	14.9906	14.3031	15.0165	13.9907	14.9471	14.7327	13.9049	15.0315	14.7505	14.27	14.1556	13.9719	14.1951	14.5503	14.4674	14.1724	15.0001	14.1573	13.4561	14.6649	15.043	14.094	14.1481	14.6064	14.4731	14.2592	14.6642	14.5017	14.4308	13.9021	13.8669	14.4625	14.2467
APCS	13.7791	13.8996	14.2257	13.6501	14.4106	14.8113	14.6932	14.0012	13.8835	14.3465	13.7962	14.0315	14.6924	14.669	14.7029	14.0314	14.4229	13.97	13.8403	14.3902	14.3931	14.7731	14.2347	14.3329	14.6735	14.3786	13.8751	13.8378	14.1116	14.1689	14.5053	14.0017	14.5302	14.4811	14.1095	13.598	13.6648	13.4093	13.6139	13.694	13.8627	14.3234	13.8725	14.159	14.0731	14.1323	14.3929	14.2963	14.2018
CFP	14.2673	14.2848	14.3537	14.5772	14.4759	14.7281	14.3112	14.6781	14.2502	14.2101	13.924	14.5911	13.6003	14.039	14.7422	14.6038	14.6836	14.1139	13.9385	14.2886	14.5412	14.2159	14.2945	14.2846	14.2605	14.7895	14.2649	14.6561	14.8997	13.7173	14.6742	14.3004	14.6133	14.4185	13.7869	14.0843	13.82	14.0092	14.5869	13.9032	13.598	14.6289	14.1225	13.7183	13.7256	14.1127	14.0937	14.0728	14.5356
ANPEP	13.3848	14.7575	14.0644	13.9691	14.2801	14.4472	14.3827	14.1028	14.6127	14.3652	14.8244	14.534	13.78	14.2994	14.2117	14.5091	14.3295	14.0691	13.5099	14.6091	14.1384	14.0141	14.4349	14.089	14.8964	14.604	14.9898	14.7567	14.6668	14.5958	14.9574	13.9524	13.7435	14.517	13.8459	14.7217	14.7769	14.5627	14.5287	14.1111	14.4446	14.388	14.4497	13.8406	14.7209	14.3747	14.0885	14.5291	13.7393
MYH9	14.5975	14.1788	14.0132	13.3462	13.4885	13.6833	12.9123	14.1153	13.2308	14.2277	13.2872	13.1835	13.1932	15.7004	13.6711	13.8959	13.4516	14.7391	13.2522	13.7388	14.2658	13.4072	12.8665	13.6295	13.1922	13.7402	13.4444	14.4695	13.5285	13.0491	13.3256	12.8948	13.7973	13.9449	13.7779	13.17	12.707	12.8323	14.3505	13.1108	13.8866	14.0135	13.006	13.7062	13.9301	13.8498	13.826	13.2305	13.7074
VCAM1	13.9077	15.2013	14.5638	14.8469	13.9907	14.6135	14.9645	14.9083	14.8129	15.0875	15.1415	14.9483	13.9148	14.1506	14.2134	14.2299	14.8616	15.0725	14.4261	14.2735	14.255	14.4038	15.0568	13.8503	14.7525	14.4042	15.5297	14.7395	14.823	15.698	14.7025	14.4264	14.32	14.3701	13.6879	15.3602	15.2188	15.1478	15.3693	15.3662	14.3982	14.428	16.1364	15.0249	15.1204	15.9717	14.8972	15.246	14.2989
CFHR5	14.2793	14.4007	14.5332	14.6883	14.9584	14.2298	14.9729	14.3966	14.2774	14.6742	14.3392	14.6382	14.1655	14.327	14.8183	14.7633	14.0526	14.1979	14.5833	14.0916	14.7471	14.4571	14.454	14.6967	14.4607	14.1589	14.0875	14.3663	14.6494	14.7078	14.6493	14.6161	14.7913	14.4265	13.6094	14.1381	14.1276	14.1715	14.5596	14.3134	14.2685	15.0827	14.425	14.7476	14.3598	14.4306	14.8663	14.4656	14.5535
FETUB	14.5487	14.0875	14.6604	14.6453	14.8378	14.5432	14.4784	15.0035	14.8869	14.4489	14.2658	14.3138	15.1876	14.4043	14.4639	14.7638	14.6625	14.7258	15.0869	14.3483	14.556	14.8622	14.5615	14.7544	15.0092	14.6022	14.5106	14.6598	14.8472	14.6629	15.406	15.4759	14.8403	14.3575	13.7916	14.2879	14.2141	14.4428	14.4036	14.4463	14.9706	14.8934	14.4467	14.3786	14.0049	14.6017	14.676	14.1364	15.0603
SAA4	13.5199	14.2317	13.8344	14.1975	14.6046	14.3016	14.5292	14.1331	14.2129	14.1771	14.3982	14.3226	14.8331	14.6572	14.2398	14.4476	14.4639	14.329	14.5374	14.2479	14.1038	14.407	14.3889	14.1426	14.7583	14.2913	14.338	14.1142	14.1959	14.8974	13.9474	14.1413	14.3858	14.6242	13.8325	14.3916	14.4454	13.8769	14.0063	14.681	14.1012	14.4717	14.6418	15.2119	14.6815	14.9947	15.0944	14.6967	14.8214
TNC	15.3341	14.2584	14.3946	15.3036	15.1571	14.6714	14.7333	14.791	15.129	14.3561	14.9546	14.5775	14.1016	14.8837	14.5961	13.8999	14.8181	14.5757	14.7061	14.865	14.8187	14.8548	15.1116	14.2584	14.4624	14.8198	15.2195	15.3834	15.5832	14.6606	13.922	14.5321	13.9658	14.3633	13.4735	15.5933	15.0537	14.9094	14.7859	14.6373	14.0654	15.4892	15.2582	14.7046	14.5781	15.1075	14.3676	14.3931	15.1809
KRT13	9.55861	11.3585	11.0401	12.405	10.681	10.2276	10.278	11.4729	12.8895	10.9045	12.2315	11.1591	11.0229	11.6189	12.385	11.508	9.77314	12.7964	8.96405	11.0893	9.61416	10.028	11.6586	11.2002	10.0392	9.92006	11.2434	12.9302	11.1288	9.91124	13.4501	10.8723	11.9088	11.6859	11.148	12.2252	11.7449	10.0682	12.2773	12.3806	10.789	10.8956	9.55248	10.4251	10.0939	11.8529	9.1814	12.2781	10.9252
BTD	13.8491	14.4267	13.6639	14.0704	13.4506	14.3254	14.3131	13.7953	14.5453	14.1645	14.5002	14.4543	14.5327	14.4671	14.3669	13.6861	14.208	13.8799	14.0202	13.922	14.2763	14.3359	14.3091	14.061	14.5961	14.1482	14.0907	13.5875	14.3485	14.3507	14.152	13.9048	14.1906	14.0215	13.3111	14.3488	14.423	14.0529	14.2002	14.2491	14.1982	13.9492	14.3718	13.989	14.0296	14.1281	14.0335	14.3332	14.0434
LTBP1	16.4122	14.289	15.0009	14.3872	14.2406	14.2237	13.8335	13.8897	14.5206	14.0943	14.0172	14.3515	14.5554	14.6769	14.8267	14.6649	14.2575	14.4371	14.8559	14.0767	15.5337	14.5543	13.9752	15.0058	14.1568	14.2441	13.8655	14.0853	14.0389	14.0148	13.8382	14.5005	14.432	14.4329	13.6927	14.3633	13.8921	13.9321	13.1563	13.9427	13.7287	13.3198	15.0689	13.772	14.1082	14.1593	14.225	13.7186	14.3633
KRT75	7.14767	7.11998	7.17622	7.18903	7.02237	7.29004	7.39507	7.16988	9.03122	7.52366	7.30012	7.66534	7.68299	7.50144	7.12584	7.12018	8.32957	7.70943	6.9886	7.25009	7.16714	7.93251	7.87897	7.08054	7.91946	7.22848	7.32611	7.5403	7.38558	7.4147	7.29584	7.07821	7.15017	7.28937	7.094	7.21335	7.48301	7.03852	7.15933	7.31509	7.4187	7.13631	7.48929	7.50287	7.65607	7.42038	7.36956	7.48704	7.12862
IGF2R	13.9476	14.8812	14.1001	14.7799	14.2557	14.2696	14.58	14.7116	14.9246	14.1894	14.8262	14.7176	14.4764	14.7948	14.3323	14.3428	14.6326	14.4115	14.1442	14.238	14.1067	14.7687	14.8281	14.2596	14.8178	14.3663	14.6051	14.7372	14.5552	14.8177	13.8741	14.3923	14.1986	14.412	13.8896	14.94	14.6819	14.7423	14.8982	14.3879	14.585	14.584	14.6777	14.1203	14.9117	14.5769	14.1243	14.9073	14.1179
ACTC1	7.15381	9.07307	7.80929	7.89283	7.7236	6.44626	8.72247	7.88152	9.4045	8.78431	9.29002	9.296	8.34296	10.8317	6.95536	7.06286	8.8051	10.223	7.1416	6.93782	7.1809	8.74416	8.65177	7.09698	8.96232	5.41278	5.69766	4.6837	6.2891	9.25739	6.19377	7.79044	7.44211	7.6575	7.81014	9.60918	9.19992	7.72297	7.87972	9.00787	9.03507	7.88099	8.62388	8.67101	9.63154	8.97126	9.09645	9.05012	6.87406
CLEC3B	14.1461	14.099	14.4337	13.874	13.194	14.5515	14.1385	14.0011	14.2393	13.9255	13.6763	13.6419	13.8072	14.1638	14.4357	14.1665	14.3083	14.519	14.0256	14.1926	14.485	14.0592	14.2384	14.1597	13.9861	14.1803	14.1126	14.1248	13.9106	13.5343	13.9559	13.7836	14.5913	13.9834	13.3371	13.5955	13.8123	13.8905	13.8208	13.9583	12.9779	13.5825	13.4247	13.2231	13.5579	13.5876	13.4435	13.76	14.5174
APOM	13.9289	13.9223	13.8933	14.4147	15.006	14.4094	14.1472	14.0235	14.0331	13.9893	14.0125	13.8942	14.2299	13.9247	14.0095	14.6307	13.5183	14.0287	15.0123	14.0485	14.0725	14.2375	14.0383	14.5579	14.1182	14.933	14.3113	14.2135	14.0364	14.3718	14.3802	14.5487	14.2985	14.4936	14.5473	14.0206	14.2626	14.7333	14.6166	14.7678	14.4813	14.2459	14.3231	14.3521	14.6555	14.4156	14.576	14.4807	14.5619
DPP4	13.953	14.4083	13.9543	14.6035	14.0653	13.7147	13.9286	14.3755	15.2332	13.7523	14.8837	14.0376	13.7067	14.2709	14.2443	13.9434	14.4186	14.2938	13.1027	13.3525	14.4508	14.0976	14.1076	13.8737	14.3211	14.1887	14.7106	14.7261	14.7069	14.4741	13.9347	14.0061	13.8777	14.0534	13.2944	15.0442	14.2082	14.7104	14.7419	13.6414	13.6836	14.7265	14.2836	13.9172	14.5654	14.154	13.7876	13.9907	14.4283
SHBG	13.4873	13.9057	13.8485	14.5263	14.4051	13.2002	13.7751	13.9298	15.0725	14.1357	14.7621	14.2353	14.3309	13.5465	13.5199	14.3323	13.242	14.6181	14.827	13.9278	13.8105	14.2661	14.8086	13.6686	13.6299	14.5219	14.2316	13.9724	13.1797	13.5127	13.1591	14.366	13.5934	14.0961	12.7457	13.8805	13.6727	13.8825	14.0143	14.0211	15.775	13.6584	14.0641	12.9948	14.531	13.932	14.5329	13.8567	14.5573
APOC3	14.7874	13.9756	14.4553	14.9815	14.9915	15.0932	14.176	14.3175	13.9808	13.9341	13.7528	13.7414	14.8851	14.3238	13.811	14.2824	13.937	13.4489	14.504	14.2799	14.2948	14.0168	13.4484	14.9219	13.6221	14.0485	13.9217	13.6074	13.4168	13.7873	15.0313	13.7237	13.6936	14.3327	13.9956	13.5863	14.3772	13.6267	13.7625	13.5989	14.4334	13.1164	14.3909	13.0755	14.2181	14.1035	13.0706	13.4561	13.7571
DBH	14.4433	14.6959	14.6013	12.1578	13.2688	14.1304	14.569	12.6458	14.6454	15.2842	15.1246	13.8934	12.859	14.7364	13.8219	13.3299	13.7239	14.3342	13.4224	12.8583	12.898	13.4478	12.7942	13.0875	15.0213	13.0183	13.4663	14.2895	12.8256	13.8565	11.6984	15.3364	13.0483	13.5902	12.7525	14.5587	14.4611	14.3951	12.7101	13.8512	13.6156	13.662	14.0313	15.0273	13.1977	13.8243	14.0979	15.1212	13.3319
FBN1	14.2378	13.7694	13.8624	14.034	14.0849	14.0645	13.771	14.0959	14.5266	13.661	13.6363	13.6753	14.1339	14.3572	14.2581	14.1579	14.711	14.4889	14.5151	14.5954	14.4059	14.3056	14.4439	14.2055	14.0486	14.1966	14.7065	14.5199	14.7042	14.0179	14.1518	13.9297	14.0786	14.3589	13.0403	14.1957	13.7014	14.2122	13.9803	13.9282	13.1774	14.1718	14.6461	13.8474	13.4935	13.504	13.8194	13.5192	14.1318
CD5L	13.1208	14.2299	14.3673	13.6509	14.3959	13.7407	13.9112	13.8838	14.0041	13.7047	13.8297	14.3713	13.143	13.9666	13.617	13.6649	13.8437	13.7801	12.728	14.4011	13.7523	14.1829	15.1401	13.0826	14.0559	13.6444	14.1583	13.9455	14.7462	13.3315	14.811	13.7959	14.0068	14.1444	13.7947	13.6151	13.64	13.5341	13.8993	14.3141	14.3991	14.2355	13.6235	14.83	14.1157	14.2738	14.4321	14.2996	13.5667
HSPA5	14.1239	14.3035	14.0912	14.4441	14.3424	14.4464	14.2528	14.3531	14.9092	14.5758	14.4401	14.2492	14.9316	14.7958	14.2501	14.2033	14.4114	14.7388	14.8394	14.4842	14.0513	14.8022	14.7332	14.087	14.8806	14.5782	14.5531	14.6206	14.4146	14.4416	14.5272	14.3116	14.1395	14.6468	13.9138	14.2521	14.2862	14.2285	14.2639	14.4163	14.1329	14.3513	14.5425	14.2903	14.5082	14.3843	14.3159	14.3359	14.3178
IGLC2	11.8516	13.5605	13.6769	13.2227	13.6088	13.6414	13.1275	13.4722	12.7459	13.4186	13.3904	13.513	11.5157	12.7223	12.3263	12.5151	12.4459	12.7911	11.5389	13.4893	13.0559	13.0735	13.2555	13.2901	12.3966	12.6498	13.0192	12.689	13.816	12.7402	13.4862	13.3616	12.339	12.9247	12.7959	13.3744	13.768	12.4449	13.1941	13.3892	13.7424	13.9769	13.3317	13.3336	13.5652	13.4467	13.5162	13.2883	12.379
SERPINA10	13.1779	13.455	13.5623	13.3225	13.4634	13.4592	13.2564	13.3306	13.3824	13.5409	13.3708	13.361	13.3252	13.4494	14.2598	13.7589	13.4047	13.1161	13.8253	12.3399	13.3182	12.6429	13.3297	13.7143	14.2273	13.6329	13.1246	13.0091	13.22	13.3868	13.3539	13.172	13.323	13.2442	13.2186	13.1607	13.507	13.3893	13.3373	13.4885	13.1788	13.7452	13.4299	13.2503	13.7287	13.2751	13.3541	13.8628	13.8611
IGHA2	3.36457	5.86637	3.18587	5.47598	5.35046	5.26119	7.28355	5.46044	5.6606	8.34341	5.7587	5.78449	5.43834	5.75303	2.88753	3.56071	5.57359	5.67719	3.3505	5.22374	3.7761	5.54466	5.53873	4.27798	5.57222	5.22304	5.30822	5.38528	5.35327	7.79116	5.25018	5.38508	3.12102	5.25203	5.36466	5.89269	5.76587	5.35905	5.46994	9.02181	5.82189	5.47028	8.32238	8.99152	5.79504	8.33985	7.84109	5.80132	3.16993
C1RL	12.9757	13.1639	13.4224	13.3799	13.3256	13.1789	12.9343	13.4177	13.9759	12.9084	13.3768	13.5254	13.4232	13.7545	13.6848	13.724	13.9329	13.9725	13.3925	13.4254	13.5152	13.8736	14.0904	13.2359	14.0492	13.3894	13.4312	13.2314	13.3839	12.944	13.2951	13.4777	13.5036	13.4201	13.0422	13.3463	13.5311	13.5209	13.4321	13.2034	13.3076	13.4114	13.0623	13.017	13.5594	13.2218	13.2236	13.3307	13.6064
PLGLB1; PLGLB2	8.27268	8.23714	8.29595	9.04576	7.35667	11.219	7.98641	8.37808	8.27999	7.7879	8.08986	8.09957	8.01044	8.38671	8.25034	8.24723	8.13213	8.34226	8.12372	10.4517	8.3107	8.11078	8.07444	8.21234	8.07069	10.2836	9.57894	9.48422	9.67983	7.73471	11.0769	8.06393	8.28228	9.39853	6.41616	8.30517	8.04471	7.90989	8.57667	6.92837	8.13749	8.52591	7.7039	7.07468	8.09329	7.23074	7.35931	8.08066	8.28962
CRTAC1	12.9054	13.4997	13.2866	13.8504	12.8716	14.631	13.7345	13.5611	14.5764	14.0083	13.6732	13.7031	13.5005	14.3201	13.5666	13.217	13.8834	14.1805	13.4168	14.1751	13.0776	13.6747	13.8659	13.3307	13.931	14.0637	14.0601	14.0942	14.2321	14.1192	13.5665	13.2828	13.7878	14.0578	12.7926	13.9591	13.9874	13.9184	14.2423	13.9637	13.1392	13.4198	14.2671	13.5072	14.4539	13.716	13.7348	13.5932	13.4225
ADAMTS13	15.2344	13.9057	14.0831	14.1741	13.0238	14.283	13.923	13.7496	14.0181	14.2921	14.3116	14.0227	13.3277	13.5509	14.0618	13.9803	14.1251	13.71	13.6821	13.7529	13.9884	13.8234	13.614	14.4406	13.6191	13.4792	14.5057	14.4132	14.4918	14.3856	14.1246	14.1138	14.0029	14.2389	12.8321	14.1602	14.0925	13.9087	13.763	14.207	13.6234	14.0625	14.375	14.004	13.8692	14.0895	14.0135	13.8378	13.7112
CDH5	13.7324	14.0344	13.5278	14.2197	13.6145	13.8544	13.9555	13.8755	14.0974	13.7775	14.1209	13.902	13.0316	13.532	13.5925	13.491	13.9217	13.7978	13.4558	13.8836	13.6218	13.6605	13.591	13.2851	13.3004	14.3001	14.9531	14.1871	14.3481	13.9398	14.0205	13.5907	13.5469	13.7635	13.0788	14.5218	14.034	14.223	13.9315	13.9791	13.5135	13.7945	14.8631	13.9121	13.8075	13.5797	13.7979	13.8325	13.9137
P0DOX2	11.7416	14.2953	13.9274	13.1041	14.2599	14.001	13.8746	13.4158	12.9572	13.9644	12.8276	14.2777	12.0101	14.5151	13.5849	13.4697	13.1239	13.4772	12.2177	15.2931	13.7191	14.0587	15.5956	14.3791	13.5827	13.1741	13.9418	13.3107	14.8975	13.4004	14.5709	13.5133	12.8248	14.4315	13.038	13.5323	13.4755	12.5598	13.3871	13.6249	13.2706	14.8904	13.0617	14.1786	13.8516	12.9159	14.2059	14.1777	12.7715
KRT76	6.50151	6.00225	6.52322	6.43589	6.27861	7.86975	6.43487	6.40802	6.46107	6.52703	6.06393	5.9331	0	5.6837	6.48584	6.48128	6.73877	5.98641	6.38556	7.63517	6.53493	6.06178	6.30012	6.45812	6.0917	7.62278	8.66035	7.69139	7.94134	6.45921	7.65249	6.32394	6.51075	7.58871	6.33785	8.10696	5.98185	6.297	6.39099	6.38077	6	6.35336	6.53162	6.55443	5.11686	6.45938	6.40861	7.54071	6.51906
THBS4	15.5096	14.8117	13.86	13.8306	13.4088	13.8896	13.4375	13.9938	14.0251	13.0371	13.6786	13.4172	13.0737	14.5817	13.3096	13.5016	14.2262	13.5028	13.6226	13.3424	14.9823	13.9148	13.5193	14.5767	13.2761	14.3388	15.1809	14.3349	13.584	13.8635	13.5047	13.2004	13.5983	13.5203	12.6847	14.7696	13.8913	14.4043	14.1856	13.3136	13.5305	13.8252	14.0933	13.6958	13.8947	13.3527	12.9623	13.4085	14.4166
MBL2	14.3522	13.5562	13.4828	14.2365	14.4498	13.7779	13.2898	14.3095	12.9237	14.3867	13.5003	14.2085	13.1942	12.7923	12.7881	13.2872	12.7451	13.8657	13.234	13.586	14.1658	12.8859	14.3758	14.2	14.6423	14.6268	13.0146	14.3597	13.1913	14.2394	12.5478	12.8934	12.5307	13.4841	12.4964	12.855	13.3107	13.2448	14.2088	14.2949	11.463	14.4398	14.0006	12.8763	13.3985	12.8226	13.276	12.6992	14.6719
CHL1	13.6473	14.3714	13.9648	13.8351	13.0806	13.6168	13.802	13.3206	14.7735	13.5706	14.3438	14.2103	13.3871	14.4651	13.8626	13.6301	14.7479	14.3769	12.8081	13.6201	13.9246	14.2456	14.4764	13.2981	14.1469	14.1773	14.1079	13.9606	13.9144	13.9257	13.4605	13.3651	13.5024	13.8563	12.8099	14.4059	13.9689	13.5318	13.727	13.6795	13.5078	13.7726	14.5873	13.7813	14.3423	14.3818	13.6397	13.7435	14.1012
P0DOX8	12.7872	14.004	14.2334	13.7038	13.9289	15.3151	14.6799	13.5025	13.5228	14.4663	13.6531	13.6236	12.6433	14.2165	13.7681	13.5436	13.3807	13.6482	12.6416	14.9423	13.6409	14.475	14.4679	14.3692	13.6291	13.8785	14.4062	13.7641	14.6496	14.1496	15.1233	13.7669	13.3315	14.2445	13.0899	13.802	13.8333	13.1102	13.8218	14.5401	14.0311	14.5597	14.5022	14.7651	13.9875	14.4316	14.5968	13.8496	13.2133
EFEMP1	13.5371	13.3274	13.284	13.5708	13.7249	13.4054	13.7052	13.7029	13.6491	13.5356	13.0219	13.3757	12.927	13.2807	13.392	13.4338	13.4105	13.5456	13.4168	13.7242	13.4537	13.5294	13.8741	13.3676	13.3325	13.2972	13.7802	13.4467	13.8152	13.3611	13.4092	13.4632	13.2925	13.4058	12.4487	13.2545	13.0811	13.4689	13.7346	13.5917	12.8502	13.677	13.6174	13.5128	13.0117	13.2038	13.4334	13.0604	13.3687
S100A9	13.1001	14.6182	14.1733	12.9943	13.3988	13.8038	12.2804	13.3736	13.9631	13.7757	14.1332	13.2496	13.1016	14.0337	13.2097	13.0797	12.9519	14.5839	12.5928	13.4419	12.8794	13.1521	13.0571	12.7352	13.6926	12.6344	12.3689	14.159	12.4029	12.7714	12.7162	12.7907	13.5964	13.3123	12.7888	12.8831	13.1989	12.3911	12.4179	13.2062	13.0352	12.7562	12.8308	13.1641	14.047	14.2646	13.4903	13.6085	12.9932
GPX3	14.4533	14.2245	14.8336	14.3184	14.0562	14.0946	14.8179	14.7541	14.3818	14.6247	14.1904	14.3008	14.528	14.3294	14.9072	15.0613	14.0668	14.5884	14.3125	14.138	14.6591	14.2053	14.4502	14.8574	14.5882	13.7251	14.1724	14.516	14.4077	14.2749	14.0939	14.5708	15.0766	14.8824	13.7136	14.1759	14.024	14.5164	14.4401	14.1451	14.0631	14.8339	14.2664	14.3034	14.2528	14.3434	14.1732	14.503	14.8088
NCAM1	14.52	13.8812	14.4441	14.4141	13.1508	14.0749	13.9344	14.2235	13.9685	13.9615	14.069	13.6778	13.3206	13.4369	14.7928	14.49	13.5188	13.8198	13.9392	14.2257	14.5571	13.1427	13.6218	14.4238	13.1437	14.3622	14.5389	14.4551	14.5747	14.3067	13.9778	13.6528	14.2907	14.5432	13.3968	14.4512	13.8488	14.3649	14.2742	13.896	13.0858	14.2762	14.8754	13.6732	14.2679	13.9439	13.7541	13.5703	14.7562
MMRN1	13.838	13.3296	13.4143	13.318	13.6781	14.2023	13.0671	12.9376	13.7446	13.3483	13.3353	13.6111	13.7115	13.9419	13.4497	13.1768	13.2858	13.9012	13.5825	13.3223	13.3512	14.1604	13.2003	13.3873	13.4915	14.3015	13.369	13.9	13.819	13.3748	13.7116	13.148	13.4023	14.4134	12.3149	13.7599	13.2268	12.7599	11.8539	13.38	13.0825	11.8866	14.0782	13.1111	13.7569	13.4568	13.6894	13.1744	13.636
CAT	13.3699	12.946	13.9728	13.1141	12.8767	12.9639	12.9859	13.3114	12.7566	12.4028	12.9819	13.1595	12.6371	13.2337	12.999	12.4537	12.6876	13.1731	13.0011	13.2463	12.7998	12.8033	12.9455	12.9667	12.7726	13.348	13.6124	12.843	13.424	12.4256	13.5226	13.6679	12.9643	14.3914	16.9502	13.1294	12.5567	12.5013	13.0474	12.5078	14.9174	13.0442	12.9005	15.0203	13.2396	12.9228	12.9768	13.0677	12.5352
CFHR3	13.0134	11.917	13.3561	12.7522	13.1872	12.8381	12.8352	12.2349	13.0268	12.2233	12.1057	12.4593	12.6168	12.6727	13.5607	13.5233	12.3803	12.7782	13.3499	12.8127	13.2157	12.758	13.058	12.8665	13.3816	12.5594	12.7984	12.4807	12.6834	12.5727	12.8149	12.7754	13.3229	13.2422	11.469	12.6936	12.997	13.5595	12.5551	12.1802	11.926	12.0951	11.8962	12.4225	12.8049	12.5525	12.6393	12.3207	13.639
MMP2	13.6382	14.1543	13.9054	13.7033	13.1653	13.685	13.8253	13.7149	13.8245	13.5356	13.9908	13.8827	13.4253	13.6573	13.6603	13.8726	13.621	13.5605	14.2583	13.8354	13.9794	13.2406	13.6637	13.967	13.3084	13.9116	14.0962	13.7573	14.3044	14.0864	13.7778	13.3902	13.8375	13.5712	13.7932	14.5063	14.1498	13.9083	13.813	14.044	13.3186	13.7434	13.9856	13.7448	13.9488	13.9018	13.6435	13.8448	14.2743
KRT3	9.39425	10.7208	9.00927	11.6876	10.0176	9.8213	11.122	10.5202	10.1826	9.39618	11.4945	10.1188	10.5099	11.0238	9.69366	9.01179	9.90268	11.4843	8.80607	10.83	9.05718	10.1872	10.1175	9.61508	9.08932	10.5831	10.9011	11.8981	10.5184	9.19451	10.3714	10.713	9.56052	11.0291	10.2386	11.9308	10.6399	10.6847	10.9435	9.67225	10.6988	10.5958	8.32373	8.12153	9.90253	9.62607	7.30195	12.1694	10.1343
KRT77	12.7394	11.5277	12.6015	12.5295	11.6447	9.8458	11.3596	12.1952	10.7456	10.905	10.7134	11.3657	12.3674	10.9873	12.9649	13.7773	11.6201	10.8309	11.5665	10.6986	12.686	12.1542	11.2771	13.0086	10.6092	10.7938	10.8077	10.5326	11.1419	10.5513	11.8899	11.9341	12.3511	10.4453	10.6247	10.7918	10.2144	11.2023	11.959	9.63699	11.2993	11.9943	10.0611	10.7378	11.3531	11.5531	10.3519	10.8704	12.7564
GP1BA	13.6319	13.8906	13.206	13.3914	13.1693	13.4239	13.0266	13.2012	13.814	13.7521	13.4895	13.7452	13.1422	13.7037	13.4379	13.6107	13.3393	14.075	12.5926	14.0397	13.4007	13.3991	13.44	13.2801	13.5558	13.5635	13.1674	13.4229	13.8344	13.3753	13.1394	13.0905	13.5071	13.1585	12.2571	13.9471	13.4282	12.9893	13.0288	13.2917	13.3243	12.8408	13.1146	12.8679	13.6227	13.2473	13.4207	13.2151	13.392
GP5	12.751	13.5155	12.7861	13.106	13.0639	12.7794	13.2018	12.9799	13.6288	13.5853	13.4369	13.6727	13.3135	13.5181	12.7332	12.803	12.6867	13.5727	12.2697	12.8135	12.6105	13.3214	12.4302	12.9059	13.5139	12.576	11.902	12.5352	12.1804	13.2976	12.3021	13.4466	12.4401	12.5574	12.6976	13.7419	13.501	12.6977	11.8062	13.1605	13.2618	11.6754	13.1997	13.0006	13.3595	13.4721	13.4633	13.1645	12.589
CD14	12.5982	13.4014	13.0733	13.9387	14.1537	13.5511	13.425	14.0221	13.8545	13.3541	13.5346	13.6904	13.3276	13.1099	13.1767	12.9943	13.2751	13.4886	13.1068	13.2422	12.8806	13.3822	13.3611	12.7694	13.6098	13.7445	13.5589	13.715	13.7605	13.2195	13.4596	13.7766	13.292	13.3331	13.0002	13.6778	13.4963	13.8482	13.7192	13.4156	13.3825	13.7258	13.7865	13.8155	13.4598	13.144	13.2348	13.3634	13.4276
LTF	13.9777	14.4577	13.8838	13.0422	13.6241	14.1172	13.8118	14.0082	14.436	13.7532	13.9325	13.4039	13.691	14.2352	14.0299	13.6498	12.713	13.9469	12.8738	14.7183	13.3125	13.3087	12.6219	13.2507	13.8679	13.6947	12.9122	13.3452	13.2716	12.8622	13.4742	13.7276	14.4575	14.3373	12.3715	12.8428	13.2508	12.6495	12.9262	13.2193	13.5272	13.4284	13.1613	13.0907	15.0879	15.1338	14.0499	14.2129	13.6033
F9	13.9608	13.9835	14.5773	13.7545	14.0414	14.0246	14.523	13.9366	13.8963	15.0975	14.1564	14.0569	14.3755	13.8555	14.171	14.6497	14.3778	13.6191	14.8906	13.8739	13.8658	14.0804	13.9484	14.1495	14.89	13.2428	13.8165	13.6358	13.5551	14.5217	14.3003	13.5227	13.7954	13.4918	13.8679	13.4871	14.0329	13.3639	14.2819	14.2218	13.6426	14.941	14.5147	14.6257	14.5017	14.8889	14.1736	14.0011	13.2724
POSTN	14.2236	14.2958	13.3419	14.3547	14.5027	13.8742	14.1372	14.262	14.7613	13.2364	14.1884	13.9662	13.4649	13.2933	14.1811	12.1517	14.1064	14.0958	14.0163	14.3863	14.2256	13.754	13.7971	13.3102	12.686	14.3823	14.848	14.3782	14.0232	14.8536	13.259	14.0574	13.6514	14.0238	12.9563	15.3047	15.1225	14.8878	14.5696	14.4686	13.2387	13.8466	14.4163	14.0994	14.375	15.1536	13.3365	13.3437	14.4192
HRNR	11.9184	12.8169	11.5188	12.2734	11.2988	12.3032	13.4522	12.2856	12.3523	13.173	12.8732	12.6641	13.1745	12.9105	12.4484	11.8362	13.2782	13.1944	11.3217	12.6134	11.8653	13.0034	12.3689	11.7105	12.1515	12.4425	12.5278	12.453	12.6075	13.702	12.7922	12.9493	12.4769	12.0398	12.4592	13.9729	12.169	13.2821	11.7839	12.3213	12.3733	11.2453	11.5259	12.4923	11.7788	12.1005	12.3929	12.0525	12.2207
KRT4	7.87897	9.75087	8.13597	11.3979	9.28077	9.08242	6.93192	9.41722	12.2187	8.00506	11.2247	8.2555	10.956	11.3967	8.49025	8.15987	10.274	11.2429	8.20261	10.5413	8.25503	10.6004	11.5135	8.43921	9.66888	9.4271	10.2305	11.184	9.50779	5.50779	9.76039	9.32396	8.61029	11.1599	9.75772	10.0249	10.3355	10.9094	10.4362	8.62753	8.42291	9.27286	6.66107	5.29646	8.76421	6.89966	3.33628	10.8591	8.78365
LBP	13.761	14.0825	14.0318	13.4988	14.6281	14.1874	13.1381	13.3561	13.7404	13.7169	14.095	14.1844	13.5451	13.5932	14.1339	13.7622	13.3621	13.3853	13.6197	13.378	13.454	13.6724	13.9738	13.9965	13.112	12.9329	13.7735	13.7059	13.6606	13.5123	14.1994	13.2315	13.7632	13.269	13.204	13.5808	13.9857	13.4661	13.2092	13.3908	14.1008	13.3817	13.4335	13.8342	14.0844	12.8833	13.2759	13.7697	13.2915
F13A1	15.3988	14.4959	13.5194	13.3097	13.4016	13.7208	13.7926	13.5719	14.4408	13.6828	13.743	13.4766	13.0429	15.0574	13.0745	13.6459	13.9549	14.4195	12.8141	13.4074	14.859	14.5223	14.1777	13.7702	14.0824	13.4903	14.2767	13.9251	14.0686	13.5439	14.2094	14.1155	13.5765	13.6559	12.8726	14.2205	14.2076	13.5607	15.3441	13.4515	13.6803	15.2824	13.4187	12.9818	13.6787	13.3838	14.0365	13.8871	13.7796
SPARCL1	12.8717	14.4917	13.0875	13.9599	13.2283	13.5701	13.7703	13.5501	14.3805	14.0128	14.2112	14.2472	13.9632	13.8986	13.1632	13.1758	14.2347	14.2456	14.1614	14.3592	14.068	13.724	14.2141	13.4572	14.0019	14.5019	14.2357	14.2183	13.9387	14.3507	13.8796	13.6653	13.6439	14.2712	12.9944	14.6864	14.4578	14.1082	13.8658	14.6063	13.801	14.0012	14.3718	13.6808	14.5245	13.919	14.0893	14.5751	13.7282
PROC	13.363	13.0358	13.4478	13.3848	12.7799	13.1172	13.5598	12.9354	13.0119	13.6445	13.0999	13.448	13.6651	12.9661	13.9144	13.2909	13.4967	12.9028	13.6521	13.2163	13.3546	13.4351	12.9477	13.7988	13.4755	13.6559	12.8861	13.1085	12.7254	13.4405	13.0486	13.7577	13.345	12.7304	12.6586	12.954	12.9325	12.9285	12.9933	13.5345	12.687	13.2291	13.4263	13.2888	13.5218	13.712	13.3657	13.0086	13.6594
HSP90B1	13.4808	13.7926	13.1173	13.5581	12.9973	13.4977	13.8403	13.8844	14.6771	14.0787	13.5789	14.2597	13.7882	14.153	13.5672	13.3934	14.4358	14.3637	13.5192	13.5789	13.3523	14.3417	14.344	13.1364	13.7832	13.3569	13.8291	13.7315	13.7339	13.6203	13.5616	13.4583	13.4195	13.821	12.9015	13.9505	13.4384	13.3749	13.4646	13.8454	13.3965	13.8795	13.8006	13.9134	13.6133	13.9792	13.4583	13.4232	13.1807
APOC2	14.2306	13.3292	13.7305	13.6732	14.1491	14.1842	14.3028	13.5025	13.9411	14.6781	13.343	13.6145	14.544	13.4385	13.3005	13.2281	13.8355	14.0567	15.0822	12.9911	13.9554	13.5114	13.9257	14.1736	13.1395	13.6521	13.1036	13.4254	13.0922	14.3585	14.1521	12.3423	13.4251	13.8727	13.1866	13.4912	14.6872	12.6339	12.9827	14.5711	14.0626	12.8432	15.3812	13.8066	13.5904	14.3981	14.9149	13.7962	14.0768
TGFBI	14.0047	14.1646	13.8631	14.5414	13.9701	14.0576	14.4703	13.9024	14.2661	14.7984	14.0396	13.6216	14.0528	13.7919	13.6893	14.2637	14.0275	14.0588	14.0216	13.9315	13.8213	14.0971	14.0158	13.7872	14.2081	13.9701	14.2348	14.0965	14.0364	14.3108	13.8756	14.3197	13.5987	13.9018	13.165	14.0296	14.0585	14.5315	14.2703	14.8153	14.0464	14.3623	14.6215	14.0546	13.8782	14.1571	14.0576	13.9617	13.8688
CD163	13.7434	13.6709	13.8689	13.7303	13.9978	14.1693	13.7703	14.4257	13.2878	13.71	13.8229	14.0502	12.3343	13.8138	14.0491	13.7265	13.5926	14.0919	13.2623	13.8621	13.8955	13.3893	14.1206	13.5013	13.9872	14.0952	14.4444	14.2088	14.7619	13.9813	14.8182	13.7761	13.4277	14.5201	12.8758	14.5105	13.3936	14.1054	14.2725	14.1073	13.8686	13.8477	13.9995	13.4317	13.9893	13.9606	14.2512	13.6951	14.0081
KRT79	7.80219	6.03354	7.60881	6.09592	6.34341	6.14962	5.9461	5.21335	6.08601	6.03654	5.93622	5.94263	5.90861	6.16822	7.96521	7.96636	5.99478	6.13288	7.44294	6.1556	8.09329	5.97907	5.9495	7.77149	5.95909	6.12663	6.18065	6.27162	6.1927	5.96026	6.14035	5.79442	8.1375	6.14917	4.39917	6.0629	5.88604	6.23074	5.68089	5.8864	5.93106	4.3505	6.00981	5.98383	5.93269	5.94527	5.91219	5.91624	7.70736
PF4	15.1666	14.3221	14.8956	14.3931	13.9099	14.6822	13.527	13.3251	14.8096	14.0014	14.2337	14.5498	15.0288	14.6768	14.6668	14.6482	13.6623	14.2168	14.7065	15.162	15.2279	14.5792	13.5353	14.6956	14.5979	14.4526	13.7701	14.5949	13.6877	14.0935	14.3157	14.0807	14.4346	14.9916	13.9935	14.3231	14.1853	12.9721	12.252	13.6033	14.0441	12.3662	14.7512	14.2444	14.5403	14.1371	14.0558	13.6055	14.5679
LAMB1	13.5997	13.1115	13.1033	13.6237	13.2289	13.1891	13.3194	13.4143	13.556	13.1514	13.2787	12.7515	12.89	13.0092	13.3228	13.448	13.3255	13.4198	13.4897	13.6069	13.4193	13.3006	13.4617	13.2659	13.2734	13.3905	13.707	13.5812	13.8966	13.5729	13.2907	13.1692	13.1319	13.627	12.7244	13.4875	13.1409	13.5636	13.4104	13.411	12.57	13.3328	13.5775	13.1511	12.9577	13.3213	13.2353	12.88	13.4201
JUP	12.1174	12.2553	12.0801	12.8844	12.1215	12.2106	12.3677	12.7085	11.9151	12.4288	12.7324	12.668	13.2984	12.3159	13.0442	12.1736	12.5843	12.6826	12.1214	12.9883	11.8987	12.8228	12.4399	12.2024	11.7784	12.4969	12.7034	13.8108	12.6854	13.0331	13.4591	13.6505	12.7056	12.529	12.0488	13.609	11.9311	14.1301	12.3838	11.6358	12.4223	12.1154	11.8456	12.3302	11.3844	12.1968	11.9139	12.2063	12.6102
PON3	12.1357	12.2469	12.3778	11.1222	10.4047	11.3653	11.3367	10.7153	12.2058	11.5682	12.531	12.6031	11.8768	11.247	12.4842	12.4287	11.6219	11.9621	12.5507	11.8306	12.0677	11.5596	11.7514	12.4539	11.9383	12.6142	12.095	11.7462	11.5373	11.4508	11.7202	11.0071	12.4242	11.7343	10.1803	12.2915	12.349	10.9817	11.1426	11.8321	11.8631	11.1499	11.5255	11.2357	12.6218	11.7919	12.0394	12.1377	12.8942
ANG	13.119	12.8555	13.4585	13.676	13.4376	13.0653	13.5961	13.2057	13.1218	13.7026	13.2406	13.1928	13	13.3554	13.444	13.9474	13.0842	13.1881	13.1015	12.8417	13.3229	12.9754	12.8658	13.1328	13.0822	12.8702	12.6541	12.8004	12.8084	13.3897	13.6092	13.8809	13.7016	13.0434	13.1476	12.6654	13.0433	13.4217	13.6959	12.7847	12.9502	13.4414	12.8425	13.0903	12.8887	12.8917	13.0965	13.2349	12.9592
CETP	13.0556	13.976	13.1146	13.6539	13.7869	13.7726	14.1642	13.4755	13.8672	13.9179	14.0579	14.0737	13.4137	13.6901	13.0028	12.6798	13.7829	14.6109	13.2143	13.066	12.8402	14.1183	13.9866	12.843	14.1016	13.7718	13.6515	13.6354	13.4672	13.431	13.3809	13.2675	13.0536	13.5276	12.2151	13.6535	13.2646	13.3999	13.751	13.3408	13.374	12.9826	13.8269	13.0663	13.2804	13.1802	13.4472	13.6318	13.2879
ENPP2	13.383	13.5547	13.8052	13.9162	13.815	12.9027	13.9278	13.6331	14.1015	13.8925	13.6224	13.2361	12.9271	13.2618	13.2496	13.7366	13.5348	13.5772	14.2225	13.2205	13.8235	13.8564	13.4363	13.2628	13.3924	12.9246	13.2777	13.158	13.3453	13.7219	12.9685	13.5979	13.6674	12.9694	12.6393	13.9183	13.5683	13.8709	13.9555	14.2009	14.1224	13.9889	14.1907	14.0641	13.7615	13.8994	13.8395	13.5185	13.7664
CFD	13.2883	13.3092	13.6301	14.0112	13.8509	13.8495	13.6286	14.6323	13.1882	13.5067	12.9487	13.2309	12.5395	13.3975	13.5957	13.907	13.4526	13.405	13.2407	13.6404	13.9245	13.3652	13.388	13.844	13.1745	13.3561	13.7022	13.3013	13.2085	13.5779	14.3186	13.9323	13.7619	13.6081	13.5023	13.0034	13.0492	13.9018	13.9965	13.389	12.7738	14.4781	12.9472	13.1482	12.9953	13.2805	13.0948	12.9221	13.4353
PRDX2	12.9673	12.9739	15.0162	12.756	12.0414	11.6294	13.4931	12.5552	12.6004	12.8353	13.6891	13.0196	12.999	13.1656	13.3546	12.6536	12.9995	13.2967	13.952	11.9956	13.5056	12.9655	13.297	13.4605	12.9432	12.3955	13.2408	12.2101	12.5693	12.9624	12.8369	13.0291	13.6295	14.3047	16.671	12.9584	12.3071	12.015	12.6737	12.8671	15.3318	11.8351	14.0677	16.371	13.4165	13.655	13.6024	13.0611	12.9109
FAP	12.9975	12.4362	12.8193	13.7403	12.447	12.8326	12.5458	12.9244	13.2504	12.372	12.6756	12.186	11.6677	12.7423	12.7829	12.8426	12.9222	12.0514	12.5962	12.4778	13.4738	12.22	12.4067	13.001	12.0275	13.625	13.8118	13.587	13.7174	13.5078	12.9417	12.7465	12.8333	13.2218	12.5821	13.5673	12.7414	13.7694	13.7658	12.6313	11.6764	13.5189	13.2295	12.905	12.9987	12.8574	12.1278	12.0661	13.7003
SELL	13.6125	14.0914	14.2758	14.2454	13.2607	13.8463	14.2536	13.8883	13.8169	14.7339	13.9218	13.7941	12.7623	13.5307	14.234	13.808	13.9275	13.7399	12.8766	13.9604	14.26	13.4818	14.0632	13.404	13.9793	14.0445	13.8425	13.9124	14.0673	14.0122	13.8577	13.8344	14.057	13.8846	13.047	13.93	13.5783	14.0241	14.1396	14.2145	13.4336	13.8468	15.2416	14.2086	13.9061	14.2144	14.4638	13.7352	14.4328
APP	13.7105	12.9127	13.4918	12.8758	12.8656	13.3555	13.3866	12.6406	13.0154	13.6038	12.8826	13.3204	13.1923	13.1285	13.435	13.5576	12.5686	13.1814	13.3759	13.6066	13.7074	12.961	12.4315	13.2374	12.7895	13.2712	12.8906	13.4656	13.0018	13.9339	13.1216	13.0306	13.2474	13.4142	12.6297	13.3641	12.9835	12.5576	11.8827	13.2761	12.6311	12.1916	14.2734	13.7648	13.0476	13.6044	13.7528	12.2757	13.1802
S100A8	13.6037	14.4384	14.8457	13.751	14.3197	14.4139	12.9567	14.3956	13.2364	14.2616	13.9029	13.0947	12.1692	13.3793	13.7365	13.348	12.2866	14.7986	12.4123	13.8286	12.9023	12.5519	12.1759	12.7619	13.069	13.332	13.0577	15.1792	13.1614	12.9562	13.2701	13.7048	14.2096	14.037	13.4112	13.1191	13.022	13.2384	13.1626	13.4121	13.2716	14.0323	12.981	14.0263	14.5895	15.0246	14.2202	13.7006	13.9577
LCAT	13.0731	13.5564	13.1997	13.4739	13.1163	13.3257	13.5523	13.271	13.5284	13.3789	13.6772	13.5734	13.5965	13.5449	13.1938	13.4778	13.2673	13.4783	13.4121	13.0015	13.06	13.6023	13.2208	13.4067	13.5381	13.464	13.2158	13.1715	13.3092	13.4094	13.1296	13.4301	13.2598	13.1077	12.652	13.1083	13.264	13.2425	13.2478	13.2704	13.0758	13.0763	13.2787	12.955	13.1678	13.2252	13.0813	13.1627	13.3441
CRISP3	13.727	14.2952	14.6446	13.6311	13.0884	14.2509	13.8168	13.8528	13.7829	14.2521	13.9104	14.076	12.6372	13.4036	14.7256	13.6643	13.9748	13.9674	13.4645	14.7967	14.4434	13.8471	14.061	14.0493	13.7005	13.9074	14.124	14.1746	13.9974	13.5261	14.5493	14.6063	14.5352	14.2622	13.3818	14.1937	13.9493	13.9889	14.4228	14.3278	13.7396	14.2588	14.5153	13.258	14.2395	14.4721	13.9664	14.1873	14.3104
ACTN1	13.1501	12.9421	12.8914	12.7901	12.6095	12.9989	12.4644	13.1539	12.7693	13.6082	12.0935	12.6786	12.343	14.4698	12.7635	13.5362	12.4262	13.823	12.2773	12.8655	12.8769	12.2909	11.9676	12.7393	12.3214	13.1058	12.4175	13.2118	12.8879	12.2528	12.4894	12.3144	13.0342	12.8469	12.4006	12.5135	11.9006	12.1171	13.3163	12.5897	12.6367	13.2771	12.0488	12.5578	12.762	12.7314	12.7548	12.4182	12.7608
PROZ	11.7992	12.0667	12.5709	12.1644	11.1626	11.6592	11.9386	11.805	11.825	12.974	12.065	12.5424	12.7494	12.5333	14.4114	12.6222	12.46	11.8105	11.9677	11.4542	11.9314	12.0077	12.3401	13.5345	14.3963	13.5628	11.9563	11.7145	11.9809	11.8512	11.9918	13.2451	12.2806	12.0256	11.6546	11.9918	11.8134	11.3907	12.3551	11.6255	11.6787	13.4747	12.6391	11.4051	13.803	11.936	12.2639	12.2954	13.6211
SPARC	13.5919	13.4083	13.3731	12.9257	13.1116	13.5678	12.4993	12.9565	13.3283	12.6733	13.2612	13.5274	13.2604	13.1215	13.3457	13.492	12.756	13.2671	13.3836	13.802	13.7132	13.1406	12.6858	13.1679	12.817	13.3884	13.2668	13.4939	13.2879	12.8081	13.3359	13.1814	13.2047	13.602	12.5705	13.8333	13.2828	12.7219	11.3649	12.278	12.9927	11.518	13.4675	12.9554	13.2244	13.0017	12.8745	12.7006	13.1131
KRT31	7.27146	9.77363	8.89996	6.43463	6.44128	9.92333	7.92244	6.07039	10.8537	8.13237	10.6255	12.1808	13.7071	10.531	8.55421	7.27891	10.7834	10.4981	6.91648	9.34252	7.37504	10.5836	10.5319	8.13289	10.4606	9.55248	9.32373	10.0104	9.83336	10.708	11.8664	6.45943	8.34961	10.0374	6.14975	9.63318	9.49705	6.36632	6.54844	7.28633	9.39553	7.26021	6.36457	6.51412	9.53333	7.79701	7.12722	9.88524	6.94134
PCOLCE	13.1258	13.232	13.0192	13.517	13.4572	13.8335	13.3311	13.4408	13.5818	13.3758	13.4585	13.0494	13.323	13.0896	13.3929	13.4893	13.4344	12.9146	13.8161	13.3453	13.1638	13.1918	13.2683	13.4099	13.1875	13.4628	13.6819	13.3149	13.5478	13.4595	13.8186	13.4016	13.4462	13.3054	12.7527	13.1444	13.0833	13.1327	13.499	13.0377	12.633	13.5869	13.2233	12.9118	13.2238	13.2211	13.0504	12.9666	13.4015
HSPA8	12.7614	12.2408	12.9707	12.4086	12.228	13.0273	12.2339	12.5407	12.5193	12.8293	11.8935	12.1807	12.9043	13.2815	12.449	12.5689	12.3426	13.1065	12.4583	12.8502	12.4228	12.6343	12.1608	12.5107	12.2405	12.9258	13.1702	14.2357	13.1805	12.3961	12.9294	12.2715	12.6489	13.2493	15.1082	12.3356	11.709	12.3708	12.4339	12.0531	13.2505	12.3462	12.5007	13.7002	12.2056	12.4992	12.4497	11.8713	12.2087
CD109	13.3284	13.363	13.206	14.2049	13.2535	13.0958	13.1528	14.1245	13.7974	13.2074	13.4514	13.0617	12.8755	13.1673	13.4094	13.0061	13.3938	13.4134	12.8649	13.4698	13.4774	12.8798	13.2223	13.3177	13.1805	13.6449	14.0754	13.5675	13.9185	14.0784	13.0257	13.3145	13.4335	13.3886	12.6667	14.0144	13.5496	13.9912	14.1348	13.2164	12.8931	13.9257	14.3104	13.393	13.7397	13.9712	13.1452	13.4819	13.7758
MAN2A1	12.8743	13.3122	12.716	13.0976	13.0992	13.4707	13.2872	13.196	13.2569	13.1199	13.276	13.4263	13.1212	13.1047	12.8132	12.8121	13.0091	12.9344	12.9029	13.5801	12.6472	13.2172	12.8888	12.7235	13.2055	13.6716	13.6095	13.441	13.7948	13.297	13.5311	13.3801	12.7301	13.6248	12.795	13.4816	13.238	13.3377	13.1386	13.1115	12.9236	13.3588	13.0558	12.9339	13.0285	13.0981	13.3011	13.4005	12.995
NID1	14.4923	13.5329	13.3401	12.5388	12.3129	12.6857	13.1231	12.257	12.9307	12.9715	13.3439	13.7831	13.2986	13.4887	12.8666	13.1671	13.1858	13.2354	13.2886	12.9632	13.5402	13.2299	12.8357	13.2376	13.1816	12.7924	12.9628	12.7258	12.9031	13.135	12.615	12.4832	13.0198	12.7842	11.9244	13.8378	13.3282	12.4075	11.9454	12.7754	13.0085	12.0749	12.8325	12.8992	13.6415	12.7977	12.7871	13.1452	13.1141
MSN	13.2646	13.9427	13.5658	13.6568	13.5549	13.5672	12.4745	14.0729	13.6582	12.6544	13.4541	13.207	12.7606	13.9746	13.3644	13.5361	13.3615	13.6065	13.1749	13.6723	13.5015	13.0373	13.0751	13.1334	13.0085	13.3894	13.4375	13.7576	14.0562	12.5021	13.2614	13.3933	13.2756	13.3311	14.1338	14.2883	13.5168	13.5779	13.9033	12.4177	13.1762	13.7538	12.374	12.7664	13.2163	12.5754	12.7042	13.2213	13.3571
LYVE1	13.981	12.97	13.9075	13.3033	13.0664	13.2426	13.3584	13.7282	13.8253	13.1525	12.9911	13.2902	12.8971	14.1904	14.0997	13.9958	14.4405	14.2917	12.8257	12.9944	14.2436	14.2457	13.7506	13.9477	14.6702	13.2301	13.4682	13.3124	13.2584	13.2491	12.9649	13.354	14.1034	12.8243	12.2796	13.8498	13.0839	13.2867	13.439	13.3002	13.4723	13.3364	13.9021	13.5264	13.4569	13.5129	13.5423	13.0323	14.4178
DCD	13.8121	13.4057	12.9476	14.4257	12.1266	13.5978	13.8429	13.3614	13.1799	12.7311	11.7402	12.518	13.361	12.5632	15.0281	13.4468	13.2539	12.3054	12.7776	12.9469	14.1041	13.4753	11.7514	13.5346	12.2634	13.2509	14.0267	12.9522	14.4474	13.6686	13.3227	13.1103	13.7197	14.1513	11.2802	13.2154	12.0508	13.5011	14.7909	13.0152	13.0114	13.0233	13.49	12.6683	13.0272	13.2605	12.1399	12.8065	13.1655
PKM	13.0875	13.4384	12.8963	12.7607	12.1435	12.7898	12.6425	12.3599	13.4609	13.1344	13.4278	12.7293	13.0296	14.1678	12.9912	12.7151	12.8737	13.4723	12.7335	12.5241	12.8357	12.7838	12.7995	12.7683	12.856	13.582	12.708	13.5636	12.827	13.1477	12.4749	12.1739	12.8298	13.2906	12.5292	13.5324	13.2135	13.0693	13.301	13.1862	12.8651	12.9174	13.1173	13.3227	13.5073	13.7644	13.0155	12.8937	13.5554
FGB	14.8665	14.1085	12.1857	14.0524	13.3868	12.9171	13.8513	13.3172	13.1476	14.0752	12.46	12.2602	12.1365	15.0727	11.7105	13.1238	12.7853	14.2645	12.2087	14.026	14.678	14.3191	12.6123	12.154	13.0729	13.2798	14.7732	13.6982	13.4119	12.0311	12.6175	13.0664	12.961	13.1952	12.531	12.9702	12.5069	13.2785	16.8012	12.6249	12.8031	17.0835	12.6824	12.6741	12.0848	12.2085	12.3313	12.8821	13.0614
COLEC11	13.4593	13.3996	13.405	13.2005	13.0909	13.0834	13.732	13.1844	13.9312	13.9272	14.4096	13.6179	14.1585	13.753	13.9955	13.9856	14.4862	13.9591	14.0531	12.9063	13.8825	13.8348	14.2165	13.6128	13.5409	12.4834	13.4713	12.9819	13.4564	14.2616	13.2776	13.0331	13.674	13.3482	12.6581	14.2167	13.7229	13.9883	13.1338	14.373	13.4301	13.6349	14.4776	13.8904	13.3445	14.1325	13.8503	13.8482	12.9532
SBSN	11.8711	12.3617	12.1412	12.725	11.6191	11.5713	12.6464	12.6344	12.5559	12.4137	11.9362	12.27	12.4181	12.1219	12.443	12.1971	12.4782	12.1647	12.3157	11.8379	12.1407	12.1566	12.4279	12.1524	11.5507	11.8714	11.7477	11.9012	11.4105	12.711	11.8396	12.5515	12.269	11.5101	11.1988	12.7992	12.0153	12.6261	12.1591	12.2624	11.6177	12.3098	13.8665	12.1121	11.9973	11.9525	12.0199	12.1698	12.2933
ALDOA	13.4323	12.8403	13.4722	13.3197	12.8562	12.9529	12.9215	13.1215	13.2307	12.9919	12.7389	12.455	12.6268	13.6076	13.7778	13.2775	12.8708	13.44	13.6682	12.8464	13.6161	12.5976	12.9438	13.1849	12.443	13.6068	13.1193	13.6416	13.3277	13.2247	12.8345	13.1337	13.3788	13.8314	15.11	13.6091	12.8157	13.7004	13.6983	13.255	13.2643	13.4132	13.3141	14.0489	13.4545	13.628	13.1041	12.8264	13.7074
IL1RAP	13.306	13.0145	13.2849	13.4443	13.0776	12.9105	13.4147	13.7904	13.2734	13.2507	13.1959	13.1953	13.0456	12.6138	13.5264	13.4974	13.2487	13.1515	13.1076	13.0959	13.3218	13.1368	13.5906	13.6755	13.3279	13.2221	13.5062	13.1509	13.1113	14.0818	13.1681	13.7679	13.3572	13.5897	12.5592	13.0597	13.833	13.401	13.4992	13.5954	13.1255	13.7872	13.3512	13.012	13.2403	13.5761	13.2468	13.3648	13.6161
KRT33B	7.00713	7.34178	7.02286	6.9957	6.83118	6.27612	7.1553	6.97836	8.72758	7.2907	7.20323	7.20654	13.1404	8.87191	6.9805	6.97814	8.33718	7.9542	6.84387	6.20163	7.01797	7.67878	8.31786	6.93063	7.75622	6.55766	7.14057	7.34873	7.37417	7.17802	10.0228	6.88525	7.00351	7.1467	6.89961	7.3612	7.15093	6.85379	6.96268	7.08026	7.22439	6.93674	7.24058	7.25662	7.1871	7.1792	7.13111	7.19916	6.97761
CFHR4	11.5467	9.99901	11.9075	11.8764	12.2123	11.7896	12.34	10.6773	11.8805	11.2055	10.5241	10.7171	11.7163	10.9863	11.587	12.151	10.9905	11.0244	11.9321	11.9984	11.8789	11.5899	11.7204	11.2766	12.491	11.8805	12.4406	11.9936	12.0691	12.1269	12.0387	11.9625	11.6906	12.7409	10.2602	11.0565	10.8419	12.0225	11.5748	11.0358	10.3332	10.4415	11.3687	11.7288	11.002	12.3366	12.4857	10.9696	12.1823
FGG	15.4264	13.7821	12.961	13.7202	13.2843	12.3019	13.8249	12.6831	13.4656	13.9269	12.5318	12.3545	12.7095	15.1435	12.4479	13.5398	13.12	14.3623	12.987	13.2802	15.1581	14.6076	13.4878	12.9376	13.2716	12.5594	14.1036	12.9945	12.8415	12.389	11.9074	12.2521	13.4296	12.3891	12.6508	12.8517	12.3762	12.7846	16.7763	12.6104	13.0748	17.0709	12.7009	12.758	12.3539	12.3737	12.3978	12.7522	13.5176
PLA2G7	12.9132	13.3104	12.9981	12.7921	14.0822	12.5861	13.6425	12.9075	12.4558	13.0178	13.3641	13.0953	12.625	13.525	12.8116	13.0047	12.6926	13.305	13.6347	12.4796	13.6217	13.4244	13.4768	13.7218	14.1222	13.2111	12.7324	13.0572	13.1747	13.4929	12.7668	13.4427	13.4815	13.1782	13.2578	13.3457	12.9507	13.4605	13.6263	13.9114	14.1482	13.5428	13.2483	13.3329	13.8645	14.0085	13.2872	13.917	13.5629
ORM1	13.5247	13.2656	14.322	13.7524	13.7724	14.2906	12.0612	13.2446	12.9784	12.5517	13.625	13.2009	13.1846	13.1625	13.7159	13.9856	13.3818	12.6111	12.9027	13.5724	13.6244	13.0985	13.2911	14.1152	13.2545	13.11	12.8924	13.2911	13.371	12.5292	13.9104	12.6157	14.1424	13.3132	12.0433	12.7028	13.5836	12.7634	12.8096	12.2541	13.13	13.0586	12.8028	13.6547	13.0327	13.2391	13.538	13.5252	13.4895
PLGLA	7.04767	6.48313	7.2075	6.30925	6.05094	6.38543	6.40259	6.32193	6.48082	6.46434	6.3747	6.38512	6.27879	6.57813	7.30287	7.59917	6.38312	6.52739	7.44626	6.57894	7.14466	6.36179	6.33704	7.28448	6.35123	6.63662	6.54071	6.67101	6.70044	7.03892	6.71562	6.66534	7.36107	6.67101	5.82273	6.5162	6.33302	6.78529	6.26679	6.63372	6.40387	6.48059	6.13545	6.62059	6.38294	6.69905	6.75489	6.37041	7.20261
FCN2	13.8196	13.9137	14.1128	14.1801	14.1037	14.1572	15.2427	13.9874	14.6696	14.3877	14.2471	13.586	13.6435	13.4169	13.6032	13.3614	13.9457	13.4336	13.3501	13.3346	13.5124	13.5432	13.4894	12.5398	13.6004	14.379	13.4488	13.9346	13.8417	13.474	13.7496	13.3529	13.3649	13.6181	13.0401	13.5722	12.9379	12.8561	12.878	13.657	13.2643	12.8539	13.5954	13.6278	13.7826	13.937	13.9922	13.2543	14.4945
ACTBL2	5.7866	5.46576	5.67243	6.8936	8.90539	5.38168	5.40586	7.36632	5.42113	5.47981	5.37695	5.38426	5.2554	5.52408	5.17792	5.95652	5.3512	5.46521	5.14568	5.39318	5.54844	5.32672	5.31726	5.59096	5.32911	5.37499	5.45024	5.51832	5.45143	5.40139	5.38902	6.91049	5.81762	5.4452	6.33628	5.49166	5.3363	7.29094	6.91767	5.35136	5.46758	6.14771	5.47627	5.554	5.4024	5.4206	5.38722	5.38316	5.2891
GGH	13.3427	13.7264	12.9121	13.9389	14.0853	14.0492	13.867	14.0507	13.1416	14.2588	13.8533	14.1704	12.6576	13.3994	13.5751	13.3547	13.3145	13.2173	13.593	13.9579	13.4521	13.1012	13.2923	13.2951	13.2601	14.0175	13.7505	14.1343	14.9179	14.026	13.7192	13.6898	13.3363	13.6309	13.0181	14.1139	13.8722	14.1003	13.8235	13.8587	13.595	13.9261	13.5693	13.6056	13.7216	13.3753	14.0637	13.9216	13.6059
PI16	12.7544	13.4062	12.6353	14.0538	13.0049	13.0164	13.0371	14.1122	13.6016	12.8441	13.158	13.1369	12.6732	12.8263	12.7169	12.5919	13.55	12.7538	13.1182	13.0525	13.2865	12.8368	13.0866	12.7418	12.5941	13.9241	13.3132	13.3472	12.1221	13.804	13.2235	13.8506	13.3303	12.6152	12.7792	14.306	13.8146	14.0557	13.8415	13.5075	12.145	13.3709	14.0099	13.6219	13.2801	12.5828	12.8342	12.4404	14.0113
OLFM1	13.4403	13.7635	13.6209	14.116	13.3598	13.4787	13.2842	13.5796	13.9364	13.2974	14.0749	13.9392	12.9036	13.5216	13.637	13.8315	14.0246	14.0558	12.6616	13.7383	13.8239	13.5566	13.9328	13.2273	13.5587	13.6254	13.8479	13.9094	14.051	13.4912	13.7341	13.7087	13.6236	13.679	12.9335	13.9313	13.9827	13.8277	14.1617	13.134	13.3704	13.9126	13.6597	13.0908	13.9028	13.4869	13.6415	13.8766	13.3523
MMP9	13.31	13.4246	12.884	12.3771	12.2306	13.8549	13.2995	12.6164	13.9622	12.5929	13.4375	13.5241	14.0792	13.8426	12.9574	12.3285	12.4574	13.7761	12.2622	13.4965	12.4457	13.3124	12.6191	12.1861	13.8455	12.9962	12.7102	12.9396	12.6226	12.2577	12.8543	13.3917	13.6572	13.7086	12.4683	12.5126	12.6675	12.0272	11.0866	12.1853	13.101	11.6346	12.3478	12.8062	15.0516	14.7808	12.8372	13.5786	12.4253
SPTA1	12.6735	11.8407	13.8042	13.3298	12.503	12.1594	13.6041	12.7806	11.0011	12.2837	12.1084	12.0034	11.2345	12.0099	12.7654	12.4897	11.6527	11.8027	13.1204	12.5015	13.7032	11.4107	11.0766	12.8791	10.9159	12.4397	12.5949	12.1241	12.2507	12.4116	12.2927	13.166	12.7052	12.84	16.0747	12.011	11.7155	12.0338	12.848	12.7817	13.0864	12.8219	13.076	14.9549	12.5551	13.1002	13.2967	12.1439	13.0765
CACNA2D1	13.0474	13.817	13.2052	13.3425	12.5079	14.3065	13.0868	13.541	14.3724	12.4247	14.0276	13.2472	12.8687	14.3294	13.2722	13.0324	13.5155	13.9226	12.1934	14.4929	13.1964	12.9197	13.8421	13.4645	13.4528	14.2632	14.2244	13.9672	14.0442	13.6356	13.5622	13.0198	13.2774	14.3478	12.5556	13.9078	13.4812	13.9926	13.5817	13.4752	12.5999	13.6935	13.6753	12.6375	13.235	12.9827	13.0566	13.6273	13.528
YWHAZ	12.8991	12.9024	12.9142	12.3631	12.1796	12.7322	12.4863	12.501	12.5949	13.7386	12.3131	12.3876	12.08	13.8677	12.6666	13.2098	12.194	13.5236	12.3184	12.8384	12.8639	11.9378	11.6862	12.5299	12.0253	12.9186	12.3295	14.0155	12.6518	12.6744	12.347	12.068	12.9926	12.9456	14.4999	13.0325	12.2339	11.8983	12.4928	12.7415	13.132	12.3495	12.6754	13.6509	12.422	13.0104	12.9633	12.1988	12.6542
PCYOX1	12.9373	12.4725	12.6913	12.6294	13.4363	12.7703	13.5511	12.8461	12.6881	12.7594	13.1018	12.5624	13.8182	13.5272	12.7235	12.82	12.5651	13.0749	12.7691	12.107	12.7629	13.2536	12.3697	13.3459	13.2977	13.3954	13.1737	13.2458	13.2752	13.5679	12.7587	13.0115	12.8925	12.8604	12.6587	12.8975	13.075	12.555	12.9534	13.0417	13.5029	13.2261	13.4041	12.812	13.1853	13.3717	13.3271	13.1707	13.1305
KRT86	6.79572	8.67313	8.93458	7.67101	7.58646	7.40344	7.7046	7.43463	11.0563	7.79246	9.34563	10.7317	14.223	10.4442	9.21868	7.1334	10.7696	10.4131	6.10434	7.63952	7.07146	10.2874	10.4379	7.57213	10.395	7.64458	7.92362	9.04521	9.34385	9.90959	13.8336	7.61397	8.35931	9.68615	6.95187	8.59096	8.31515	7.66107	7.44377	7.57516	8.29783	7.95826	8.26866	10.8174	8.47005	7.31832	8.60066	8.32283	6.66249
NRP1	13.0714	12.8418	13.4545	13.4959	13.0997	13.5298	13.4831	13.6268	13.6767	13.4933	12.6883	12.708	13.4379	13.1569	13.3695	13.4514	13.6406	13.6825	13.2465	13.6393	13.3979	13.0591	13.4666	13.1669	13.4276	13.6572	13.9276	13.5759	13.7717	13.6647	13.4456	13.3751	13.3285	13.3967	12.739	12.8896	12.5114	13.8514	13.7186	13.7411	12.4297	13.5459	13.8151	13.2335	12.7889	13.5132	13.4159	12.8915	13.3222
ADIPOQ	13.9006	14.7842	13.5826	14.6249	13.2148	13.3744	14.6784	14.7946	14.5523	14.2866	14.3016	13.9928	14.0983	13.5956	14.8891	15.4599	13.9695	14.9999	15.0348	14.8989	14.3852	13.1561	14.8283	13.8721	13.3644	13.8038	15.038	14.6293	13.9581	14.1378	14.1624	13.1298	13.8821	14.5054	13.2749	14.0881	14.0952	14.773	14.3292	14.5095	13.6499	14.7089	14.4973	13.648	15.0139	14.387	14.5271	14.485	14.3668
PLTP	12.5779	12.9234	12.6528	12.4374	12.4244	12.84	12.9729	12.4373	12.846	12.6122	12.9528	12.6943	12.2883	12.8434	12.469	12.5431	12.6847	12.7761	12.5216	12.3233	12.5334	12.5504	12.7924	12.6668	12.7752	12.7103	12.7178	12.5063	12.8795	13.0521	12.5982	12.4176	12.5136	12.1663	11.3761	12.8746	12.7746	12.4993	12.913	12.7788	12.4326	12.5558	13.1771	12.7922	12.8154	12.856	12.7674	12.8653	12.5803
LAMA2	13.269	13.6838	13.1432	13.235	13.0497	13.1148	13.5777	13.0372	13.7771	13.1715	13.6455	13.292	13.2332	13.633	13.4268	13.3294	13.3577	13.7838	13.4733	13.7644	13.62	13.4205	13.9122	13.6932	13.256	13.1837	13.5018	13.3403	13.701	13.5391	12.9614	13.003	12.7997	13.086	12.4288	14.1303	13.7356	13.532	13.1764	13.7113	13.2923	13.4336	13.6025	13.1945	13.6007	13.1714	13.1463	13.3822	13.4527
TPM4	13.153	13.2313	12.9084	13.4824	13.6534	12.9652	11.9116	13.7585	12.2781	14.465	12.5025	12.8784	11.9509	14.3934	12.7927	13.6005	12.3068	13.5062	12.1796	13.4305	13.0403	11.6962	11.5201	12.7617	11.5703	13.2003	12.3817	13.4275	12.7949	12.1574	12.7695	12.561	13.1238	13.1026	13.1336	12.8964	12.2108	12.6466	14.2645	12.142	12.9257	13.7923	12.4311	12.3959	12.6015	12.0566	12.4326	12.3542	12.7303
PEPD	12.5061	13.2243	12.3305	12.5082	11.9356	12.8436	13.5273	12.9956	13.1603	13.1718	13.192	13.1356	12.4838	12.8419	12.7188	12.7197	12.5984	12.8216	11.5461	12.4308	12.6972	12.5241	12.799	12.5911	12.6042	12.8867	12.8609	12.9676	12.7492	13.2547	12.7861	12.699	12.5904	12.723	12.2661	13.4988	13.0306	12.4548	12.6217	13.4587	12.65	12.4725	12.9775	13.5145	13.403	13.3714	13.3637	13.379	12.8312
MAN1A1	13.5163	13.0147	13.999	13.6844	14.0761	13.8174	13.1284	13.7389	14.1016	13.3523	13.0877	13.1738	13.6584	13.5515	13.7242	13.6859	13.6489	13.6521	14.0841	13.5611	13.5366	13.8177	13.9586	13.5943	13.7507	13.707	13.7433	13.7417	13.7285	13.2808	13.8997	13.6313	13.7751	13.8803	12.9522	12.9623	13.0478	13.8733	13.6176	13.3576	12.5737	13.9905	13.2254	13.4471	13.0027	13.2195	13.1725	13.0416	13.8802
LYZ	13.6176	13.2752	13.5863	12.9911	13.1296	12.6749	13.1174	13.38	13.5686	13.3888	13.339	13.1086	12.4572	13.7901	13.4216	13.2653	13.5593	14.3316	12.4998	12.484	13.0788	13.6343	13.6494	13.1506	13.6374	12.5661	12.4543	12.7315	12.9418	13.0548	13.4362	13.3514	13.1554	13.0018	12.2743	13.2439	12.894	12.8446	13.1124	13.6484	13.2376	13.1782	13.8579	13.2156	13.487	14.0304	13.0453	13.2261	13.0981
GAPDH	12.52	11.5901	12.3516	11.633	11.2631	12.1713	11.0519	11.8573	11.5467	11.6348	11.1953	11.3264	12.1305	13.7116	12.0974	12.0701	11.792	12.6001	11.8378	12.2515	12.1961	11.879	11.4196	12.0484	11.5181	12.5822	12.3789	13.8138	12.2888	11.0922	12.3874	12.0358	12.3143	12.7898	14.8407	11.7487	10.7363	11.7984	11.8032	10.7334	13.0867	11.7612	11.3709	13.1027	11.4051	11.7967	11.5323	11.6275	12.5172
CST3	12.4873	13.3054	12.6158	12.8368	12.5249	12.7586	12.7318	12.9027	13.2081	12.6981	13.172	12.9299	12.6155	12.8723	12.3541	12.7231	13.2287	13.0624	12.5397	12.5098	12.5276	12.7947	13.1276	12.3861	12.9404	12.6575	12.8779	12.63	12.4198	12.8375	13.4224	12.5608	12.7695	13.0588	11.9618	13.3067	13.092	12.8189	12.6068	12.7596	13.0291	12.895	12.6153	12.6053	13.2569	12.6826	12.2217	13.1232	12.0761
C1QA	12.665	13.9304	13.3045	13.2761	13.2442	13.0558	12.8424	13.3483	13.6446	13.2004	13.7441	13.9361	13.2716	13.2413	12.9503	13.1396	13.5938	13.7591	12.5911	12.9622	13.1111	13.5552	13.9467	12.9128	13.2941	12.8451	12.8291	12.834	12.7313	13.202	13.1097	13.0345	12.9987	12.9654	12.6171	13.6296	13.8274	12.8076	13.0756	13.0956	13.196	12.9802	12.741	12.819	13.6393	13.1438	13.2323	13.5824	12.9854
CNTN1	13.3143	13.658	13.5391	13.137	12.5158	13.2335	13.2748	13.3326	13.3026	13.2442	13.5139	13.6212	12.3336	13.2442	13.8139	13.6893	13.0445	13.2911	12.686	13.713	13.6563	13.0532	13.5886	13.5847	13.1119	13.2393	13.876	13.2934	13.4341	13.3836	13.2431	13.1718	13.4909	13.5083	11.9461	13.3811	13.3564	12.9727	13.0874	13.5678	12.9064	13.0824	13.3854	12.534	13.4409	13.3653	13.2397	13.4134	13.4223
CFL1	13.016	13.8996	13.1448	12.317	12.5308	12.7155	11.9397	12.7773	12.3417	13.7527	13.2412	12.5512	11.731	13.7461	13.0925	13.4858	11.7658	13.0692	12.3188	13.0001	12.9247	11.842	11.4433	12.852	12.012	13.2115	12.355	13.6008	12.863	12.2559	12.4582	12.4997	13.6415	13.1224	15.1561	13.1754	12.453	11.8258	12.3649	12.1081	13.1194	12.3399	12.3851	13.2355	12.5726	12.6161	12.59	12.5658	13.0803
KRT36	5.09592	6.88509	4.83794	8.29002	7.23649	8.53838	7.99435	7.74012	9.64422	6.38198	6.2075	9.14924	9.56033	8.92095	5.65821	4.51096	9.54709	9.33226	5.16189	8.10748	5.16189	9.07575	9.10486	4.81762	9.20823	7.98925	8.25974	7.77742	9.31311	7.83668	12.4785	7.59768	5.41278	8.59991	7.44294	6.67525	6.41616	9.94193	9.20359	6.8189	6.21917	8.09856	7.67737	11.164	6.50779	7.72383	7.20065	7.9384	4.96347
ORM2	12.4697	12.3119	12.9888	12.729	13.1817	12.7949	12.343	12.587	12.383	12.7694	12.7314	12.7828	12.6039	12.4756	12.65	12.896	12.7974	12.2251	12.324	12.4151	13.2427	12.7076	12.4371	12.2126	12.9674	12.003	11.4864	11.9694	12.2223	13.3992	12.3746	12.3363	13.3405	12.2686	12.4011	12.2396	12.9562	12.1893	12.1462	13.0352	12.4715	12.2487	13.174	13.4691	12.508	13.0811	13.6075	12.931	12.6742
ITGB1	13.3585	13.6301	12.9986	13.1611	12.3172	13.0557	13.1466	12.6193	13.419	13.1741	13.4128	13.3148	12.526	13.3078	13.2041	13.1603	13.0677	13.4014	12.5784	13.0543	13.172	12.9841	13.2061	12.9838	12.9652	13.4716	13.599	13.394	13.5039	13.3868	13.0609	12.6551	12.9777	13.3254	11.9739	13.9555	13.3648	13.1939	13.0452	13.2804	13.2023	12.8559	13.7566	13.3685	13.4112	13.1462	13.1986	13.2692	13.4363
ITGA2B	13.2684	12.3516	12.4885	11.8489	11.7257	12.8232	12.4323	11.9241	12.5889	13.2261	11.3758	11.9005	11.899	13.8853	12.7137	13.1185	11.8024	13.2863	12.086	12.3897	13.1626	11.9036	11.7085	12.8653	11.8733	12.7615	12.0315	12.7853	12.6143	12.0551	12.4833	11.6834	13.0705	12.6423	11.0399	11.9544	11.6343	11.5233	11.3991	12.3372	11.7693	11.5063	12.1079	12.2248	11.1957	12.1819	12.5399	11.413	12.5451
H6PD	13.3314	13.6016	13.4538	13.1288	13.4912	13.405	13.2325	13.0445	13.8518	14.111	13.5306	13.1715	12.4729	12.6901	13.4232	13.191	13.274	13.3233	12.9367	13.3251	13.3812	13.4098	13.5376	12.7459	12.9802	12.8669	13.3277	13.0502	13.2247	13.5606	14.1242	12.7066	13.4832	13.5456	12.423	12.7854	12.8998	13.6504	13.2014	13.792	12.1537	13.4216	14.3065	13.4842	13.183	14.0585	13.7797	13.4738	12.9436
DSG1	12.4374	12.3219	12.0785	12.4715	11.8235	11.7689	12.0261	12.3734	12.6841	11.6567	12.5297	12.2851	13.6761	12.8126	13.3193	12.4069	13.1231	13.1165	11.9276	12.4856	12.2119	13.4244	13.0069	12.5102	12.4226	12.1027	12.2121	13.0563	12.2469	12.3403	13.0697	13.0501	12.8293	12.1338	11.558	13.4412	11.893	13.5121	11.8709	10.8518	11.977	11.7153	10.3276	11.2524	11.8541	11.4661	10.9189	11.9694	12.8203
COL6A1	14.4671	14.1967	12.4624	12.3735	12.6976	12.6243	13.1152	12.5915	13.9724	13.2738	13.1274	12.4765	12.4385	14.2385	12.1403	12.2089	13.9614	14.0008	12.9128	12.5325	13.6617	13.4957	13.7588	12.9187	13.0272	13.0188	14.5769	13.2183	13.2191	13.3896	12.6126	12.1909	12.1607	12.6949	11.7494	13.9581	13.1773	13.4025	13.1233	13.3135	12.5796	12.8082	13.8463	13.2955	13.04	13.2543	13.177	12.8428	12.8021
SPTB	13.1238	12.0273	13.7195	12.7292	11.7436	11.641	13.196	12.1308	10.4656	11.9188	12.2433	12.001	10.6752	11.6606	12.8094	12.6415	11.1004	11.4246	13.0854	11.6479	13.6171	11.106	10.6171	12.8374	10.4654	11.6839	12.3137	11.685	11.9794	11.786	11.7018	12.4445	12.751	12.3052	15.5684	12.1768	11.7599	11.3041	12.1767	12.2265	13.1685	12.1497	12.245	14.4635	12.5283	12.5171	12.8557	12.3227	13.1598
MPO	12.8534	13.7638	12.4172	12.4424	13.1127	12.3266	13.1198	13.0755	12.7115	13.2774	12.9231	12.5884	11.8749	13.1988	12.8853	12.6519	11.6994	12.4832	12.2294	12.8019	12.5688	12.0114	11.9482	12.5262	12.4165	12.0738	11.733	12.3707	12.0314	11.929	12.0923	12.7318	13.3415	12.5452	12.1087	12.1281	12.7231	12.2068	11.8242	12.4109	12.823	11.972	12.2235	12.332	13.9466	13.7517	13.1226	13.3751	12.7529
LDHB	12.0382	13.2677	11.6419	13.0843	12.917	12.9102	13.1489	13.0172	12.9633	13.0936	13.4595	13.1458	12.4173	12.7551	11.7246	11.7839	12.3577	12.8538	11.6937	12.9387	11.86	12.2671	12.3136	11.6711	12.2403	13.7718	13.6203	13.4029	13.7634	13.2385	13.0671	12.8472	11.8882	13.6779	14.6544	13.8455	13.335	13.3415	13.2698	13.3383	13.417	13.0698	13.7492	13.8922	13.8211	13.2994	12.6783	13.3766	12.182
MRC1	12.9221	13.1372	12.9827	12.5571	12.8408	12.7635	13.0951	13.3888	13.1529	13.1055	13.1311	13.243	12.9063	12.895	12.9863	12.8639	12.8784	13.4166	12.9044	12.6703	12.7202	13.0471	13.2508	12.5712	13.3017	12.8031	12.8123	12.7175	13.2275	12.6876	12.8044	12.8749	12.6772	12.8847	12.2336	13.2657	13.022	12.9728	12.8464	12.5638	12.9103	13.1432	12.8832	12.6788	13.2531	12.9211	12.9988	13.4177	12.8761
KRT78	12.2231	12.315	12.0705	12.5746	11.3934	11.975	11.2702	12.2996	12.3563	11.2016	12.0465	12.1491	13.2028	12.428	12.7268	12.2836	12.7813	12.5015	11.7001	12.5821	11.9904	13.0216	12.5073	12.1355	11.8598	12.4219	12.624	13.6314	12.6342	11.2283	12.8747	12.6913	12.4667	12.2273	11.1826	13.0141	11.7866	13.211	11.7777	10.1951	12.0204	11.3612	10.5968	10.6587	11.5473	11.0149	10.545	11.6973	12.6185
AOC3	11.8932	12.156	12.6351	13.1872	12.3682	12.5669	12.4401	12.9793	13.1026	12.4485	13.1579	12.6974	11.7451	12.7801	12.571	13.0464	13.3639	12.6789	12.3925	12.6988	12.6383	12.8509	13.2461	12.4257	12.753	12.7413	13.307	12.5348	12.7325	12.8673	12.4489	12.8725	12.7443	12.7449	12.3031	13.3253	12.4902	14.012	13.1752	13.0976	11.9654	13.0222	13.0076	12.6082	12.9351	12.6033	12.9062	12.5146	12.3957
P4HB	13.1618	13.5125	12.7108	13.2953	13.2713	13.1148	13.1741	13.3038	13.0637	13.23	13.4191	13.1535	13.1194	13.5887	13.1548	12.8602	12.9466	13.1669	13.4388	12.7766	12.7967	12.988	12.7533	13.1241	13.0296	13.3056	13.049	13.9014	13.0482	13.2246	13.0074	13.2987	12.8057	12.8179	12.5439	13.4475	13.3148	13.3007	13.27	12.8457	13.1054	13.4198	13.6467	13.1315	13.5708	13.1109	12.8412	13.2841	13.3789
IGHV3-7	10.377	11.924	11.7908	10.7859	11.1517	11.668	12.3809	11.4078	11.9538	12.2223	11.8479	12.724	10.9186	12.0299	10.941	10.9673	11.4512	12.0138	10.5593	12.415	11.0175	12.4794	12.8412	11.2538	12.0386	10.8229	11.2398	10.8601	12.8362	11.6153	11.805	11.4287	10.8721	11.6219	10.6678	11.9843	12.0651	10.4538	10.6699	11.5522	12.3053	11.9825	10.5859	11.9421	12.1769	11.8898	11.4855	12.8957	10.9015
KRT32	5.2211	3.54965	5.82018	3.63088	3.54963	3.73974	3.50434	3.62003	5.27798	3.55042	3.4981	3.50288	0	2.90689	6.46271	6.1819	4.35755	0	5.64674	3.7589	5.41954	0	0	5.65535	3.43296	3.73732	3.76528	3.78597	3.75819	3.51099	3.73069	3.58055	5.72792	3.74939	3.55507	3.57316	3.46588	3.55481	3.58758	3.47096	3.49682	3.56832	3.5401	3.52521	3.50132	3.49884	3.48121	3.48196	4.74953
VASN	12.2395	12.5383	11.8859	12.601	12.2091	12.0568	12.1319	12.3896	12.5711	11.9018	12.429	12.5365	12.3521	12.1955	12.12	11.9704	12.4024	12.2008	11.969	11.169	11.9472	12.3547	12.0572	11.9121	12.3823	12.006	12.7341	12.381	12.2365	12.5419	12.4827	12.5652	12.3807	11.9006	11.322	12.7373	12.3347	12.5736	12.7265	11.9196	11.8508	12.4401	12.5147	12.0722	12.2374	11.7291	11.8306	12.3818	12.6212
KRT85	9.55094	9.84361	10.9416	7.50064	7.22497	9.73894	8.78856	7.48301	12.5692	9.00225	10.1664	10.9925	13.9821	11.985	10.8708	9.53761	12.0352	11.873	12.3551	9.79084	9.78382	11.898	11.979	10.1951	11.9869	9.54129	9.84627	10.6479	10.5844	10.0707	14.3958	7.96058	10.3874	11.2857	7.2724	9.9507	10.1709	7	7.24222	8.18537	9.7492	8.91319	8.86264	11.331	9.77791	8.61029	9.13878	10.2637	9.21893
RELN	14.8554	13.9737	13.144	13.3243	13.5039	13.5068	13.6578	13.3396	14.0247	13.5977	13.4576	13.2531	13.6743	14.7257	13.3568	13.2358	13.6576	14.2761	13.6707	12.8952	13.8213	14.2187	13.913	13.5893	13.9481	12.7691	14.6146	13.6833	14.1361	13.6722	13.0552	12.9968	12.9783	13.3384	12.5203	13.8677	13.4419	13.2418	13.4875	13.1186	13.225	13.3324	13.31	12.963	13.0011	13.0643	13.1366	13.2188	12.8346
ENPEP	13.1949	12.6668	13.159	12.8019	12.849	12.5668	12.8623	12.8048	13.3903	12.5633	12.8382	12.6217	12.3255	12.5991	13.0303	13.176	12.8497	13.0508	12.2869	12.8177	13.6814	12.7526	12.7119	12.8903	12.6762	13.1631	13.1873	12.8552	13.099	13.148	12.8059	13.1256	13.1258	12.9077	12.1224	12.7616	12.8286	12.8069	12.8497	12.596	13.6045	12.9951	13.2633	12.5561	12.9965	12.5855	12.7998	12.6925	13.315
SVEP1	14.786	14.0497	13.0527	12.5182	13.7458	12.4658	12.8616	12.9088	13.9134	12.4797	12.886	12.3513	12.9105	15.2169	12.8687	12.9843	13.8939	14.5186	14.0657	13.4044	13.9494	13.9858	14.368	13.662	13.2795	12.4888	14.3477	12.9712	13.7623	12.5993	12.6392	12.5658	12.7812	12.7676	12.47	13.4436	12.5165	13.597	13.1837	12.8202	12.9486	13.0913	12.7276	12.7762	12.6822	12.5383	12.576	12.7624	12.9857
MEGF8	12.9198	13.2654	12.6346	12.9575	12.6698	12.9549	13.5957	12.7427	13.1036	13.3106	13.0503	13.1069	12.726	13.442	13.0294	13.0436	13.3516	13.2134	12.7017	13.4845	13.1672	13.2717	13.4129	13.0278	13.4504	13.1889	13.683	13.3742	13.782	13.7515	13.3073	12.7831	13.0669	13.1603	12.0753	13.3387	13.3315	12.9783	13.138	13.3023	12.9689	13.0824	13.662	13.2208	13.1544	13.277	12.7468	13.1111	12.8099
KRT35	6.78219	5.93074	6.79791	6.85592	6.6985	5.66676	6.82909	6.84625	9.507	6.90087	5.7866	5.27426	9.18264	8.94691	6.75527	6.75416	8.90989	8.87437	6.62225	5.54535	6.78648	9.54805	8.86171	6.70271	8.6844	5.40939	5.848	5.33985	5.79442	7.76089	8.86697	6.75242	6.7739	6.2384	6.74949	5.47573	6.05745	6.72296	6.82749	7.44956	5.50462	6.8126	8.17792	8.00225	5.96116	7.76022	7.78463	5.39232	6.73842
HSPA1B	11.3814	10.9604	11.7099	11.3649	11.2348	11.6759	10.2766	11.5166	12.1456	10.6318	10.7079	10.7385	11.5843	12.4405	11.1077	11.0488	11.6027	12.0156	11.047	11.4044	10.9237	11.7249	11.4801	10.7304	11.8964	11.2517	11.4114	12.3982	11.3025	10.254	11.3045	11.0771	11.2301	11.515	13.309	11.0499	10.482	10.9424	11.3263	10.0268	11.9432	11.2019	10.5286	11.5088	11.102	10.569	10.4174	10.7058	11.1961
CDH1	12.779	13.1347	12.439	13.2139	12.5125	12.8304	13.4477	12.8656	13.0187	13.2084	13.0662	12.7506	12.4778	12.363	12.6295	12.9189	12.534	12.5869	13.5007	12.5786	12.7382	12.5818	12.4206	12.604	12.5293	12.6434	12.8005	12.849	12.9006	13.4114	12.9284	12.664	12.7727	12.4098	11.824	13.2502	13.0108	12.9849	13.2009	13.4264	12.4225	12.7608	14.0573	13.5462	13.0197	13.4421	13.0603	12.9819	13.0535
SSC5D	12.4244	13.5303	12.7175	13.0077	14.4097	12.3949	13.0307	13.1433	12.0437	13.6663	13.3306	12.7047	12.6571	13.458	13.1435	13.0912	13.2965	12.5228	12.1111	12.9015	12.822	12.8808	12.8993	12.6745	12.8923	11.9664	12.5976	12.1156	12.4029	12.8831	12.6359	13.1711	12.5344	12.4046	12.3838	13.1168	12.9931	12.7967	13.2273	12.7198	13.1876	13.0814	13.0859	12.6667	12.4479	12.1548	12.7275	12.9696	12.4063
FLG	12.4236	12.6639	12.0306	13.4916	12.0729	11.4382	12.7532	13.1487	13.6402	12.4953	12.2713	12.5413	14.3555	13.2802	12.9861	12.1136	14.7574	14.081	11.6609	12.074	12.6761	13.8501	13.2818	12.3455	12.8998	11.9131	12.4171	14.313	12.69	12.8506	14.4376	13.7772	12.8926	12.105	12.022	13.5959	11.698	14.7733	13.2633	11.8234	12.0505	12.0522	12.5719	12.2791	12.044	13.2002	11.7969	12.0811	12.7422
ADAMTSL2	14.0033	12.8274	13.8631	13.8498	13.9781	13.1825	13.4649	13.7262	13.2715	13.394	13.5838	12.8366	12.7822	13.1315	13.614	14.1369	13.8683	13.2981	14.3962	13.5391	14.0167	13.4074	12.9746	13.4723	12.9728	12.4312	13.5926	13.5883	14.2	13.8559	13.5478	13.4674	13.7156	13.4821	13.0807	13.6585	13.1983	14.2057	13.7426	13.9797	12.6497	13.6077	13.7241	13.8438	12.4574	13.2358	13.5216	13.077	12.7958
IGLC7	9.32733	10.9823	12.1149	10.2559	11.0973	9.85643	11.5122	10.2702	9.20482	10.2199	10.7694	11.8185	8.33985	9.47654	11.6137	9.8088	8.56262	10.0013	9.81842	12.2934	11.2241	10.2716	10.8868	11.8364	9.48079	7.55995	9.32778	8.60881	9.36238	10.2515	9.63898	10.8	11.2639	8.39489	9.89905	10.8763	11.0244	9.44481	10.1799	12.3794	11.9703	11.3796	12.326	10.8362	11.1536	11.5796	11.7692	11.0332	8.91588
SELENOP	13.2881	12.3931	13.1839	13.0113	12.3795	13.3176	13.1036	12.9316	12.2164	13.2282	12.2492	12.1744	12.7649	12.074	13.6005	13.4721	12.3461	12.3656	13.6992	13.0233	13.3699	12.1472	11.9069	13.3227	12.3895	13.6604	13.3829	13.282	12.8922	13.3171	13.3611	13.2667	13.6216	13.0877	12.244	12.389	12.3702	12.887	13.1418	13.1835	12.0335	13.1444	13.8844	13.1537	12.0183	13.2318	13.1814	12.6638	13.736
COL12A1	12.5371	12.4211	11.9681	12.7486	11.9886	12.7231	12.5022	12.2383	13.344	12.2357	12.7094	12.3754	12.2214	11.8486	11.9736	11.8105	12.663	12.1547	12.7963	12.7342	12.4139	12.0744	12.1038	11.9772	11.8847	13.7563	13.7801	13.6061	13.4508	13.4264	12.5727	11.7525	11.9911	12.6731	10.978	13.7314	12.7041	12.6263	12.4102	12.6728	11.8745	11.9985	13.6185	13.03	12.4828	12.6376	12.2464	12.3766	13.1851
PCSK9	12.6042	13.4226	13.0524	12.593	13.1815	13.7495	13.6476	13.0481	12.4473	13.6469	13.4973	13.348	12.8135	12.6365	13.4835	13.4606	12.1287	12.1409	13.7369	13.5525	12.9299	12.68	12.2304	13.4822	12.3895	13.1035	13.2253	12.9056	13.625	13.5138	13.0902	12.994	13.4573	12.932	12.3844	13.2411	13.4127	13.1594	12.6809	13.2664	13.2922	12.7276	13.2042	13.3518	13.3831	13.468	13.7705	13.4194	13.5198
MCAM	12.2398	13.8556	12.4592	12.9257	12.2014	13.0222	13.3191	13.0831	13.4109	13.0822	13.5087	13.5692	12.4585	13.1384	12.8787	13.0299	13.3048	13.4192	11.9861	13.1081	12.7728	12.8073	13.3872	12.5547	12.87	12.715	13.4976	13.059	13.3446	13.0247	12.669	12.8265	12.6425	12.6838	12.5617	13.8023	13.2307	13.1859	12.987	13.2678	12.8985	12.9637	13.452	12.8041	13.3174	12.8607	13.0455	13.4436	12.4779
TALDO1	12.6843	12.8579	13.2685	12.2631	11.9411	12.8618	12.0816	12.1274	12.9989	12.4461	12.5332	12.4108	12.2572	13.0553	12.7151	12.6041	12.482	12.8084	12.4029	12.713	12.8845	12.3046	12.2339	12.6692	12.7467	13.0071	13.0393	13.3234	13.3107	12.2272	12.9749	11.9479	12.9303	13.3885	14.1523	13.0661	12.5701	11.8344	11.8748	12.313	13.2677	11.9131	12.5963	13.6749	12.9342	12.8965	12.5592	12.5552	12.7512
CTBS	12.2416	12.9176	12.5833	13.509	12.9919	13.4272	13.0747	13.2515	13.0922	13.1759	12.9709	13.2396	13.0237	13.0882	12.7683	12.6314	13.2765	13.2376	12.9075	13.2094	12.6522	13.1846	12.9551	12.3412	13.0847	13.4166	13.4152	13.0624	13.4947	12.9653	12.9402	13.1998	12.5541	13.248	12.1985	13.0011	12.993	13.5807	13.5629	13.2619	12.604	13.334	12.9572	12.8011	12.9479	13.064	12.7459	13.0395	12.7226
ERAP2	12.7211	13.1465	12.9105	12.5334	12.3736	13.9598	12.4799	13.4128	11.5587	12.8822	12.2237	11.6669	10.9586	13.4788	13.4583	11.9907	12.9935	12.1656	11.2784	12.9991	12.7332	11.2806	12.5058	13.2396	12.7671	13.3957	13.3791	13.1351	13.459	11.5655	12.143	11.372	13.4062	13.0003	11.061	12.2618	12.4514	12.7578	13.108	12.2464	11.4396	11.7812	12.4324	11.8691	12.8274	11.0218	12.0303	11.3497	12.4377
VNN1	12.5209	13.4453	12.8896	13.2641	12.8815	12.5136	12.4794	12.3473	11.568	13.3642	13.5453	12.9439	11.1164	12.9502	12.93	14.0429	11.6354	12.5243	12.4235	12.5941	13.4107	12.6331	12.5843	12.4713	13.3073	11.9247	12.9001	12.6074	13.8053	12.4857	13.0785	12.8436	13.6226	12.1553	11.5595	13.2181	12.5835	13.086	12.1658	12.6367	13.1498	14.0933	12.6279	13.4229	13.2765	12.8107	12.1348	12.9712	12.6778
YWHAG	9.23649	10.914	9.20604	10.3047	9.96636	9.39511	10.8483	10.621	10.0303	11.6502	10.2299	10.621	9.8759	11.1117	9.0588	9.55995	10.1759	10.7552	8.3996	9.57459	9.22328	9.77182	9.41236	8.79409	9.59077	9.71613	9.57099	10.6498	9.79685	10.9382	9.34895	9.81458	9.03892	9.8141	11.7295	11.4163	10.5449	10.0456	10.5919	10.5758	11.3052	10.5142	11.1483	11.8887	10.4833	11.303	11.0457	10.4751	9.01179
CLSTN1	12.7465	13.0951	12.624	13.7476	12.9241	13.3227	13.1722	13.3478	13.3107	12.561	13.3494	13.0604	12.8797	12.8481	12.5696	12.6123	12.9201	12.9137	13.119	13.476	12.7772	12.6771	12.6017	12.5243	12.7217	13.4527	13.5136	13.5694	13.4235	12.8809	12.9592	13.2097	12.4985	13.1893	12.5437	13.4615	13.1488	13.6568	13.3735	12.8833	12.314	13.2451	13.3717	12.7206	13.3416	12.6045	12.6919	12.9771	13.0202
HBG2	7.47766	7.64679	7.62578	9.86944	11.4589	6.61324	5.81506	10.7858	7.52786	6.03122	7.5241	7.5319	7.29962	7.69471	7.47468	7.45659	7.43866	7.59778	7.41397	6.27984	7.53016	7.39944	7.39674	7.46375	7.40896	7.15381	11.3211	7.98014	8.95099	6.65392	6.77215	10.6717	7.52077	8.95594	14.2319	7.6859	7.46143	9.80284	9.25125	5.11686	7.72615	10.1834	9.91842	13.1891	7.57615	8.2817	7.37678	7.544	7.49289
KRT12	8.69381	9.68352	8.79836	11.187	9.57422	8.74456	8.86896	10.3271	8.57061	8.99371	9.60251	9.17742	10.3984	9.0983	8.68426	8.67071	9.44688	8.91707	8.572	8.74319	8.74349	9.68335	9.44377	8.65494	8.7252	8.71674	8.84477	8.99098	8.86729	8.86722	8.75584	11.1664	8.72228	8.82718	9.6749	10.4876	8.91379	11.4712	10.2294	8.77762	8.94808	9.57856	8.99064	9.09599	8.46148	8.89878	8.83997	8.2588	8.70164
NEO1	12.4999	12.5585	12.5844	12.3275	11.7508	12.5727	12.0727	12.1202	13.2601	11.7868	12.2927	12.0588	11.931	12.8008	12.7317	12.6398	13.1444	12.8514	12.322	12.5162	12.9935	12.7126	13.2098	12.7344	12.6535	12.5506	13.1381	12.7968	12.8993	12.2241	12.3256	11.8703	12.6975	12.5074	11.4651	12.6493	12.2538	12.2406	12.3585	12.0107	11.6181	12.4669	12.7156	11.8927	12.4902	11.5976	11.6305	12.016	13.192
CD93	12.3987	12.1936	12.0573	12.6469	11.9744	12.2755	12.7958	12.576	13.4275	12.2981	11.913	12.1014	12.0093	12.397	12.3365	12.1236	13.0476	12.598	12.4507	12.2807	12.6199	12.8104	12.598	12.078	12.4465	13.305	13.2969	12.7725	12.5403	12.5032	12.4047	12.0946	12.4645	11.8387	10.9848	13.0243	11.8805	12.6982	12.3126	12.6984	11.1863	12.0168	13.1493	12.8141	12.0386	12.0991	12.2275	11.5475	13.3434
KRT80	11.3065	11.6991	11.0036	11.5335	10.6275	10.0942	11.4709	11.1976	8.97154	11.0509	11.4522	11.4937	10.1152	9.33024	11.5981	11.1001	9.72298	9.47411	10.5887	10.6672	11.2395	9.65446	9.57422	11.0725	9.31515	10.2195	10.6248	11.6716	10.4372	10.8301	11.0389	11.8491	11.1741	10.3567	10.2496	12.2381	11.1863	12.3653	11.0887	9.39639	11.4905	10.8454	9.84314	10.0404	11.293	10.6798	10.1276	11.4982	11.4145
ACE	13.7323	13.1658	12.8748	13.3757	12.5493	13.4643	12.6171	13.1	12.8902	12.2393	13.2699	12.4547	11.9306	12.6167	13.3401	13.5604	13.0276	13.4394	12.5259	13.3163	13.5066	12.5105	12.2129	13.1404	12.2278	13.1397	13.8256	13.4922	13.3163	12.8969	13.5806	12.7096	13.3277	13.9478	12.3483	13.7234	13.116	13.0392	13.0645	12.5548	12.7176	13.2463	12.8875	12.5378	12.8357	12.277	12.3657	13.0804	13.533
CR2	13.5606	12.107	12.7628	12.6202	11.9818	12.908	12.8943	12.2184	13.3029	12.59	13.0624	12.6201	11.3386	11.3763	12.1615	11.9909	12.738	12.2554	11.7934	12.389	12.3093	12.2331	12.2386	12.0607	12.1905	12.8745	13.0231	13.1851	12.94	12.6813	12.435	11.2201	12.042	12.8518	10.3848	12.7425	12.5464	11.4698	11.8848	12.5265	12.0803	12.0825	13.6155	12.0908	13.2262	12.8957	12.9362	12.6612	13.2539
TUBB1	12.7374	11.9564	11.3077	11.527	10.6247	10.7727	11.1056	11.3013	12.1464	11.4464	11.3416	12.3969	10.8351	13.4348	11.359	11.856	11.0071	12.7015	10.1025	9.81746	11.6025	10.9413	10.4234	11.2394	11.1517	10.5218	9.40727	10.5166	10.4814	10.2689	9.99195	11.0025	11.1246	10.8201	10.5907	11.9364	11.9885	11.2406	11.0484	10.4751	11.4359	11.0845	10.3073	10.1802	11.2986	10.6152	10.8594	11.1596	11.1467
KRT18	4.90668	6.42291	4.93399	4.97901	4.86447	4.79181	5.98413	4.96487	6.15178	7.1467	6.61471	5.01792	6.04221	5.43296	4.89653	4.89115	6.64818	5.2555	4.81199	4.54226	4.92845	4.87774	5.33628	4.87194	5.38543	4.81762	5.90689	6.00899	5.48543	6.36632	4.87283	4.90217	4.91279	5.16993	4.90421	6.07468	6.3733	4.87321	4.95703	4.83289	5.8505	4.94327	7.15886	4.80735	4.08746	5.54535	4.90207	5.81762	4.90595
PF4V1	10.0526	11.8169	9.90809	9.44874	8.5672	9.54632	7.52826	8.50898	10.9127	8.44915	11.0829	11.612	11.0976	10.751	9.62936	10.0816	10.3621	9.98413	9.92541	9.79669	10.5094	10.2522	10.063	9.80607	10.8446	9.28771	8.77972	9.83289	9.12386	8.54805	9.2384	9.20872	9.72485	9.43275	8.91498	10.7179	11.6724	8.14313	7.45286	7.60881	10.9922	7.60585	8.78267	8.18041	10.8754	8.00562	7.88325	11.6067	9.66871
LTA4H	11.7906	12.7319	12.1816	11.7431	11.5124	12.6931	11.8633	11.6256	12.4762	12.1078	12.7552	12.4584	11.5083	12.1895	12.1055	13.0266	11.9023	11.7142	11.9372	12.3238	12.2011	11.7848	12.0778	12.065	12.523	12.854	12.9024	13.2084	13.0746	12.2256	12.508	11.9047	12.3517	12.4796	12.9077	13.0732	12.6499	12.323	12.2959	12.3948	12.7152	11.9887	12.7346	12.6509	12.9617	12.8245	12.3807	12.975	12.5162
TPM3	10.1102	7.45943	10.0763	8.108	7.83542	9.85534	10.1476	7.88996	10.2877	12.0561	6.58796	6.86666	10.2615	12.22	9.84565	10.2788	10.4237	11.4182	9.18115	9.6248	9.85876	10.0185	9.60973	9.58271	10.062	9.45512	9.15886	10.0537	9.26913	10.303	9.22593	7.19081	9.97871	9.46066	8.88081	6.81634	5.85798	7.29737	8.26068	10.273	6.97842	7.81057	11.0643	10.9988	6.88264	10.8237	10.7516	6.36107	9.66551
PAM	12.1353	12.4663	12.4597	12.1866	12.0719	12.6983	13.3213	12.3713	13.8644	12.9518	12.3259	12.4217	12.8833	13.4267	12.4503	12.5764	13.5622	13.5449	12.6391	12.6451	12.5021	13.3379	13.4162	12.4873	12.9761	12.4517	13.0162	12.7517	13.0086	13.1902	12.6692	11.948	12.4921	12.4439	11.1912	12.2917	12.4487	12.2426	12.3471	13.1493	11.4428	12.0821	13.3457	12.7791	12.2568	12.9377	12.7389	12.4921	12.6695
PTPRF	11.8476	12.5334	11.7448	12.3865	12.0412	12.5242	13.0111	12.6325	12.9581	12.7708	12.3619	12.4038	12.9013	12.5526	11.8807	12.1716	12.7969	12.7594	12.599	12.4746	12.0108	12.5007	12.7402	12.0986	12.4935	12.9404	12.7516	12.7286	12.6722	13.0142	12.6458	12.4331	12.0504	12.5499	11.8526	12.6413	12.1505	12.4568	12.5493	12.6082	11.5986	12.5604	13.0039	12.7952	12.5377	12.5443	12.5592	12.3594	12.3985
NOTCH3	12.6896	12.3591	12.322	12.7249	11.9957	12.3316	12.3082	12.6665	13.2388	11.9546	11.918	12.0801	12.1091	12.7317	12.8712	12.7067	13.0406	13.0059	12.3615	12.3553	13.0255	12.6824	12.9111	12.5672	12.5092	12.4308	12.9416	12.4627	12.8762	12.1441	12.2789	12.1698	12.5683	12.3444	11.2223	13.0524	12.3539	12.999	12.9946	11.9883	11.7208	12.7764	12.9496	12.0311	12.0768	12.3506	11.8556	12.2479	12.8644
HMCN2	13.9963	12.2298	12.8489	12.1804	12.0384	12.5323	11.6761	12.4508	13.15	11.1173	10.9061	10.9099	11.674	14.7058	13.1374	12.9156	12.5594	12.898	13.0533	12.3891	14.8209	12.9673	12.505	13.6282	11.8283	13.0132	14.3953	12.3468	12.6279	12.112	12.647	11.846	13.2936	12.8296	11.1822	11.9812	11.4252	12.8793	12.6941	12.112	10.9827	12.0936	13.0269	11.9778	11.6594	11.7377	11.8173	11.3309	12.9098
APOF	12.3886	12.458	12.5945	12.6711	12.6287	11.5864	12.8046	12.1749	12.6096	12.7929	12.6224	12.6299	13.0566	12.1254	12.5617	12.6372	12.4721	12.8647	13.1066	11.8392	12.7403	12.36	12.7342	12.6742	12.5309	11.8536	11.739	11.3066	11.1205	12.9935	11.6338	12.9153	12.666	11.6338	12.4183	12.451	12.4952	12.519	12.7665	12.9306	12.1848	12.372	13.144	12.2507	12.6115	12.788	13.1892	12.9439	12.3611
PLXDC2	12.2369	12.151	12.3971	12.9999	12.8132	12.5036	12.173	12.865	12.8464	11.8993	11.898	11.8368	12.0436	12.4949	12.4759	12.6031	12.4756	12.6757	11.9294	12.5022	12.6066	12.1067	12.4278	12.2288	12.1975	12.6665	12.9157	12.9246	13.137	11.9509	12.5399	12.9651	12.3689	12.5465	11.9387	12.4359	12.0098	13.2859	13.09	11.7956	11.5634	13.1035	12.5048	11.8659	12.0493	11.8296	11.7637	11.9687	12.425
PTPRG	12.8363	11.8998	13.0941	13.0169	12.4301	12.5487	12.1828	13.0742	12.8079	12.1515	11.6434	11.8028	12.6098	12.4663	13.1745	13.0364	12.5586	12.4939	12.7421	12.4739	13.0314	12.5542	12.5706	12.7556	12.5613	12.7105	12.9497	12.8084	12.375	12.4528	12.6206	12.897	12.9641	12.4514	11.7007	12.0358	11.552	12.7085	12.9305	12.2778	11.009	12.8851	12.3492	11.8866	11.608	11.6699	12.0477	11.3796	13.2736
PPIA	12.0653	11.0974	12.5769	12.3901	12.5608	12.0588	12.2056	12.8589	12.4436	13.913	10.7201	10.8688	12.184	13.8684	12.2979	12.3891	12.2388	13.1585	12.1566	12.6394	12.1275	12.0017	11.9435	12.0063	12.1411	12.3128	12.1511	13.0378	12.2495	12.3126	12.0976	12.5561	12.3733	12.7531	15.5732	10.8623	10.4433	11.8342	12.1604	12.2172	11.9787	12.3393	12.5028	13.8724	10.9366	12.7258	12.4915	10.6655	11.961
YWHAE	12.1803	11.2435	12.5597	11.1193	10.6408	10.4743	10.4223	11.2797	11.3094	11.0934	10.9473	11.2681	11.0071	12.1008	12.0486	12.2394	11.2677	11.983	11.825	10.5531	12.3252	10.9524	10.9073	11.8812	10.9966	10.5651	10.6001	11.3744	10.6524	10.5161	10.5354	11.0478	12.2245	11.1065	14.0301	11.8619	11.0322	10.6785	11.2355	10.3103	12.6601	11.0806	10.9416	12.3747	11.2575	10.8411	10.7796	11.2469	11.8922
YWHAB	7.21626	7.89603	8.0268	7.43129	7.35226	9.13699	8.88283	7.72588	12.9834	9.07418	7.32733	7.73674	12.6453	12.7284	7.51728	7.45861	12.6811	12.7156	7.1179	9.31628	7.35315	12.7446	12.7509	6.98185	12.8551	9.5519	10.5701	10.2992	9.84172	8.92846	9.45656	8.37938	7.57213	11.1542	9.16616	7.56758	7.03122	8.33494	7.88509	8.79828	9.17792	8.22497	8.99048	9.0123	8.01346	8.92346	8.85756	7.58195	7.33896
ABI3BP	13.1994	13.3706	13.0632	12.9104	12.3925	12.7512	12.7789	12.8226	12.7038	12.3372	13.0148	13.0148	11.7263	12.6417	13.474	13.3353	13.0382	12.627	12.3673	12.9352	13.8152	12.2321	12.6595	13.2245	11.9041	13.048	13.2887	13.1666	12.7929	13.2646	13.1241	12.7184	13.4178	13.104	11.7949	13.505	13.0376	12.7561	13.1564	12.622	12.275	13.242	12.4041	12.3219	13.0369	12.3168	12.3879	12.6414	13.4567
HBG1	7.89603	6.99548	9.4446	9.66053	11.7136	7.824	9.26139	10.8792	8.38335	9.2529	5.40599	6.21917	8.1196	8.52593	7.83415	7.926	8.27262	8.43546	7.37243	7.21043	8.39403	8.22502	8.2145	7.63517	8.23869	8.62863	13.0245	9.40642	10.9455	9.59283	8.16491	11.7378	8.55113	10.799	15.553	6.97269	5.66107	10.2958	9.53391	8.64061	11.0935	9.57024	11.2873	14.1544	7.45286	10.2336	9.73944	6.64818	8.01179
PFN1	11.5563	11.9996	12.2815	11.9084	12.0732	11.8574	11.8352	12.2365	11.9427	14.0019	11.3455	11.8375	11.4913	13.4875	11.8102	12.1881	11.4381	12.7677	11.178	12.8218	11.6263	11.4917	11.0637	11.5047	11.5337	12.0749	11.2196	12.1005	11.8728	12.0941	11.4703	11.4231	11.8234	12.0529	11.606	11.5157	11.2271	11.1944	11.8277	12.2336	11.7367	12.0615	11.6145	12.4117	12.1245	12.6985	12.464	11.4327	11.649
BST1	13.0905	12.75	13.207	12.9232	12.3744	12.7876	13.2687	13.0995	12.7712	12.7607	12.9062	12.5724	12.1556	12.6621	12.7615	13.1106	13.1931	13.2259	12.3194	12.1927	12.6195	12.3356	13.409	12.9591	12.3327	11.9433	12.4632	12.1492	12.2085	12.9269	11.9374	12.8467	12.9079	12.3273	11.7676	12.952	12.6718	13.2005	13.1865	14.8027	12.3872	13.0442	12.7243	12.8757	13.0896	12.9308	13.1912	12.6428	13.1238
HEG1	13.0602	13.2954	12.6464	12.8957	11.9603	12.8469	13.4783	12.3959	13.5929	13.8221	13.2321	12.7182	12.7921	12.7497	12.6957	12.8855	13.3595	13.2526	12.6802	12.6211	13.0871	12.8484	13.2717	12.8407	12.9354	13.0933	13.1959	13.2429	12.6686	14.2289	12.757	12.2366	13.0581	12.9717	11.4248	13.5435	13.2456	12.5345	12.6563	13.8525	12.2257	12.5503	14.7855	13.7947	13.2367	12.9445	13.8024	12.833	13.0024
KIT	13.1288	13.0224	12.7368	13.6612	12.2847	13.4064	13.3387	13.5461	14.0457	13.3247	12.8556	13.0318	12.6943	12.9468	13.631	13.1127	13.2274	13.3865	12.3891	13.6908	13.254	12.7671	13.4414	12.9026	13.2427	14.0031	13.9137	13.4613	13.7815	13.2992	13.3922	13.0798	13.1591	13.7295	11.97	12.8566	12.7506	12.898	13.1106	13.2615	11.953	13.4363	14.033	13.4235	13.161	13.366	13.8337	12.4427	13.7046
CD44	12.6949	13.5083	12.8771	13.4171	12.8021	12.3739	12.8808	13.2893	12.7291	12.813	13.3502	13.3032	11.6078	12.4432	12.9683	12.5806	12.6444	12.5511	12.1483	12.2912	12.8242	12.3361	12.3549	12.4621	12.3974	12.5518	12.3925	12.4814	12.3113	12.8464	12.3232	12.9765	12.6682	12.1508	12.1128	13.4727	13.4956	13.1782	13.2153	12.8565	13.0713	13.0948	14.049	12.8455	13.2777	12.5285	12.6589	13.1116	12.9616
YWHAQ	9.64548	8.30424	9.83763	5.59395	5.54535	8.57478	8.84987	5.88509	8.48909	9.73657	8.05799	8.26068	8.20728	8.5742	9.49586	9.74786	8.33595	8.53519	9.09434	8.59208	9.4363	8.31975	8.26822	9.3516	8.28931	8.72996	9.44956	9.28216	8.93899	8.90056	8.61728	5.70598	9.72996	9.06393	6.81634	8.58158	8.13134	5.62644	5.76818	8.87652	9.11582	5.73877	9.05338	10.3919	7.96347	9.36216	9.28887	8.29278	9.43484
FUCA2	13.3789	13.8953	13.4872	13.063	12.547	12.4654	12.7553	13.1101	13.7682	10.1997	13.3803	13.0886	12.828	13.6205	13.2885	13.1992	12.5777	12.141	12.6737	10.8406	12.3537	12.7844	12.1961	11.7174	12.4116	12.9749	13.5361	13.4357	13.6934	13.6649	13.4922	12.0425	13.2628	12.8763	12.297	13.2701	13.6673	12.4463	12.4656	10.3329	12.5793	12.3338	12.163	11.8068	11.6524	12.9961	12.4455	12.6551	12.8826
KRT84	7.24982	7.69569	8.41827	9.19894	8.55497	8.10486	6.36457	9.21893	8.13955	8.15937	7.56388	7.57001	9.32643	8.12153	7.32193	7.26397	8.02791	8.4508	8.66391	8.92896	8.02403	8.67101	8.77873	7.8392	8.18834	8.1153	6.87774	7.86666	6.61176	8.71184	8.45984	9.94778	8.47614	7.24413	8.59059	7.72256	7.50258	10.6837	8.47086	7.8392	7.65835	7.44791	6.09592	7.01123	7.5794	6.50779	7.48945	7.56686	8.55536
JCHAIN	10.5666	11.8279	11.6333	11.8756	12.0727	12.3537	11.7955	12.0023	11.7303	11.2941	11.8334	11.9657	10.4539	11.9419	11.0974	11.1653	11.1443	11.3404	10.3246	13.6984	11.4723	12.0037	11.7226	10.4437	11.5994	11.7833	12.2194	11.9142	13.5552	10.4132	13.3474	11.7495	11.0823	12.5419	11.0121	11.356	11.4824	11.528	11.8026	11.6624	11.9532	12.1178	11.769	12.7342	11.766	11.2794	12.1015	11.9115	11.2843
GALNT2	13.0364	12.7464	12.9556	11.7217	11.3994	12.1214	12.0225	11.6775	12.7769	12.0795	12.5129	12.7629	12.1789	12.4999	12.9804	12.9923	12.4953	12.3396	13.1869	12.3522	13.0995	12.5	12.3182	12.9016	12.5505	12.4259	12.3955	12.2795	12.3073	12.1324	12.194	11.5921	13.2592	12.0281	11.1425	12.7088	12.4609	11.5772	11.6844	11.9695	12.2155	11.5042	11.9701	12.0374	12.4709	11.9324	11.744	12.4296	13.2409
SFN	3.27798	7.72315	3.99095	7.53605	5.31107	10.3644	9.87958	6.34696	7.79701	9.43254	6.71562	6.31651	9.04658	7.26397	3.20163	3.48543	8.69662	9.19722	3.59694	8.71631	5.33985	7.22207	8.18933	3.41954	7.00225	8.40939	9.8572	14.1438	9.92852	10.4258	8.83099	6.55459	5	8.6907	5.41954	7.42794	6.51728	7.49105	7.06932	8.43546	6.06393	6.08958	9.23984	9.44232	5.07895	9.51235	8.82623	6.93192	4.59694
SNED1	12.7387	13.3332	12.6397	12.2414	11.6296	13.0369	12.6625	11.8541	12.6797	12.3693	13.1364	13.1825	11.9073	12.7013	12.7832	12.7174	12.7498	12.5063	12.3033	13.0179	12.9898	12.6276	12.634	12.6504	12.3083	12.7052	13.317	13.1314	13.0401	12.664	13.0887	11.4347	12.6699	12.877	10.9236	13.4957	13.3806	11.996	12.2106	12.2355	12.5478	12.266	12.5114	12.0514	12.8691	12.3199	11.9815	12.8887	12.5827
YWHAH	10.8924	9.79912	10.5521	7.6125	7.52669	8.92333	9.47553	7.69279	9.45718	10.9725	9.31673	9.62863	8.74416	10.8111	10.5095	10.7542	8.87928	10.5565	9.84015	8.79051	10.6447	8.73471	8.53566	10.5431	8.76354	9.08108	8.40173	9.15659	8.7039	9.81906	8.38327	7.10748	10.616	8.8205	7.96809	9.58834	9.60992	7.18488	7.74281	9.88371	9.69749	7.34784	9.67507	10.5645	9.5763	10.2435	10.3012	9.2588	10.3563
HSPA2	3.59084	3.90821	3.62146	3.74746	3.66258	3.66398	4.37156	3.73618	4.50462	4.8125	3.84194	3.8578	0	3.21723	3.58893	3.58201	0	4.32912	3.54194	3.65422	3.6182	3.73335	0	3.58041	3.76553	3.64739	3.69737	3.72765	3.71436	5.50462	3.65397	3.68835	3.60109	3.66377	3.66779	3.93042	3.83886	3.66699	3.73125	4.74416	3.8758	3.72642	5.10434	6.55612	3.86485	5.0268	5.00899	3.86036	3.60719
COL18A1	13.0035	12.41	12.8341	12.8297	13.0315	12.6981	12.6751	12.6191	12.6779	12.6817	12.3004	12.3226	12.4461	12.5048	12.701	13.0833	12.5832	12.4549	12.9894	12.3539	12.7396	12.647	12.624	12.8664	12.6261	12.3496	12.5434	12.6672	12.5841	12.6003	13.021	12.4649	12.9045	12.4689	12.4243	12.2789	12.4093	12.3708	12.7058	12.3666	12.5545	12.7664	12.3455	12.249	12.3341	12.2276	11.9731	12.4029	12.4266
PSAP	12.7077	13.0061	12.5716	12.6935	11.9893	13.2534	12.279	12.3847	13.2383	12.9521	12.9297	12.9358	12.7996	13.2466	12.4891	12.5789	12.5285	12.9303	13.1094	13.4499	12.671	12.9457	12.7047	12.5291	12.9356	12.6046	13.1944	12.7064	13.2323	12.5251	13.322	12.3902	12.0953	13.1465	12.242	13.1808	12.9017	12.2716	12.1882	12.525	12.5482	11.9166	12.7176	12.893	12.4934	12.5874	12.4631	12.9333	11.8459
CDH13	12.8107	12.7299	12.7276	13.2437	12.0584	12.0834	12.4386	13.3327	13.2801	12.2612	12.5678	12.2665	12.2259	12.7158	13.1812	12.8549	12.6721	12.8779	12.4645	11.9615	13.1336	12.486	12.5972	12.9	12.3524	12.0698	12.5852	12.2823	12.2786	12.3675	11.7492	12.6367	13.1016	11.6304	12.5923	12.7671	12.2966	13.0731	12.9044	12.4664	11.4123	12.6942	13.6971	12.0141	12.0166	12.1848	12.33	12.1525	12.9783
TUBA4A	12.1923	11.5856	11.0011	9.7662	8.92481	10.6597	10.5437	9.70096	11.2551	11.0485	10.551	10.7851	10.294	12.3315	11.0435	11.4486	10.1727	11.8048	10.0522	9.91767	11.2913	10.0853	9.81442	10.7154	10.1872	10.2786	9.84831	10.7078	10.1201	10.1505	9.92095	9.59283	10.8122	10.5101	8.89118	11.1899	10.8191	9.48603	9.25621	10.45	10.0778	8.7418	10.2549	10.218	10.4343	10.1524	10.7591	10.0615	10.9728
PKHD1L1	12.0809	11.93	12.2776	12.0088	11.6864	12.1052	12.3079	11.6968	12.6102	12.6785	11.6301	12.332	12.6109	13.204	12.452	11.8878	12.5687	13.1768	12.0946	12.0445	12.5294	12.5074	12.2526	12.1805	12.9764	12.0431	11.8315	12.1567	12.0611	12.8202	12.0944	11.0272	12.0842	11.9448	10.9621	12.2706	11.0291	11.8204	12.0299	11.4141	12.035	11.8466	12.8308	11.4084	12.2219	12.6381	11.2674	11.9613	11.8803
ITGB3	13.9677	12.7674	12.8635	13.1398	12.9295	12.9108	11.4524	13.278	12.9605	12.8067	11.4681	12.5034	11.7353	14.7636	13.0013	13.6917	11.4304	13.9376	11.9571	12.4662	13.1946	11.6731	10.8885	12.8227	11.919	12.6707	11.6344	13.0669	12.5645	11.178	12.2604	12.8088	13.1716	12.811	12.3575	12.5653	11.9174	12.6089	12.368	11.4136	12.182	12.177	10.8234	11.2038	11.8086	11.208	11.7272	11.7092	13.0175
TPM1	11.1236	10.8465	11.2061	7.7286	7.30652	9.28123	7.41363	7.90388	10.3141	9.38068	10.1196	11.1602	10.3405	11.9685	10.9511	11.3778	10.5956	11.6227	10.207	10.3228	11.217	10.2723	10.3919	10.7567	10.1462	9.47188	8.59842	9.81842	9.56682	7.71836	10.9457	7.29646	11.194	10.0611	8.1639	10.7172	9.76305	7.224	8.46148	7.48864	10.9718	8.15381	8.31922	8.53528	10.5192	7.36282	7.89905	10.1299	10.7858
HYOU1	12.4975	12.9398	12.3677	12.6073	12.726	12.6518	12.751	13.0016	12.8173	12.6434	13.1212	13.1467	12.5594	12.7734	12.7476	12.682	12.4139	12.3014	12.9367	12.836	12.321	12.8577	12.4277	12.5662	12.2752	12.8194	12.8555	12.9411	12.7052	13.1573	12.9641	12.7295	12.6713	12.8667	12.0494	12.9346	12.7238	12.6692	12.6299	12.3769	12.6288	12.3359	13.3142	12.4968	12.9972	12.5814	12.6103	12.8044	12.5911
PLS3	10.0384	10.0727	10.0541	10.0289	9.63626	10.6058	8.83131	9.97556	11.0656	8.70839	10.0318	9.53955	9.87083	10.6519	10.4743	10.4656	10.7077	10.6479	10.1918	10.5105	10.2472	10.132	10.2667	9.97111	10.0988	11.0242	11.403	11.9511	11.9535	9.2724	10.6283	9.76404	10.0541	10.7147	9.1871	11.2848	9.98456	10.5106	10.3839	8.94515	9.41426	10.5019	9.65517	9.29577	9.82432	9.00169	8.71905	9.7812	10.8052
THBS2	10.6695	9.55899	10.8262	10.3249	10.0573	9.28794	10.007	10.0857	10.8546	9.40578	8.64205	8.75455	10.0088	10.4581	10.9897	10.73	11.166	11.3468	10.7633	9.72332	10.8327	10.9696	10.8166	10.6251	10.0811	8.75556	9.5874	9.0864	9.45059	9.81506	8.60844	10.314	10.2084	8.75221	9.53702	9.99336	9.54496	10.153	10.2404	10.1058	9.81938	10.2798	9.74819	9.89633	9.39725	9.09777	9.60492	8.87744	9.88798
IGFBP7	12.1472	12.6924	12.0381	12.5244	11.9708	11.7701	12.5736	12.0859	12.4206	12.7376	12.7293	12.3365	11.821	12.1871	11.9376	11.9076	13.0841	12.6663	12.2255	11.7101	12.2099	12.4908	12.8286	11.6051	12.2795	11.2859	12.2962	12.2084	12.6234	12.7184	12.0848	12.0443	11.993	11.7604	11.4747	12.6439	12.1904	12.6427	12.5169	12.9464	11.8023	12.3895	13.8983	12.461	11.7686	12.4166	12.2288	12.563	11.2847
TUBA1A	14.1729	12.8045	12.7946	13.1856	12.4294	12.9219	11.841	12.9751	12.9353	12.4149	11.692	12.5685	12.009	14.2588	12.6343	13.2136	12.0799	13.5547	11.7484	12.0912	13.0925	12.0043	11.6739	12.6038	12.2627	12.5303	11.9369	13.3455	12.5488	11.5763	12.4023	12.9387	12.6942	12.7363	13.4145	12.4578	12.2285	12.8564	12.4957	11.6386	12.1249	12.3555	11.1283	11.4918	11.6278	11.6599	11.9273	11.5895	12.4593
ADA2	12.5089	13.7442	12.8753	12.7745	13.0104	12.4281	13.0899	12.3847	12.61	13.0596	13.2987	13.869	11.4277	12.5488	12.3873	12.292	12.3843	12.6012	12.2835	12.2579	12.2822	12.2122	13.1551	12.2385	12.373	11.994	12.7707	12.732	12.843	12.8254	12.64	12.0992	12.6338	12.3104	11.1911	13.4306	13.1477	12.4206	12.8628	13.0508	12.5768	12.8729	12.7868	12.3166	13.206	12.7675	13.2002	13.4289	12.3354
TAGLN2	10.96	13.9526	11.6091	12.059	12.8423	11.6712	11.0623	13.1208	11.7176	14.6781	12.8455	12.8605	11.8064	14.2867	11.6803	12.2276	11.6999	13.0173	10.696	12.8759	11.4284	11.4695	11.1102	11.2897	11.3765	11.7128	11.2724	11.9779	11.7232	11.4963	11.317	11.8377	11.5781	11.5483	12.2645	13.289	12.0724	11.3624	12.0559	11.5171	12.6136	12.079	11.3712	11.8895	12.5088	11.5135	11.4714	12.7403	11.3628
DSG2	12.5301	13.1726	12.5126	12.7325	12.3675	12.2631	13.0395	12.8259	12.9787	12.8091	13.0944	13.1368	12.6489	12.5956	12.9423	12.7309	13.0056	13.0131	12.6209	12.6622	12.4121	12.82	13.0988	12.4373	12.971	12.3915	12.8305	13.0032	12.6823	12.8034	12.4262	12.7405	12.8679	12.3303	11.465	13.1709	13.2252	12.3353	12.6208	13.1378	12.9031	12.525	13.0772	12.7879	13.2374	12.5518	12.8433	13.3212	12.9862
MINPP1	11.9325	11.9648	12.3848	12.7824	12.6062	12.7587	11.9398	12.8641	12.4161	12.2331	11.8923	12.0301	12.1164	12.2847	12.3408	12.2946	11.9818	12.136	12.4484	12.6166	12.0761	12.2001	12.3008	12.2693	12.2601	12.6089	12.5925	12.7622	12.8073	12.0874	12.5386	12.4615	12.6244	12.5153	12.3013	11.9068	11.8127	12.9957	12.7633	12.4715	11.4236	12.981	12.1462	12.087	12.0421	12.0502	12.0903	11.8902	12.3069
PDIA3	12.6869	11.8429	12.4551	12.698	12.4412	12.6215	12.0688	12.7352	12.5773	12.2049	11.9198	11.9606	12.4923	13.0558	12.7295	12.7958	12.4028	12.8517	12.3404	12.673	12.5765	12.7702	12.138	12.5217	12.4305	12.6577	12.5222	12.9689	12.616	11.8007	12.4107	12.4798	12.6594	12.6929	12.0083	12.1402	11.8969	12.322	12.6234	11.7905	11.4772	12.6268	11.8263	11.8407	11.8003	11.6122	12.0208	11.6758	12.885
CA2	12.0027	11.5252	13.6599	11.4633	11.0925	11.1016	10.8694	11.9665	11.3245	10.5734	10.5383	11.448	12.1366	12.689	12.2093	11.8127	11.8694	12.4095	12.8773	11.3377	12.205	11.7271	12.0715	12.3489	12.1372	11.3299	11.9268	11.1926	11.8169	9.89936	11.7924	12.5152	12.4651	12.6904	16.1917	11.2275	10.2981	10.9617	11.5753	10.3805	14.1341	11.3247	11.2569	13.5281	11.3218	11.0341	10.9454	11.4805	11.9118
BLVRB	11.5453	9.3403	13.294	12.0942	11.6252	10.1764	10.9529	12.3406	10.3036	10.2085	9.51787	10.3006	10.3458	10.7789	11.8855	11.3665	10.5351	11.0326	12.5478	10.2973	11.9628	10.4082	9.96564	11.9496	10.1902	10.5034	11.0264	10.4502	10.8519	10.3203	10.9836	12.4596	12.1307	12.1991	15.7447	9.803	9.31356	11.6994	11.9075	10.2589	12.7406	11.8902	11.3917	13.7755	10.5727	11.0231	10.8073	10.1081	11.8201
TPI1	12.4843	11.5432	13.0152	12.0067	11.5773	11.0356	11.6971	12.1308	11.9885	12.3027	11.0941	11.2956	11.8161	12.8834	12.063	12.0584	11.7848	12.8195	12.094	11.2204	12.3847	11.6391	11.4997	12.2318	11.7073	11.2741	11.4833	12.1109	11.581	11.6407	11.2888	12.0103	12.0434	12.0297	15.368	11.449	10.8609	11.7485	12.0882	11.5316	12.8364	11.9753	11.9603	13.7864	11.6888	12.208	12.0077	11.4762	12.0823
PGK1	11.5128	12.3914	12.3854	11.6271	11.4412	12.1754	12.0528	11.5845	10.8881	12.7765	12.3325	11.7705	10.5212	11.6826	11.1864	11.4114	10.4351	11.19	11.9556	12.505	11.4575	10.473	10.1903	11.2815	10.9223	12.6785	12.2267	12.9105	12.3577	12.3496	12.1199	11.6471	11.7546	12.7054	14.474	12.2653	11.7706	11.3313	11.8104	12.3941	13.4121	11.7794	12.7557	14.394	12.4386	13.1864	12.853	12.2336	11.8554
NRP2	12.9111	12.3157	12.9177	12.6464	11.9935	12.9277	12.5784	12.5615	13.7035	12.5494	12.5179	12.2805	12.6946	12.6817	12.7963	12.7264	13.2271	13.148	13.0018	13.2895	13.1027	13.0296	13.2307	12.8204	12.8233	13.0617	13.7011	13.4116	13.7199	12.9436	12.9187	11.964	12.6693	13.0834	11.518	12.8772	12.4326	12.7461	12.778	12.4077	11.9037	12.6342	12.8386	12.3369	12.4339	12.6069	12.3378	12.2143	13.1401
APOC4	11.2601	12.5382	10.8449	12.5729	13.2748	12.265	12.892	12.6336	11.7273	13.9223	13.5403	12.2522	12.7208	12.5905	11.1513	11.704	12.2839	12.6044	13.0931	11.5285	11.6747	12.454	11.6802	12.5153	12.8518	13.2922	12.1719	12.2527	11.5753	13.6966	12.4204	12.6626	11.4371	12.902	12.5879	12.8522	13.2604	12.4401	12.7015	13.07	13.555	12.3983	13.1634	12.9601	13.9418	13.6881	13.8716	12.9406	12.4495
[truncated: 1,918 more rows]
[truncated: 47 more columns]
